# Supplementary material for: 4-(Pyrazolyl)benzenesulfonamide Ureas as Carbonic Anhydrases Inhibitors and Hypoxia-Mediated Chemo-Sensitizing Agents in Colorectal Cancer Cells
Source: J Med Chem. 2024 Nov 17;67(22):20438–54. doi: 10.1021/acs.jmedchem.4c01894 (PMC11613454; doi:10.1021/acs.jmedchem.4c01894)
Supplement: Supplementary file 2 — jm4c01894_si_002.csv [file jm4c01894_si_002.csv]

Compound	SMILES
SLC-0111	FC1=CC=C(NC(NC2=CC=C(S(N)(=O)=O)C=C2)=O)C=C1
Compound I	O=C(NC1=NN=C(C2=CC=C(Cl)C=C2)S1)NC(C=C3)=CC=C3S(=O)(N)=O
Compound II	FC1=CC=C(C2=CSC(NC(NC(C=C3)=CC=C3S(=O)(N)=O)=O)=N2)C=C1
Compound III	CC1=CC=C(C2=NC(C)=C(C=C2)NC(NC3=CC=CC=C3S(=O)(N)=O)=O)C=C1
Compound IV	FC(C=C1)=CC=C1N2C(C3=CC=CC=C3)=NC(NC(NC4=CC=C(S(=O)(N)=O)C=C4)=O)=N2
Compound Va	O=C(NC1=C(C)C(C=CC=C2)=C2O1)NC3=CC(S(=O)(N)=O)=C(C)C=C3
Compound Vb	O=C(NC1=CC(C=C(Br)C=C2)=C2O1)NC3=CC(S(=O)(N)=O)=C(C)C=C3
Compound VI	CC1=C(NC(NC2=CC=C(S(=O)(N)=O)C=C2)=O)SC3=NC4=CC=CC=C4N31
Compound VII	NC1=C(C(N/N=C/C2=CC=C(Cl)C=C2)=O)C=NN1C3=CC=C(S(=O)(N)=O)C=C3
Compound VIII	NC1=C(C(N/N=C2C(C=C([N+]([O-])=O)C=C3)=C3NC/2=O)=O)C=NN1C4=CC=C(S(=O)(N)=O)C=C4
1a	O=C(CC(OCC)=O)C1=CC=CC=C1
1b	O=C(CC(OCC)=O)C1=CC=C(OC)C=C1
2a	O=C(/C(C(OCC)=O)=C/N(C)C)C1=CC=CC=C1
2b	O=C(/C(C(OCC)=O)=C/N(C)C)C1=CC=C(OC)C=C1
3a	NS(C(C=C1)=CC=C1N2C(C3=CC=CC=C3)=C(C(OCC)=O)C=N2)(=O)=O
3b	NS(C(C=C1)=CC=C1N2C(C3=CC=C(OC)C=C3)=C(C(OCC)=O)C=N2)(=O)=O
4a	O=C(NN)C1=C(C2=CC=CC=C2)N(C3=CC=C(S(N)(=O)=O)C=C3)N=C1
4b	O=C(NN)C1=C(C2=CC=C(OC)C=C2)N(C3=CC=C(S(N)(=O)=O)C=C3)N=C1
5a	O=C(N=[N+]=[N-])C1=C(C2=CC=CC=C2)N(C3=CC=C(S(N)(=O)=O)C=C3)N=C1
5b	O=C(N=[N+]=[N-])C1=C(C2=CC=C(OC)C=C2)N(C3=CC=C(S(N)(=O)=O)C=C3)N=C1
6a	NS(C(C=C1)=CC=C1N2C(C3=CC=CC=C3)=C(N=C=O)C=N2)(=O)=O
6b	NS(C(C=C1)=CC=C1N2C(C3=CC=C(OC)C=C3)=C(N=C=O)C=N2)(=O)=O
SH7a	NS(C(C=C1)=CC=C1N2C(C3=CC=CC=C3)=C(NC(NC4=CC=CC=C4)=O)C=N2)(=O)=O
SH7b	NS(C(C=C1)=CC=C1N2C(C3=CC=CC=C3)=C(NC(NC4=CC=C(F)C=C4)=O)C=N2)(=O)=O
SH7c	NS(C(C=C1)=CC=C1N2C(C3=CC=CC=C3)=C(NC(NC4=CC=C(Cl)C=C4)=O)C=N2)(=O)=O
SH7d	NS(C(C=C1)=CC=C1N2C(C3=CC=CC=C3)=C(NC(NC4=CC=C(OC)C=C4)=O)C=N2)(=O)=O
SH7e	NS(C(C=C1)=CC=C1N2C(C3=CC=CC=C3)=C(NC(NC4=CC=C(C(OCC)=O)C=C4)=O)C=N2)(=O)=O
SH7f	NS(C(C=C1)=CC=C1N2C(C3=CC=CC=C3)=C(NC(NC4=CC=C(S(=O)(N)=O)C=C4)=O)C=N2)(=O)=O
SH7g	NS(C(C=C1)=CC=C1N2C(C3=CC=CC=C3)=C(NC(NC4=CC=C(S(=O)(NC5=NC=CS5)=O)C=C4)=O)C=N2)(=O)=O
SH7h	NS(C(C=C1)=CC=C1N2C(C3=CC=CC=C3)=C(NC(NC4=CC=C([N+]([O-])=O)C=C4)=O)C=N2)(=O)=O
SH7i	NS(C(C=C1)=CC=C1N2C(C3=CC=C(OC)C=C3)=C(NC(NC4=CC=CC=C4)=O)C=N2)(=O)=O
SH7j	NS(C(C=C1)=CC=C1N2C(C3=CC=C(OC)C=C3)=C(NC(NC4=CC=C(F)C=C4)=O)C=N2)(=O)=O
SH7k	NS(C(C=C1)=CC=C1N2C(C3=CC=C(OC)C=C3)=C(NC(NC4=CC=C(Cl)C=C4)=O)C=N2)(=O)=O
SH7l	NS(C(C=C1)=CC=C1N2C(C3=CC=C(OC)C=C3)=C(NC(NC4=CC=C(OC)C=C4)=O)C=N2)(=O)=O
SH7m	NS(C(C=C1)=CC=C1N2C(C3=CC=C(OC)C=C3)=C(NC(NC4=CC=C(C(OCC)=O)C=C4)=O)C=N2)(=O)=O
SH7n	NS(C(C=C1)=CC=C1N2C(C3=CC=C(OC)C=C3)=C(NC(NC4=CC=C(S(=O)(N)=O)C=C4)=O)C=N2)(=O)=O
SH7o	NS(C(C=C1)=CC=C1N2C(C3=CC=C(OC)C=C3)=C(NC(NC4=CC=C(S(=O)(NC5=NC=CS5)=O)C=C4)=O)C=N2)(=O)=O
SH7p	NS(C(C=C1)=CC=C1N2C(C3=CC=C(OC)C=C3)=C(NC(NC4=CC=C(Br)C=C4)=O)C=N2)(=O)=O
SH7q	NS(C(C=C1)=CC=C1N2C(C3=CC=C(OC)C=C3)=C(NC(NC4=C(F)C=C(Br)C=C4)=O)C=N2)(=O)=O
SH7r	NS(C(C=C1)=CC=C1N2C(C3=CC=C(OC)C=C3)=C(NC(NC4=CC(C(F)(F)F)=CC=C4)=O)C=N2)(=O)=O
SH7s	NS(C(C=C1)=CC=C1N2C(C3=CC=C(OC)C=C3)=C(NC(NC4=CC(C(F)(F)F)=C(Cl)C=C4)=O)C=N2)(=O)=O
SH7t	NS(C(C=C1)=CC=C1N2C(C3=CC=C(OC)C=C3)=C(NC(NC4=CC=C(OC(F)(F)F)C=C4)=O)C=N2)(=O)=O
AAZ	S(N)(=O)(=O)C=1SC(NC(C)=O)=NN1
