# Supplementary material for: 4-(Pyrazolyl)benzenesulfonamide Ureas as Carbonic Anhydrases Inhibitors and Hypoxia-Mediated Chemo-Sensitizing Agents in Colorectal Cancer Cells
Source: J Med Chem. 2024 Nov 17;67(22):20438–54. doi: 10.1021/acs.jmedchem.4c01894 (PMC11613454; doi:10.1021/acs.jmedchem.4c01894)
Supplement: Supplementary file 3 — jm4c01894_si_003.pdb [file jm4c01894_si_003.pdb]

HEADER    ----                                    26-MAR-20   xxxx              
TITLE     ---                                                                   
COMPND    ---                                                                   
REMARK   3                                                                      
REMARK   3 REFINEMENT.                                                          
REMARK   3   PROGRAM     : REFMAC 5.8.0258                                      
REMARK   3   AUTHORS     : MURSHUDOV,SKUBAK,LEBEDEV,PANNU,                      
REMARK   3                 STEINER,NICHOLLS,WINN,LONG,VAGIN                     
REMARK   3                                                                      
REMARK   3    REFINEMENT TARGET : MAXIMUM LIKELIHOOD                            
REMARK   3                                                                      
REMARK   3  DATA USED IN REFINEMENT.                                            
REMARK   3   RESOLUTION RANGE HIGH (ANGSTROMS) :   1.45                         
REMARK   3   RESOLUTION RANGE LOW  (ANGSTROMS) :  40.89                         
REMARK   3   DATA CUTOFF            (SIGMA(F)) : NONE                           
REMARK   3   COMPLETENESS FOR RANGE        (%) :  99.83                         
REMARK   3   NUMBER OF REFLECTIONS             :   40780                        
REMARK   3                                                                      
REMARK   3  FIT TO DATA USED IN REFINEMENT.                                     
REMARK   3   CROSS-VALIDATION METHOD          : THROUGHOUT                      
REMARK   3   FREE R VALUE TEST SET SELECTION  : RANDOM                          
REMARK   3   R VALUE     (WORKING + TEST SET) : 0.19375                         
REMARK   3   R VALUE            (WORKING SET) :  0.19249                        
REMARK   3   FREE R VALUE                     :  0.21565                        
REMARK   3   FREE R VALUE TEST SET SIZE   (%) :  5.0                            
REMARK   3   FREE R VALUE TEST SET COUNT      :  2162                           
REMARK   3                                                                      
REMARK   3  FIT IN THE HIGHEST RESOLUTION BIN.                                  
REMARK   3   TOTAL NUMBER OF BINS USED           :      20                      
REMARK   3   BIN RESOLUTION RANGE HIGH           :    1.450                     
REMARK   3   BIN RESOLUTION RANGE LOW            :    1.488                     
REMARK   3   REFLECTION IN BIN     (WORKING SET) :     3040                     
REMARK   3   BIN COMPLETENESS (WORKING+TEST) (%) :   100.00                     
REMARK   3   BIN R VALUE           (WORKING SET) :    0.291                     
REMARK   3   BIN FREE R VALUE SET COUNT          :      133                     
REMARK   3   BIN FREE R VALUE                    :    0.263                     
REMARK   3                                                                      
REMARK   3  NUMBER OF NON-HYDROGEN ATOMS USED IN REFINEMENT.                    
REMARK   3   ALL ATOMS                :     2350                                
REMARK   3                                                                      
REMARK   3  B VALUES.                                                           
REMARK   3   FROM WILSON PLOT           (A**2) : NULL                           
REMARK   3   MEAN B VALUE      (OVERALL, A**2) :  14.036                        
REMARK   3   OVERALL ANISOTROPIC B VALUE.                                       
REMARK   3    B11 (A**2) :    -0.41                                             
REMARK   3    B22 (A**2) :     0.20                                             
REMARK   3    B33 (A**2) :     0.42                                             
REMARK   3    B12 (A**2) :    -0.00                                             
REMARK   3    B13 (A**2) :    -0.51                                             
REMARK   3    B23 (A**2) :    -0.00                                             
REMARK   3                                                                      
REMARK   3  ESTIMATED OVERALL COORDINATE ERROR.                                 
REMARK   3   ESU BASED ON R VALUE                            (A):   0.078       
REMARK   3   ESU BASED ON FREE R VALUE                       (A):   0.076       
REMARK   3   ESU BASED ON MAXIMUM LIKELIHOOD                 (A):   0.061       
REMARK   3   ESU FOR B VALUES BASED ON MAXIMUM LIKELIHOOD (A**2):   1.649       
REMARK   3                                                                      
REMARK   3 CORRELATION COEFFICIENTS.                                            
REMARK   3   CORRELATION COEFFICIENT FO-FC      :   0.959                       
REMARK   3   CORRELATION COEFFICIENT FO-FC FREE :   0.950                       
REMARK   3                                                                      
REMARK   3  RMS DEVIATIONS FROM IDEAL VALUES        COUNT    RMS    WEIGHT      
REMARK   3   BOND LENGTHS REFINED ATOMS        (A):  2216 ; 0.012 ; 0.013       
REMARK   3   BOND LENGTHS OTHERS               (A):  1984 ; 0.002 ; 0.017       
REMARK   3   BOND ANGLES REFINED ATOMS   (DEGREES):  3026 ; 1.834 ; 1.666       
REMARK   3   BOND ANGLES OTHERS          (DEGREES):  4636 ; 1.520 ; 1.597       
REMARK   3   TORSION ANGLES, PERIOD 1    (DEGREES):   271 ; 7.115 ; 5.000       
REMARK   3   TORSION ANGLES, PERIOD 2    (DEGREES):   106 ;36.552 ;23.774       
REMARK   3   TORSION ANGLES, PERIOD 3    (DEGREES):   359 ;12.821 ;15.000       
REMARK   3   TORSION ANGLES, PERIOD 4    (DEGREES):     7 ;17.305 ;15.000       
REMARK   3   CHIRAL-CENTER RESTRAINTS       (A**3):   267 ; 0.089 ; 0.200       
REMARK   3   GENERAL PLANES REFINED ATOMS      (A):  2505 ; 0.012 ; 0.020       
REMARK   3   GENERAL PLANES OTHERS             (A):   461 ; 0.008 ; 0.020       
REMARK   3                                                                      
REMARK   3  ISOTROPIC THERMAL FACTOR RESTRAINTS.     COUNT   RMS    WEIGHT      
REMARK   3   MAIN-CHAIN BOND REFINED ATOMS  (A**2):  1066 ; 1.407 ; 1.279       
REMARK   3   MAIN-CHAIN BOND OTHER ATOMS    (A**2):  1065 ; 1.398 ; 1.276       
REMARK   3   MAIN-CHAIN ANGLE REFINED ATOMS (A**2):  1343 ; 2.200 ; 1.917       
REMARK   3   MAIN-CHAIN ANGLE OTHER ATOMS (A**2)  :  1344 ; 2.203 ; 1.919       
REMARK   3   SIDE-CHAIN BOND REFINED ATOMS  (A**2):  1150 ; 2.293 ; 1.532       
REMARK   3   SIDE-CHAIN BOND OTHER ATOMS  (A**2)  :  1147 ; 2.291 ; 1.524       
REMARK   3   SIDE-CHAIN ANGLE OTHER ATOMS (A**2)  :  1678 ; 3.509 ; 2.189       
REMARK   3   LONG RANGE B REFINED ATOMS (A**2)    :  9690 ; 4.988 ;24.939       
REMARK   3   LONG RANGE B OTHER ATOMS (A**2)      :  9533 ; 4.898 ;24.608       
REMARK   3                                                                      
REMARK   3  NCS RESTRAINTS STATISTICS                                           
REMARK   3   NUMBER OF NCS GROUPS : NULL                                        
REMARK   3                                                                      
REMARK   3  TWIN DETAILS                                                        
REMARK   3   NUMBER OF TWIN DOMAINS  : NULL                                     
REMARK   3                                                                      
REMARK   3                                                                      
REMARK   3  TLS DETAILS                                                         
REMARK   3   NUMBER OF TLS GROUPS  : NULL                                       
REMARK   3                                                                      
REMARK   3                                                                      
REMARK   3  BULK SOLVENT MODELLING.                                             
REMARK   3   METHOD USED :  MASK                                                
REMARK   3   PARAMETERS FOR MASK CALCULATION                                    
REMARK   3   VDW PROBE RADIUS   :   1.20                                        
REMARK   3   ION PROBE RADIUS   :   0.80                                        
REMARK   3   SHRINKAGE RADIUS   :   0.80                                        
REMARK   3                                                                      
REMARK   3  OTHER REFINEMENT REMARKS:                                           
REMARK   3  HYDROGENS HAVE BEEN ADDED IN THE RIDING POSITIONS                   
REMARK   3  U VALUES      : REFINED INDIVIDUALLY                                
REMARK   3                                                                      
LINKR            THR A 125                     LYS A 127                gap     
CISPEP   1 SER A   29    PRO A   30                    0.00                     
CISPEP   2 PRO A  201    PRO A  202                    0.00                     
CRYST1   42.132   41.482   71.992  90.00 104.13  90.00 P 1 21 1                 
SCALE1      0.023735  0.000000  0.005977        0.00000                         
SCALE2     -0.000000  0.024107  0.000000        0.00000                         
SCALE3      0.000000 -0.000000  0.014324        0.00000                         
ATOM      1  N   HIS A   4      29.991   1.748   7.970  1.00 23.93           N  
ATOM      2  CA  HIS A   4      31.045   0.738   8.319  1.00 23.09           C  
ATOM      3  CB  HIS A   4      32.292   1.411   8.920  1.00 27.89           C  
ATOM      4  CG  HIS A   4      33.278   0.478   9.559  1.00 34.31           C  
ATOM      5  ND1 HIS A   4      34.202  -0.259   8.824  1.00 38.67           N  
ATOM      6  CE1 HIS A   4      34.948  -0.992   9.641  1.00 38.85           C  
ATOM      7  NE2 HIS A   4      34.543  -0.750  10.895  1.00 41.90           N  
ATOM      8  CD2 HIS A   4      33.517   0.177  10.862  1.00 38.75           C  
ATOM      9  C   HIS A   4      30.451  -0.309   9.264  1.00 19.24           C  
ATOM     10  O   HIS A   4      30.758  -1.456   9.095  1.00 20.27           O  
ATOM     11  N   TRP A   5      29.591   0.096  10.188  1.00 15.31           N  
ATOM     12  CA  TRP A   5      28.945  -0.857  11.128  1.00 13.09           C  
ATOM     13  CB  TRP A   5      28.277  -0.142  12.315  1.00 12.67           C  
ATOM     14  CG  TRP A   5      27.050   0.648  11.972  1.00 12.56           C  
ATOM     15  CD1 TRP A   5      26.995   1.988  11.683  1.00 13.20           C  
ATOM     16  NE1 TRP A   5      25.701   2.366  11.475  1.00 13.09           N  
ATOM     17  CE2 TRP A   5      24.879   1.288  11.659  1.00 12.76           C  
ATOM     18  CD2 TRP A   5      25.696   0.178  11.957  1.00 11.12           C  
ATOM     19  CE3 TRP A   5      25.100  -1.049  12.226  1.00 12.79           C  
ATOM     20  CZ3 TRP A   5      23.732  -1.176  12.124  1.00 12.73           C  
ATOM     21  CH2 TRP A   5      22.948  -0.077  11.796  1.00 11.91           C  
ATOM     22  CZ2 TRP A   5      23.497   1.148  11.528  1.00 11.90           C  
ATOM     23  C   TRP A   5      27.956  -1.747  10.376  1.00 11.85           C  
ATOM     24  O   TRP A   5      27.370  -1.362   9.344  1.00 12.46           O  
ATOM     25  N   GLY A   6      27.772  -2.944  10.870  1.00 10.43           N  
ATOM     26  CA  GLY A   6      26.695  -3.811  10.384  1.00 11.72           C  
ATOM     27  C   GLY A   6      26.428  -4.925  11.368  1.00 11.43           C  
ATOM     28  O   GLY A   6      26.494  -4.699  12.570  1.00 11.12           O  
ATOM     29  N   TYR A   7      26.180  -6.105  10.852  1.00 11.69           N  
ATOM     30  CA  TYR A   7      25.711  -7.260  11.643  1.00 11.64           C  
ATOM     31  CB  TYR A   7      24.260  -7.547  11.298  1.00 11.07           C  
ATOM     32  CG  TYR A   7      23.309  -6.511  11.837  1.00  9.70           C  
ATOM     33  CD1 TYR A   7      22.959  -6.515  13.172  1.00  9.61           C  
ATOM     34  CE1 TYR A   7      22.113  -5.550  13.693  1.00  9.51           C  
ATOM     35  CZ  TYR A   7      21.598  -4.560  12.858  1.00  9.71           C  
ATOM     36  OH  TYR A   7      20.746  -3.598  13.309  1.00 10.12           O  
ATOM     37  CE2 TYR A   7      21.982  -4.520  11.526  1.00 10.52           C  
ATOM     38  CD2 TYR A   7      22.856  -5.479  11.040  1.00  9.95           C  
ATOM     39  C   TYR A   7      26.609  -8.491  11.427  1.00 12.81           C  
ATOM     40  O   TYR A   7      26.258  -9.569  11.881  1.00 15.64           O  
ATOM     41  N   GLY A   8      27.722  -8.336  10.731  1.00 15.27           N  
ATOM     42  CA  GLY A   8      28.647  -9.467  10.490  1.00 15.73           C  
ATOM     43  C   GLY A   8      29.600  -9.715  11.649  1.00 16.10           C  
ATOM     44  O   GLY A   8      29.705  -8.885  12.561  1.00 16.95           O  
ATOM     45  N   LYS A   9      30.451 -10.733  11.488  1.00 17.24           N  
ATOM     46  CA  LYS A   9      31.514 -11.084  12.458  1.00 18.08           C  
ATOM     47  CB  LYS A   9      32.325 -12.273  11.940  1.00 20.31           C  
ATOM     48  CG  LYS A   9      31.552 -13.575  11.839  0.50 20.40           C  
ATOM     49  CD  LYS A   9      32.428 -14.753  11.474  0.50 21.00           C  
ATOM     50  CE  LYS A   9      33.903 -14.484  11.667  0.50 20.82           C  
ATOM     51  NZ  LYS A   9      34.542 -15.614  12.381  0.50 22.09           N  
ATOM     52  C   LYS A   9      32.449  -9.899  12.692  1.00 17.53           C  
ATOM     53  O   LYS A   9      32.925  -9.698  13.842  1.00 16.25           O  
ATOM     54  N   HIS A  10      32.764  -9.157  11.640  1.00 17.11           N  
ATOM     55  CA  HIS A  10      33.856  -8.158  11.694  1.00 19.47           C  
ATOM     56  CB  HIS A  10      34.742  -8.295  10.443  1.00 22.12           C  
ATOM     57  CG  HIS A  10      35.395  -9.640  10.389  1.00 21.78           C  
ATOM     58  ND1 HIS A  10      36.423 -10.010  11.249  1.00 22.31           N  
ATOM     59  CE1 HIS A  10      36.760 -11.259  11.007  1.00 23.17           C  
ATOM     60  NE2 HIS A  10      35.951 -11.732  10.043  1.00 23.19           N  
ATOM     61  CD2 HIS A  10      35.106 -10.730   9.645  1.00 25.14           C  
ATOM     62  C   HIS A  10      33.310  -6.761  11.965  1.00 17.25           C  
ATOM     63  O   HIS A  10      34.097  -5.951  12.491  1.00 19.87           O  
ATOM     64  N   ASN A  11      31.996  -6.526  11.771  1.00 16.13           N  
ATOM     65  CA  ASN A  11      31.448  -5.149  11.921  1.00 14.63           C  
ATOM     66  CB  ASN A  11      31.214  -4.524  10.544  1.00 16.11           C  
ATOM     67  CG  ASN A  11      30.092  -5.188   9.766  1.00 17.58           C  
ATOM     68  OD1 ASN A  11      29.555  -6.200  10.197  1.00 17.90           O  
ATOM     69  ND2 ASN A  11      29.694  -4.636   8.621  1.00 17.67           N  
ATOM     70  C   ASN A  11      30.174  -5.119  12.790  1.00 14.18           C  
ATOM     71  O   ASN A  11      29.514  -4.049  12.883  1.00 12.48           O  
ATOM     72  N   GLY A  12      29.891  -6.234  13.463  1.00 13.09           N  
ATOM     73  CA  GLY A  12      28.630  -6.498  14.155  1.00 12.02           C  
ATOM     74  C   GLY A  12      28.571  -5.887  15.559  1.00 10.63           C  
ATOM     75  O   GLY A  12      29.477  -5.173  16.007  1.00  9.90           O  
ATOM     76  N   PRO A  13      27.483  -6.187  16.300  1.00 10.39           N  
ATOM     77  CA  PRO A  13      27.247  -5.603  17.624  1.00 10.09           C  
ATOM     78  CB  PRO A  13      26.079  -6.444  18.157  1.00 10.44           C  
ATOM     79  CG  PRO A  13      25.283  -6.787  16.895  1.00 10.79           C  
ATOM     80  CD  PRO A  13      26.332  -6.989  15.817  1.00 10.63           C  
ATOM     81  C   PRO A  13      28.406  -5.680  18.622  1.00  9.82           C  
ATOM     82  O   PRO A  13      28.477  -4.780  19.401  1.00 10.44           O  
ATOM     83  N   GLU A  14      29.242  -6.721  18.587  1.00 11.23           N  
ATOM     84  CA  GLU A  14      30.392  -6.794  19.506  1.00 13.06           C  
ATOM     85  CB  GLU A  14      30.991  -8.194  19.469  1.00 15.68           C  
ATOM     86  CG  GLU A  14      29.989  -9.270  19.847  1.00 19.86           C  
ATOM     87  CD  GLU A  14      29.094  -8.903  21.017  1.00 25.65           C  
ATOM     88  OE1 GLU A  14      29.658  -8.501  22.053  1.00 30.16           O  
ATOM     89  OE2 GLU A  14      27.811  -8.986  20.880  1.00 31.37           O  
ATOM     90  C   GLU A  14      31.476  -5.775  19.157  1.00 11.75           C  
ATOM     91  O   GLU A  14      32.316  -5.523  20.022  1.00 12.81           O  
ATOM     92  N   HIS A  15      31.402  -5.134  17.995  1.00 10.59           N  
ATOM     93  CA  HIS A  15      32.405  -4.144  17.519  1.00 10.75           C  
ATOM     94  CB  HIS A  15      32.760  -4.364  16.057  1.00 10.58           C  
ATOM     95  CG  HIS A  15      33.527  -5.613  15.780  1.00 11.71           C  
ATOM     96  ND1 HIS A  15      34.928  -5.617  15.849  1.00 13.50           N  
ATOM     97  CE1 HIS A  15      35.364  -6.821  15.552  1.00 13.37           C  
ATOM     98  NE2 HIS A  15      34.313  -7.608  15.280  1.00 14.54           N  
ATOM     99  CD2 HIS A  15      33.154  -6.862  15.434  1.00 13.45           C  
ATOM    100  C   HIS A  15      31.924  -2.706  17.728  1.00 10.26           C  
ATOM    101  O   HIS A  15      32.729  -1.793  17.717  1.00 10.81           O  
ATOM    102  N   TRP A  16      30.608  -2.501  17.850  1.00  8.60           N  
ATOM    103  CA  TRP A  16      30.031  -1.149  17.770  1.00  8.37           C  
ATOM    104  CB  TRP A  16      28.523  -1.213  17.903  1.00  7.64           C  
ATOM    105  CG  TRP A  16      27.831  -1.919  16.794  1.00  7.61           C  
ATOM    106  CD1 TRP A  16      28.335  -2.330  15.603  1.00  7.63           C  
ATOM    107  NE1 TRP A  16      27.359  -2.917  14.853  1.00  8.05           N  
ATOM    108  CE2 TRP A  16      26.181  -2.862  15.537  1.00  8.07           C  
ATOM    109  CD2 TRP A  16      26.421  -2.233  16.769  1.00  7.58           C  
ATOM    110  CE3 TRP A  16      25.357  -2.062  17.663  1.00  7.58           C  
ATOM    111  CZ3 TRP A  16      24.114  -2.534  17.311  1.00  8.61           C  
ATOM    112  CH2 TRP A  16      23.906  -3.136  16.059  1.00  9.33           C  
ATOM    113  CZ2 TRP A  16      24.923  -3.325  15.159  1.00  8.47           C  
ATOM    114  C   TRP A  16      30.600  -0.227  18.835  1.00  7.71           C  
ATOM    115  O   TRP A  16      30.703   0.984  18.569  1.00  8.12           O  
ATOM    116  N   HIS A  17      30.952  -0.742  20.020  1.00  8.26           N  
ATOM    117  CA  HIS A  17      31.445   0.111  21.124  1.00  9.10           C  
ATOM    118  CB  HIS A  17      31.696  -0.688  22.400  1.00  9.07           C  
ATOM    119  CG  HIS A  17      32.897  -1.561  22.309  1.00  9.76           C  
ATOM    120  ND1 HIS A  17      34.133  -1.174  22.840  1.00 11.25           N  
ATOM    121  CE1 HIS A  17      34.996  -2.117  22.580  1.00 11.20           C  
ATOM    122  NE2 HIS A  17      34.425  -3.060  21.896  1.00 11.40           N  
ATOM    123  CD2 HIS A  17      33.088  -2.744  21.717  1.00 10.73           C  
ATOM    124  C   HIS A  17      32.714   0.891  20.687  1.00  9.46           C  
ATOM    125  O   HIS A  17      32.979   1.916  21.294  1.00 10.22           O  
ATOM    126  N   LYS A  18      33.484   0.419  19.713  1.00 10.66           N  
ATOM    127  CA  LYS A  18      34.738   1.160  19.356  1.00 11.50           C  
ATOM    128  CB  LYS A  18      35.635   0.273  18.484  1.00 11.23           C  
ATOM    129  CG  LYS A  18      36.203  -0.934  19.231  1.00 11.50           C  
ATOM    130  CD  LYS A  18      36.916  -1.930  18.373  1.00 11.95           C  
ATOM    131  CE  LYS A  18      35.991  -2.800  17.582  1.00 11.86           C  
ATOM    132  NZ  LYS A  18      36.687  -3.591  16.561  1.00 12.04           N  
ATOM    133  C   LYS A  18      34.384   2.530  18.750  1.00 12.41           C  
ATOM    134  O   LYS A  18      35.022   3.526  19.111  1.00 14.55           O  
ATOM    135  N   ASP A  19      33.383   2.619  17.880  1.00 13.03           N  
ATOM    136  CA  ASP A  19      32.980   3.924  17.296  1.00 13.77           C  
ATOM    137  CB  ASP A  19      32.513   3.766  15.853  1.00 15.56           C  
ATOM    138  CG  ASP A  19      33.614   3.854  14.819  0.70 16.11           C  
ATOM    139  OD1 ASP A  19      34.676   4.349  15.166  0.70 16.25           O  
ATOM    140  OD2 ASP A  19      33.365   3.512  13.655  0.70 19.37           O  
ATOM    141  C   ASP A  19      31.896   4.580  18.158  1.00 12.95           C  
ATOM    142  O   ASP A  19      31.777   5.791  18.094  1.00 13.26           O  
ATOM    143  N   PHE A  20      31.122   3.795  18.923  1.00 10.87           N  
ATOM    144  CA  PHE A  20      29.968   4.309  19.709  1.00 11.55           C  
ATOM    145  CB  PHE A  20      28.658   3.869  19.008  1.00 10.15           C  
ATOM    146  CG  PHE A  20      28.599   4.228  17.536  1.00 10.37           C  
ATOM    147  CD1 PHE A  20      28.206   5.503  17.143  1.00 11.41           C  
ATOM    148  CE1 PHE A  20      28.193   5.876  15.806  1.00 11.61           C  
ATOM    149  CZ  PHE A  20      28.551   4.970  14.851  1.00 11.07           C  
ATOM    150  CD2 PHE A  20      28.953   3.322  16.550  1.00 10.91           C  
ATOM    151  CE2 PHE A  20      28.959   3.697  15.213  1.00 10.37           C  
ATOM    152  C   PHE A  20      30.115   3.816  21.147  1.00 11.44           C  
ATOM    153  O   PHE A  20      29.493   2.825  21.528  1.00 10.02           O  
ATOM    154  N   PRO A  21      31.012   4.396  21.977  1.00 12.49           N  
ATOM    155  CA  PRO A  21      31.237   3.901  23.327  1.00 12.79           C  
ATOM    156  CB  PRO A  21      32.258   4.875  23.955  1.00 15.24           C  
ATOM    157  CG  PRO A  21      32.344   6.036  22.990  1.00 15.96           C  
ATOM    158  CD  PRO A  21      31.837   5.565  21.652  1.00 13.99           C  
ATOM    159  C   PRO A  21      29.979   3.808  24.199  1.00 13.02           C  
ATOM    160  O   PRO A  21      29.989   3.019  25.094  1.00 12.17           O  
ATOM    161  N   ILE A  22      28.921   4.570  23.882  1.00 12.03           N  
ATOM    162  CA  ILE A  22      27.647   4.454  24.642  1.00 12.14           C  
ATOM    163  CB  ILE A  22      26.648   5.543  24.186  1.00 12.30           C  
ATOM    164  CG1 ILE A  22      25.608   5.877  25.255  1.00 13.08           C  
ATOM    165  CG2 ILE A  22      25.956   5.190  22.877  1.00 11.81           C  
ATOM    166  CD1 ILE A  22      26.174   6.374  26.538  1.00 15.31           C  
ATOM    167  C   ILE A  22      27.065   3.036  24.472  1.00 11.04           C  
ATOM    168  O   ILE A  22      26.169   2.731  25.245  1.00 10.70           O  
ATOM    169  N   ALA A  23      27.571   2.210  23.559  1.00 10.23           N  
ATOM    170  CA  ALA A  23      27.173   0.793  23.457  1.00 10.55           C  
ATOM    171  CB  ALA A  23      27.986   0.073  22.404  1.00  9.70           C  
ATOM    172  C   ALA A  23      27.297   0.082  24.798  1.00 10.92           C  
ATOM    173  O   ALA A  23      26.598  -0.939  24.995  1.00 11.39           O  
ATOM    174  N   LYS A  24      28.222   0.499  25.676  1.00 11.79           N  
ATOM    175  CA  LYS A  24      28.405  -0.154  26.996  1.00 12.57           C  
ATOM    176  CB  LYS A  24      29.894  -0.381  27.224  1.00 13.93           C  
ATOM    177  CG  LYS A  24      30.506  -1.358  26.242  1.00 17.20           C  
ATOM    178  CD  LYS A  24      32.003  -1.469  26.459  1.00 20.15           C  
ATOM    179  CE  LYS A  24      32.607  -2.608  25.680  1.00 20.94           C  
ATOM    180  NZ  LYS A  24      32.429  -3.878  26.410  1.00 22.48           N  
ATOM    181  C   LYS A  24      27.807   0.727  28.091  1.00 12.32           C  
ATOM    182  O   LYS A  24      28.190   0.566  29.254  1.00 13.06           O  
ATOM    183  N   GLY A  25      26.854   1.574  27.712  1.00 12.53           N  
ATOM    184  CA  GLY A  25      26.185   2.514  28.624  1.00 12.01           C  
ATOM    185  C   GLY A  25      25.243   1.855  29.621  1.00 11.56           C  
ATOM    186  O   GLY A  25      25.065   0.619  29.611  1.00 11.79           O  
ATOM    187  N   GLU A  26      24.561   2.718  30.382  1.00 12.18           N  
ATOM    188  CA  GLU A  26      23.682   2.357  31.509  1.00 13.79           C  
ATOM    189  CB  GLU A  26      23.736   3.476  32.561  1.00 17.08           C  
ATOM    190  CG  GLU A  26      25.102   3.665  33.196  1.00 20.76           C  
ATOM    191  CD  GLU A  26      25.713   2.398  33.762  1.00 23.04           C  
ATOM    192  OE1 GLU A  26      25.062   1.734  34.598  1.00 27.35           O  
ATOM    193  OE2 GLU A  26      26.819   2.052  33.333  1.00 30.46           O  
ATOM    194  C   GLU A  26      22.226   2.120  31.059  1.00 12.10           C  
ATOM    195  O   GLU A  26      21.485   1.594  31.839  1.00 13.48           O  
ATOM    196  N   ARG A  27      21.829   2.507  29.853  1.00 10.08           N  
ATOM    197  CA  ARG A  27      20.418   2.334  29.414  1.00  9.99           C  
ATOM    198  CB  ARG A  27      19.603   3.576  29.762  1.00 10.65           C  
ATOM    199  CG  ARG A  27      20.029   4.858  29.081  1.00 11.99           C  
ATOM    200  CD  ARG A  27      18.986   5.937  29.362  1.00 12.32           C  
ATOM    201  NE  ARG A  27      17.799   5.859  28.492  1.00 11.53           N  
ATOM    202  CZ  ARG A  27      16.807   6.729  28.518  1.00 11.28           C  
ATOM    203  NH1 ARG A  27      16.830   7.743  29.389  1.00 10.98           N  
ATOM    204  NH2 ARG A  27      15.790   6.612  27.695  1.00 12.00           N  
ATOM    205  C   ARG A  27      20.371   1.848  27.957  1.00  8.12           C  
ATOM    206  O   ARG A  27      19.634   2.421  27.137  1.00  7.69           O  
ATOM    207  N   GLN A  28      21.061   0.732  27.668  1.00  8.46           N  
ATOM    208  CA  GLN A  28      21.106   0.199  26.286  1.00  8.03           C  
ATOM    209  CB  GLN A  28      22.451  -0.461  26.041  1.00  7.72           C  
ATOM    210  CG  GLN A  28      23.575   0.567  25.966  1.00  8.51           C  
ATOM    211  CD  GLN A  28      23.457   1.381  24.698  1.00  7.73           C  
ATOM    212  OE1 GLN A  28      23.638   0.832  23.612  1.00  8.51           O  
ATOM    213  NE2 GLN A  28      23.079   2.656  24.792  1.00  8.24           N  
ATOM    214  C   GLN A  28      19.924  -0.742  26.064  1.00  7.69           C  
ATOM    215  O   GLN A  28      19.456  -1.396  26.978  1.00  8.79           O  
ATOM    216  N   SER A  29      19.559  -0.824  24.799  1.00  7.93           N  
ATOM    217  CA  SER A  29      18.496  -1.732  24.326  1.00  6.60           C  
ATOM    218  CB  SER A  29      17.346  -0.942  23.830  1.00  6.77           C  
ATOM    219  OG  SER A  29      16.758  -0.099  24.791  1.00  6.26           O  
ATOM    220  C   SER A  29      19.038  -2.619  23.194  1.00  7.04           C  
ATOM    221  O   SER A  29      20.003  -2.274  22.521  1.00  7.96           O  
ATOM    222  N   PRO A  30      18.418  -3.771  22.905  1.00  6.96           N  
ATOM    223  CA  PRO A  30      17.250  -4.270  23.627  1.00  6.93           C  
ATOM    224  CB  PRO A  30      16.700  -5.275  22.615  1.00  6.75           C  
ATOM    225  CG  PRO A  30      17.971  -5.926  22.088  1.00  7.01           C  
ATOM    226  CD  PRO A  30      18.863  -4.728  21.877  1.00  7.29           C  
ATOM    227  C   PRO A  30      17.646  -4.937  24.947  1.00  6.40           C  
ATOM    228  O   PRO A  30      18.848  -4.948  25.271  1.00  6.61           O  
ATOM    229  N   VAL A  31      16.656  -5.426  25.665  1.00  6.44           N  
ATOM    230  CA  VAL A  31      16.822  -6.197  26.916  1.00  6.85           C  
ATOM    231  CB  VAL A  31      16.504  -5.337  28.150  1.00  7.09           C  
ATOM    232  CG1 VAL A  31      17.419  -4.152  28.276  1.00  7.86           C  
ATOM    233  CG2 VAL A  31      15.051  -4.935  28.206  1.00  7.25           C  
ATOM    234  C   VAL A  31      15.946  -7.436  26.883  1.00  6.79           C  
ATOM    235  O   VAL A  31      15.008  -7.502  26.083  1.00  6.80           O  
ATOM    236  N   ASP A  32      16.286  -8.388  27.738  1.00  7.13           N  
ATOM    237  CA  ASP A  32      15.377  -9.505  28.058  1.00  7.80           C  
ATOM    238  CB  ASP A  32      16.110 -10.697  28.658  1.00  8.77           C  
ATOM    239  CG  ASP A  32      15.136 -11.820  28.957  1.00  9.99           C  
ATOM    240  OD1 ASP A  32      14.423 -12.259  28.009  1.00  9.00           O  
ATOM    241  OD2 ASP A  32      15.108 -12.255  30.134  1.00 12.74           O  
ATOM    242  C   ASP A  32      14.320  -8.987  29.028  1.00  7.97           C  
ATOM    243  O   ASP A  32      14.642  -8.290  29.993  1.00  8.65           O  
ATOM    244  N   ILE A  33      13.060  -9.242  28.706  1.00  8.20           N  
ATOM    245  CA  ILE A  33      11.923  -8.888  29.587  1.00  8.66           C  
ATOM    246  CB  ILE A  33      10.740  -8.437  28.729  1.00  8.33           C  
ATOM    247  CG1 ILE A  33      11.077  -7.231  27.870  1.00  9.13           C  
ATOM    248  CG2 ILE A  33       9.566  -8.152  29.610  1.00  8.73           C  
ATOM    249  CD1 ILE A  33      10.095  -6.971  26.736  1.00  9.83           C  
ATOM    250  C   ILE A  33      11.598 -10.113  30.423  1.00  8.41           C  
ATOM    251  O   ILE A  33      11.081 -11.078  29.880  1.00  8.68           O  
ATOM    252  N   ASP A  34      12.031 -10.080  31.670  1.00 10.30           N  
ATOM    253  CA  ASP A  34      11.697 -11.170  32.617  1.00 11.21           C  
ATOM    254  CB  ASP A  34      12.719 -11.210  33.755  1.00 12.14           C  
ATOM    255  CG  ASP A  34      12.444 -12.320  34.754  1.00 14.89           C  
ATOM    256  OD1 ASP A  34      11.281 -12.652  34.982  1.00 19.09           O  
ATOM    257  OD2 ASP A  34      13.409 -12.874  35.232  1.00 25.13           O  
ATOM    258  C   ASP A  34      10.292 -10.881  33.154  1.00 11.94           C  
ATOM    259  O   ASP A  34      10.142  -9.886  33.891  1.00 11.57           O  
ATOM    260  N   THR A  35       9.296 -11.620  32.706  1.00 12.12           N  
ATOM    261  CA  THR A  35       7.867 -11.344  32.998  1.00 14.12           C  
ATOM    262  CB  THR A  35       6.935 -12.229  32.172  1.00 15.31           C  
ATOM    263  OG1 THR A  35       7.195 -13.569  32.581  1.00 16.30           O  
ATOM    264  CG2 THR A  35       7.129 -12.085  30.684  1.00 16.16           C  
ATOM    265  C   THR A  35       7.576 -11.476  34.490  1.00 15.73           C  
ATOM    266  O   THR A  35       6.563 -10.895  34.925  1.00 16.91           O  
ATOM    267  N   HIS A  36       8.438 -12.178  35.249  1.00 15.06           N  
ATOM    268  CA  HIS A  36       8.285 -12.418  36.708  1.00 17.73           C  
ATOM    269  CB  HIS A  36       8.766 -13.837  37.029  1.00 17.18           C  
ATOM    270  CG  HIS A  36       7.993 -14.885  36.314  1.00 17.88           C  
ATOM    271  ND1 HIS A  36       8.512 -15.610  35.243  1.00 20.46           N  
ATOM    272  CE1 HIS A  36       7.597 -16.460  34.824  1.00 18.12           C  
ATOM    273  NE2 HIS A  36       6.502 -16.335  35.587  1.00 21.76           N  
ATOM    274  CD2 HIS A  36       6.740 -15.351  36.513  1.00 20.07           C  
ATOM    275  C   HIS A  36       9.004 -11.369  37.566  1.00 17.75           C  
ATOM    276  O   HIS A  36       8.943 -11.443  38.804  1.00 21.54           O  
ATOM    277  N  ATHR A  37       9.737 -10.452  36.952  0.50 16.01           N  
ATOM    278  N  BTHR A  37       9.719 -10.426  36.965  0.50 16.15           N  
ATOM    279  CA ATHR A  37      10.368  -9.319  37.663  0.50 16.64           C  
ATOM    280  CA BTHR A  37      10.340  -9.311  37.719  0.50 16.80           C  
ATOM    281  CB ATHR A  37      11.868  -9.302  37.376  0.50 17.52           C  
ATOM    282  CB BTHR A  37      11.861  -9.483  37.711  0.50 17.74           C  
ATOM    283  OG1ATHR A  37      12.289 -10.577  37.858  0.50 20.51           O  
ATOM    284  OG1BTHR A  37      12.325  -9.405  36.363  0.50 18.83           O  
ATOM    285  CG2ATHR A  37      12.584  -8.149  38.044  0.50 17.61           C  
ATOM    286  CG2BTHR A  37      12.268 -10.795  38.352  0.50 18.87           C  
ATOM    287  C  ATHR A  37       9.656  -8.008  37.312  0.50 15.79           C  
ATOM    288  C  BTHR A  37       9.814  -7.954  37.222  0.50 16.04           C  
ATOM    289  O  ATHR A  37       9.686  -7.094  38.127  0.50 14.55           O  
ATOM    290  O  BTHR A  37      10.144  -6.937  37.853  0.50 15.15           O  
ATOM    291  N   ALA A  38       9.031  -7.928  36.143  1.00 15.25           N  
ATOM    292  CA  ALA A  38       8.331  -6.711  35.699  1.00 15.76           C  
ATOM    293  CB  ALA A  38       7.788  -6.855  34.306  1.00 16.44           C  
ATOM    294  C   ALA A  38       7.230  -6.421  36.716  1.00 16.17           C  
ATOM    295  O   ALA A  38       6.632  -7.339  37.251  1.00 18.39           O  
ATOM    296  N   LYS A  39       7.061  -5.162  37.040  1.00 15.49           N  
ATOM    297  CA  LYS A  39       6.114  -4.664  38.067  1.00 16.29           C  
ATOM    298  CB  LYS A  39       6.906  -3.610  38.852  1.00 18.27           C  
ATOM    299  CG  LYS A  39       6.185  -2.796  39.916  1.00 20.54           C  
ATOM    300  CD  LYS A  39       5.733  -3.562  41.126  1.00 20.10           C  
ATOM    301  CE  LYS A  39       4.943  -2.678  42.074  1.00 22.61           C  
ATOM    302  NZ  LYS A  39       4.459  -3.489  43.200  1.00 24.41           N  
ATOM    303  C   LYS A  39       4.878  -4.142  37.316  1.00 14.68           C  
ATOM    304  O   LYS A  39       5.031  -3.205  36.535  1.00 12.70           O  
ATOM    305  N   TYR A  40       3.687  -4.687  37.543  1.00 15.48           N  
ATOM    306  CA  TYR A  40       2.419  -3.984  37.191  1.00 17.15           C  
ATOM    307  CB  TYR A  40       1.195  -4.773  37.643  1.00 19.65           C  
ATOM    308  CG  TYR A  40      -0.090  -4.029  37.456  1.00 25.07           C  
ATOM    309  CD1 TYR A  40      -0.471  -3.567  36.208  1.00 24.61           C  
ATOM    310  CE1 TYR A  40      -1.673  -2.913  36.024  1.00 27.58           C  
ATOM    311  CZ  TYR A  40      -2.518  -2.727  37.106  1.00 32.98           C  
ATOM    312  OH  TYR A  40      -3.697  -2.071  36.956  1.00 38.99           O  
ATOM    313  CE2 TYR A  40      -2.147  -3.161  38.365  1.00 32.82           C  
ATOM    314  CD2 TYR A  40      -0.945  -3.824  38.528  1.00 29.34           C  
ATOM    315  C   TYR A  40       2.400  -2.582  37.818  1.00 16.75           C  
ATOM    316  O   TYR A  40       2.625  -2.459  39.032  1.00 17.33           O  
ATOM    317  N   ASP A  41       2.175  -1.539  37.010  1.00 15.48           N  
ATOM    318  CA  ASP A  41       2.213  -0.121  37.445  1.00 18.67           C  
ATOM    319  CB  ASP A  41       3.299   0.655  36.710  1.00 20.51           C  
ATOM    320  CG  ASP A  41       3.585   2.067  37.200  1.00 23.06           C  
ATOM    321  OD1 ASP A  41       2.759   2.611  37.901  1.00 26.25           O  
ATOM    322  OD2 ASP A  41       4.629   2.612  36.798  1.00 28.13           O  
ATOM    323  C   ASP A  41       0.825   0.478  37.243  1.00 22.50           C  
ATOM    324  O   ASP A  41       0.519   0.976  36.163  1.00 21.01           O  
ATOM    325  N   PRO A  42      -0.023   0.520  38.299  1.00 28.42           N  
ATOM    326  CA  PRO A  42      -1.442   0.847  38.146  1.00 29.78           C  
ATOM    327  CB  PRO A  42      -2.014   0.612  39.557  1.00 31.35           C  
ATOM    328  CG  PRO A  42      -0.855   0.956  40.463  1.00 29.93           C  
ATOM    329  CD  PRO A  42       0.358   0.417  39.721  1.00 30.09           C  
ATOM    330  C   PRO A  42      -1.596   2.302  37.699  1.00 29.46           C  
ATOM    331  O   PRO A  42      -2.639   2.629  37.161  1.00 34.43           O  
ATOM    332  N   SER A  43      -0.566   3.119  37.914  1.00 29.86           N  
ATOM    333  CA  SER A  43      -0.524   4.564  37.573  1.00 35.35           C  
ATOM    334  CB  SER A  43       0.489   5.280  38.420  1.00 34.37           C  
ATOM    335  OG  SER A  43       1.820   4.953  38.038  1.00 38.76           O  
ATOM    336  C   SER A  43      -0.235   4.831  36.083  1.00 35.68           C  
ATOM    337  O   SER A  43      -0.333   6.014  35.693  1.00 39.27           O  
ATOM    338  N   LEU A  44       0.168   3.840  35.274  1.00 31.64           N  
ATOM    339  CA  LEU A  44       0.390   4.102  33.824  1.00 27.08           C  
ATOM    340  CB  LEU A  44       0.922   2.850  33.125  1.00 23.15           C  
ATOM    341  CG  LEU A  44       2.387   2.493  33.397  1.00 20.92           C  
ATOM    342  CD1 LEU A  44       2.674   1.066  32.991  1.00 22.70           C  
ATOM    343  CD2 LEU A  44       3.347   3.405  32.668  1.00 20.23           C  
ATOM    344  C   LEU A  44      -0.955   4.579  33.249  1.00 30.37           C  
ATOM    345  O   LEU A  44      -1.948   3.888  33.467  1.00 33.09           O  
ATOM    346  N   LYS A  45      -0.996   5.760  32.634  1.00 30.39           N  
ATOM    347  CA  LYS A  45      -2.204   6.268  31.914  1.00 30.82           C  
ATOM    348  CB  LYS A  45      -1.959   7.671  31.350  1.00 31.60           C  
ATOM    349  CG  LYS A  45      -1.685   8.759  32.383  1.00 38.15           C  
ATOM    350  CD  LYS A  45      -2.881   9.107  33.257  1.00 44.51           C  
ATOM    351  CE  LYS A  45      -4.168   9.249  32.463  1.00 47.79           C  
ATOM    352  NZ  LYS A  45      -5.338   9.550  33.321  1.00 50.26           N  
ATOM    353  C   LYS A  45      -2.530   5.291  30.785  1.00 26.56           C  
ATOM    354  O   LYS A  45      -1.681   4.550  30.315  1.00 25.55           O  
ATOM    355  N   PRO A  46      -3.766   5.225  30.261  1.00 27.59           N  
ATOM    356  CA  PRO A  46      -4.017   4.339  29.119  1.00 25.65           C  
ATOM    357  CB  PRO A  46      -5.530   4.515  28.852  1.00 29.05           C  
ATOM    358  CG  PRO A  46      -6.092   5.208  30.084  1.00 29.68           C  
ATOM    359  CD  PRO A  46      -4.946   5.996  30.688  1.00 31.93           C  
ATOM    360  C   PRO A  46      -3.165   4.727  27.880  1.00 18.72           C  
ATOM    361  O   PRO A  46      -2.867   5.908  27.676  1.00 19.23           O  
ATOM    362  N   LEU A  47      -2.740   3.750  27.105  1.00 17.28           N  
ATOM    363  CA  LEU A  47      -1.950   4.004  25.864  1.00 17.48           C  
ATOM    364  CB  LEU A  47      -1.114   2.790  25.502  1.00 18.85           C  
ATOM    365  CG  LEU A  47      -0.091   3.016  24.399  1.00 18.53           C  
ATOM    366  CD1 LEU A  47       1.031   3.970  24.850  1.00 19.05           C  
ATOM    367  CD2 LEU A  47       0.504   1.691  23.961  1.00 19.58           C  
ATOM    368  C   LEU A  47      -2.861   4.368  24.687  1.00 17.53           C  
ATOM    369  O   LEU A  47      -3.848   3.679  24.449  1.00 16.94           O  
ATOM    370  N   SER A  48      -2.523   5.441  23.991  1.00 13.02           N  
ATOM    371  CA  SER A  48      -3.282   5.993  22.852  1.00 14.25           C  
ATOM    372  CB  SER A  48      -3.656   7.420  23.153  1.00 16.52           C  
ATOM    373  OG  SER A  48      -4.351   7.987  22.091  1.00 20.92           O  
ATOM    374  C   SER A  48      -2.421   5.889  21.600  1.00 14.85           C  
ATOM    375  O   SER A  48      -1.439   6.634  21.484  1.00 14.86           O  
ATOM    376  N   VAL A  49      -2.795   5.014  20.679  1.00 14.95           N  
ATOM    377  CA  VAL A  49      -2.165   4.880  19.334  1.00 17.20           C  
ATOM    378  CB  VAL A  49      -1.835   3.416  18.997  1.00 18.22           C  
ATOM    379  CG1 VAL A  49      -1.119   3.303  17.648  1.00 19.48           C  
ATOM    380  CG2 VAL A  49      -1.034   2.740  20.086  1.00 19.16           C  
ATOM    381  C   VAL A  49      -3.141   5.509  18.341  1.00 17.42           C  
ATOM    382  O   VAL A  49      -4.255   4.918  18.124  1.00 19.12           O  
ATOM    383  N   SER A  50      -2.840   6.696  17.826  1.00 15.28           N  
ATOM    384  CA  SER A  50      -3.778   7.492  16.988  1.00 16.14           C  
ATOM    385  CB  SER A  50      -4.068   8.865  17.532  1.00 17.11           C  
ATOM    386  OG  SER A  50      -4.554   8.730  18.858  1.00 20.84           O  
ATOM    387  C   SER A  50      -3.181   7.564  15.594  1.00 14.89           C  
ATOM    388  O   SER A  50      -2.455   8.522  15.328  1.00 15.31           O  
ATOM    389  N   TYR A  51      -3.404   6.531  14.784  1.00 15.19           N  
ATOM    390  CA  TYR A  51      -2.797   6.408  13.443  1.00 14.24           C  
ATOM    391  CB  TYR A  51      -2.172   5.030  13.279  1.00 12.97           C  
ATOM    392  CG  TYR A  51      -0.886   4.779  14.028  1.00 10.55           C  
ATOM    393  CD1 TYR A  51      -0.199   5.775  14.697  1.00 10.95           C  
ATOM    394  CE1 TYR A  51       0.980   5.491  15.409  1.00  9.56           C  
ATOM    395  CZ  TYR A  51       1.490   4.190  15.383  1.00  9.70           C  
ATOM    396  OH  TYR A  51       2.629   3.829  16.040  1.00  9.96           O  
ATOM    397  CE2 TYR A  51       0.781   3.184  14.742  1.00  9.45           C  
ATOM    398  CD2 TYR A  51      -0.393   3.493  14.079  1.00  9.63           C  
ATOM    399  C   TYR A  51      -3.803   6.649  12.308  1.00 17.68           C  
ATOM    400  O   TYR A  51      -3.427   6.360  11.136  1.00 15.98           O  
ATOM    401  N   ASP A  52      -5.009   7.146  12.586  1.00 18.04           N  
ATOM    402  CA  ASP A  52      -6.047   7.224  11.518  1.00 21.87           C  
ATOM    403  CB  ASP A  52      -7.423   7.512  12.123  1.00 25.15           C  
ATOM    404  CG  ASP A  52      -7.486   8.813  12.897  1.00 29.31           C  
ATOM    405  OD1 ASP A  52      -7.058   8.828  14.067  1.00 39.21           O  
ATOM    406  OD2 ASP A  52      -7.971   9.801  12.328  1.00 42.81           O  
ATOM    407  C   ASP A  52      -5.661   8.215  10.396  1.00 20.44           C  
ATOM    408  O   ASP A  52      -6.130   8.027   9.258  1.00 20.91           O  
ATOM    409  N   GLN A  53      -4.806   9.196  10.660  1.00 18.80           N  
ATOM    410  CA  GLN A  53      -4.418  10.240   9.678  1.00 19.67           C  
ATOM    411  CB  GLN A  53      -4.553  11.604  10.335  1.00 22.37           C  
ATOM    412  CG  GLN A  53      -5.995  11.990  10.603  1.00 26.82           C  
ATOM    413  CD  GLN A  53      -6.766  12.173   9.319  1.00 32.89           C  
ATOM    414  OE1 GLN A  53      -6.263  12.694   8.318  1.00 40.65           O  
ATOM    415  NE2 GLN A  53      -8.018  11.756   9.350  1.00 37.47           N  
ATOM    416  C   GLN A  53      -2.989   9.999   9.185  1.00 16.20           C  
ATOM    417  O   GLN A  53      -2.406  10.905   8.589  1.00 16.32           O  
ATOM    418  N   ALA A  54      -2.439   8.806   9.380  1.00 14.69           N  
ATOM    419  CA  ALA A  54      -1.034   8.518   9.013  1.00 14.57           C  
ATOM    420  CB  ALA A  54      -0.671   7.109   9.390  1.00 14.94           C  
ATOM    421  C   ALA A  54      -0.887   8.751   7.510  1.00 14.49           C  
ATOM    422  O   ALA A  54      -1.815   8.397   6.753  1.00 16.48           O  
ATOM    423  N   THR A  55       0.197   9.393   7.108  1.00 13.98           N  
ATOM    424  CA  THR A  55       0.572   9.654   5.699  1.00 13.41           C  
ATOM    425  CB  THR A  55       0.637  11.170   5.448  1.00 17.06           C  
ATOM    426  OG1 THR A  55      -0.626  11.742   5.778  1.00 20.99           O  
ATOM    427  CG2 THR A  55       1.027  11.464   4.024  1.00 18.27           C  
ATOM    428  C   THR A  55       1.925   8.982   5.413  1.00 13.09           C  
ATOM    429  O   THR A  55       2.960   9.582   5.710  1.00 12.84           O  
ATOM    430  N   SER A  56       1.915   7.786   4.830  1.00 11.22           N  
ATOM    431  CA  SER A  56       3.163   7.067   4.486  1.00 11.32           C  
ATOM    432  CB  SER A  56       2.938   5.601   4.280  1.00 11.26           C  
ATOM    433  OG  SER A  56       2.066   5.365   3.168  1.00 11.06           O  
ATOM    434  C   SER A  56       3.734   7.712   3.208  1.00 11.80           C  
ATOM    435  O   SER A  56       2.917   8.256   2.378  1.00 12.19           O  
ATOM    436  N   LEU A  57       5.060   7.715   3.047  1.00 11.60           N  
ATOM    437  CA  LEU A  57       5.719   8.413   1.902  1.00 11.78           C  
ATOM    438  CB  LEU A  57       6.643   9.524   2.402  1.00 12.94           C  
ATOM    439  CG  LEU A  57       5.940  10.601   3.220  1.00 14.10           C  
ATOM    440  CD1 LEU A  57       6.978  11.487   3.924  1.00 14.54           C  
ATOM    441  CD2 LEU A  57       4.996  11.416   2.334  1.00 15.28           C  
ATOM    442  C   LEU A  57       6.472   7.403   1.049  1.00 11.70           C  
ATOM    443  O   LEU A  57       6.148   7.290  -0.140  1.00 11.67           O  
ATOM    444  N   ARG A  58       7.470   6.748   1.620  1.00 10.88           N  
ATOM    445  CA  ARG A  58       8.441   5.951   0.859  1.00 10.99           C  
ATOM    446  CB  ARG A  58       9.760   6.708   0.661  1.00 12.97           C  
ATOM    447  CG  ARG A  58       9.654   8.114   0.100  1.00 15.99           C  
ATOM    448  CD  ARG A  58       9.449   8.205  -1.393  1.00 18.93           C  
ATOM    449  NE  ARG A  58      10.547   7.656  -2.185  1.00 19.62           N  
ATOM    450  CZ  ARG A  58      10.486   7.372  -3.480  1.00 20.79           C  
ATOM    451  NH1 ARG A  58       9.402   7.626  -4.184  1.00 20.86           N  
ATOM    452  NH2 ARG A  58      11.508   6.785  -4.067  1.00 21.70           N  
ATOM    453  C   ARG A  58       8.724   4.661   1.614  1.00 10.26           C  
ATOM    454  O   ARG A  58       8.527   4.637   2.872  1.00 10.66           O  
ATOM    455  N   ILE A  59       9.259   3.685   0.921  1.00  9.72           N  
ATOM    456  CA  ILE A  59       9.868   2.477   1.511  1.00 10.43           C  
ATOM    457  CB  ILE A  59       9.000   1.225   1.248  1.00 11.93           C  
ATOM    458  CG1 ILE A  59       9.589   0.053   2.033  1.00 12.01           C  
ATOM    459  CG2 ILE A  59       8.892   0.915  -0.232  1.00 12.70           C  
ATOM    460  CD1 ILE A  59       8.698  -1.136   2.102  1.00 12.28           C  
ATOM    461  C   ILE A  59      11.290   2.402   0.974  1.00 11.60           C  
ATOM    462  O   ILE A  59      11.483   2.691  -0.232  1.00 10.43           O  
ATOM    463  N   LEU A  60      12.246   2.066   1.842  1.00 11.24           N  
ATOM    464  CA  LEU A  60      13.680   2.311   1.604  1.00 12.83           C  
ATOM    465  CB  LEU A  60      14.099   3.658   2.226  1.00 14.57           C  
ATOM    466  CG  LEU A  60      15.602   3.936   2.421  1.00 17.27           C  
ATOM    467  CD1 LEU A  60      16.274   4.230   1.079  1.00 18.89           C  
ATOM    468  CD2 LEU A  60      15.861   5.081   3.402  1.00 17.96           C  
ATOM    469  C   LEU A  60      14.440   1.143   2.202  1.00 11.01           C  
ATOM    470  O   LEU A  60      14.123   0.746   3.354  1.00 10.72           O  
ATOM    471  N   ASN A  61      15.413   0.626   1.456  1.00 10.86           N  
ATOM    472  CA  ASN A  61      16.446  -0.315   1.964  1.00 11.14           C  
ATOM    473  CB  ASN A  61      16.830  -1.365   0.922  1.00 11.01           C  
ATOM    474  CG  ASN A  61      17.911  -2.323   1.386  1.00 11.32           C  
ATOM    475  OD1 ASN A  61      18.644  -2.017   2.311  1.00 13.10           O  
ATOM    476  ND2 ASN A  61      18.002  -3.507   0.796  1.00 11.26           N  
ATOM    477  C   ASN A  61      17.635   0.531   2.383  1.00 13.80           C  
ATOM    478  O   ASN A  61      18.254   1.103   1.497  1.00 12.68           O  
ATOM    479  N   ASN A  62      17.896   0.639   3.683  1.00 12.87           N  
ATOM    480  CA  ASN A  62      18.924   1.564   4.229  1.00 14.16           C  
ATOM    481  CB  ASN A  62      18.384   2.308   5.443  1.00 13.57           C  
ATOM    482  CG  ASN A  62      18.020   1.408   6.620  1.00 13.71           C  
ATOM    483  OD1 ASN A  62      18.566   0.305   6.768  1.00 11.48           O  
ATOM    484  ND2 ASN A  62      17.002   1.849   7.353  1.00 16.31           N  
ATOM    485  C   ASN A  62      20.214   0.793   4.492  1.00 14.19           C  
ATOM    486  O   ASN A  62      21.088   1.374   5.177  1.00 20.53           O  
ATOM    487  N   GLY A  63      20.336  -0.444   4.059  1.00 14.97           N  
ATOM    488  CA  GLY A  63      21.558  -1.238   4.248  1.00 14.50           C  
ATOM    489  C   GLY A  63      21.588  -1.987   5.584  1.00 12.87           C  
ATOM    490  O   GLY A  63      22.445  -2.823   5.718  1.00 16.20           O  
ATOM    491  N  AHIS A  64      20.682  -1.676   6.534  0.40 12.06           N  
ATOM    492  N  BHIS A  64      20.648  -1.710   6.491  0.60 13.38           N  
ATOM    493  CA AHIS A  64      20.579  -2.368   7.855  0.40 10.68           C  
ATOM    494  CA BHIS A  64      20.560  -2.360   7.824  0.60 12.59           C  
ATOM    495  CB AHIS A  64      21.112  -1.513   9.014  0.40 10.41           C  
ATOM    496  CB BHIS A  64      20.864  -1.327   8.909  0.60 13.45           C  
ATOM    497  CG AHIS A  64      20.611  -0.108   9.132  0.40  9.91           C  
ATOM    498  CG BHIS A  64      22.139  -0.590   8.649  0.60 14.78           C  
ATOM    499  ND1AHIS A  64      19.600   0.252   9.991  0.40 10.66           N  
ATOM    500  ND1BHIS A  64      23.391  -1.171   8.815  0.60 15.70           N  
ATOM    501  CE1AHIS A  64      19.403   1.549   9.941  0.40  9.96           C  
ATOM    502  CE1BHIS A  64      24.337  -0.284   8.523  0.60 14.77           C  
ATOM    503  NE2AHIS A  64      20.273   2.060   9.071  0.40  9.99           N  
ATOM    504  NE2BHIS A  64      23.712   0.841   8.099  0.60 15.51           N  
ATOM    505  CD2AHIS A  64      21.043   1.043   8.571  0.40  9.80           C  
ATOM    506  CD2BHIS A  64      22.356   0.664   8.194  0.60 15.49           C  
ATOM    507  C  AHIS A  64      19.158  -2.862   8.168  0.40 10.31           C  
ATOM    508  C  BHIS A  64      19.191  -3.025   7.988  0.60 11.75           C  
ATOM    509  O  AHIS A  64      18.982  -3.618   9.127  0.40  9.11           O  
ATOM    510  O  BHIS A  64      19.093  -4.107   8.593  0.60 12.38           O  
ATOM    511  N   SER A  65      18.163  -2.413   7.427  1.00 10.75           N  
ATOM    512  CA  SER A  65      16.761  -2.889   7.530  1.00 10.26           C  
ATOM    513  CB  SER A  65      16.106  -2.417   8.820  1.00 11.11           C  
ATOM    514  OG  SER A  65      14.771  -2.929   8.986  1.00 12.66           O  
ATOM    515  C   SER A  65      16.076  -2.336   6.283  1.00  9.51           C  
ATOM    516  O   SER A  65      16.772  -1.681   5.475  1.00  9.64           O  
ATOM    517  N   PHE A  66      14.758  -2.450   6.209  1.00  8.14           N  
ATOM    518  CA  PHE A  66      13.953  -1.586   5.330  1.00  8.45           C  
ATOM    519  CB  PHE A  66      13.194  -2.379   4.268  1.00  8.54           C  
ATOM    520  CG  PHE A  66      12.041  -3.190   4.786  1.00  8.73           C  
ATOM    521  CD1 PHE A  66      10.774  -2.634   4.923  1.00  9.14           C  
ATOM    522  CE1 PHE A  66       9.727  -3.405   5.410  1.00  9.63           C  
ATOM    523  CZ  PHE A  66       9.919  -4.722   5.764  1.00  9.49           C  
ATOM    524  CD2 PHE A  66      12.212  -4.529   5.133  1.00  9.49           C  
ATOM    525  CE2 PHE A  66      11.176  -5.278   5.659  1.00 10.17           C  
ATOM    526  C   PHE A  66      13.002  -0.811   6.229  1.00  8.50           C  
ATOM    527  O   PHE A  66      12.612  -1.265   7.312  1.00  8.02           O  
ATOM    528  N   GLN A  67      12.696   0.399   5.811  1.00  9.14           N  
ATOM    529  CA  GLN A  67      11.839   1.291   6.600  1.00  9.45           C  
ATOM    530  CB  GLN A  67      12.610   2.432   7.275  1.00 12.51           C  
ATOM    531  CG  GLN A  67      13.251   3.401   6.310  1.00 14.21           C  
ATOM    532  CD  GLN A  67      14.032   4.444   7.080  1.00 17.13           C  
ATOM    533  OE1 GLN A  67      15.137   4.169   7.532  1.00 19.35           O  
ATOM    534  NE2 GLN A  67      13.413   5.589   7.309  1.00 18.46           N  
ATOM    535  C   GLN A  67      10.745   1.845   5.706  1.00  8.81           C  
ATOM    536  O   GLN A  67      11.025   2.146   4.481  1.00  9.61           O  
ATOM    537  N   VAL A  68       9.606   2.091   6.305  1.00  8.72           N  
ATOM    538  CA  VAL A  68       8.507   2.902   5.719  1.00  8.43           C  
ATOM    539  CB  VAL A  68       7.170   2.147   5.797  1.00  9.28           C  
ATOM    540  CG1 VAL A  68       6.032   3.041   5.333  1.00 10.13           C  
ATOM    541  CG2 VAL A  68       7.236   0.825   5.053  1.00  9.65           C  
ATOM    542  C   VAL A  68       8.491   4.249   6.435  1.00  9.45           C  
ATOM    543  O   VAL A  68       8.432   4.278   7.660  1.00  7.64           O  
ATOM    544  N   THR A  69       8.590   5.353   5.701  1.00  9.35           N  
ATOM    545  CA  THR A  69       8.668   6.711   6.260  1.00 10.63           C  
ATOM    546  CB  THR A  69       9.679   7.515   5.474  1.00 10.96           C  
ATOM    547  OG1 THR A  69       9.210   7.557   4.108  1.00 14.97           O  
ATOM    548  CG2 THR A  69      11.030   6.846   5.586  1.00 11.31           C  
ATOM    549  C   THR A  69       7.290   7.358   6.185  1.00 10.85           C  
ATOM    550  O   THR A  69       6.519   7.016   5.272  1.00 14.49           O  
ATOM    551  N   PHE A  70       7.030   8.244   7.118  1.00 10.38           N  
ATOM    552  CA  PHE A  70       5.770   8.985   7.292  1.00 10.86           C  
ATOM    553  CB  PHE A  70       5.092   8.577   8.584  1.00  9.91           C  
ATOM    554  CG  PHE A  70       4.545   7.184   8.477  1.00 10.63           C  
ATOM    555  CD1 PHE A  70       5.361   6.086   8.696  1.00 10.87           C  
ATOM    556  CE1 PHE A  70       4.875   4.799   8.562  1.00 10.49           C  
ATOM    557  CZ  PHE A  70       3.560   4.600   8.224  1.00 11.15           C  
ATOM    558  CD2 PHE A  70       3.212   6.962   8.152  1.00 10.00           C  
ATOM    559  CE2 PHE A  70       2.738   5.666   7.999  1.00 10.03           C  
ATOM    560  C   PHE A  70       6.073  10.480   7.299  1.00 12.11           C  
ATOM    561  O   PHE A  70       7.091  10.896   7.771  1.00 12.57           O  
ATOM    562  N   ASP A  71       5.120  11.259   6.807  1.00 12.08           N  
ATOM    563  CA  ASP A  71       5.077  12.728   6.947  1.00 13.60           C  
ATOM    564  CB  ASP A  71       3.924  13.262   6.098  1.00 15.64           C  
ATOM    565  CG  ASP A  71       3.720  14.755   6.263  1.00 17.20           C  
ATOM    566  OD1 ASP A  71       4.589  15.380   6.812  1.00 18.77           O  
ATOM    567  OD2 ASP A  71       2.672  15.243   5.840  1.00 24.14           O  
ATOM    568  C   ASP A  71       4.870  13.051   8.436  1.00 13.59           C  
ATOM    569  O   ASP A  71       3.823  12.737   8.981  1.00 15.48           O  
ATOM    570  N   ASP A  72       5.869  13.641   9.085  1.00 14.93           N  
ATOM    571  CA  ASP A  72       5.823  14.009  10.513  1.00 15.92           C  
ATOM    572  CB  ASP A  72       6.991  13.330  11.238  1.00 15.22           C  
ATOM    573  CG  ASP A  72       8.350  13.786  10.787  1.00 17.96           C  
ATOM    574  OD1 ASP A  72       8.464  14.383   9.683  1.00 18.98           O  
ATOM    575  OD2 ASP A  72       9.315  13.574  11.529  1.00 19.84           O  
ATOM    576  C   ASP A  72       5.855  15.537  10.659  1.00 18.93           C  
ATOM    577  O   ASP A  72       6.302  15.994  11.697  1.00 20.35           O  
ATOM    578  N   SER A  73       5.387  16.272   9.651  1.00 19.38           N  
ATOM    579  CA  SER A  73       5.324  17.768   9.647  1.00 22.99           C  
ATOM    580  CB  SER A  73       5.358  18.289   8.233  1.00 23.83           C  
ATOM    581  OG  SER A  73       4.166  17.928   7.554  1.00 25.19           O  
ATOM    582  C   SER A  73       4.087  18.285  10.409  1.00 24.82           C  
ATOM    583  O   SER A  73       3.995  19.542  10.621  1.00 26.15           O  
ATOM    584  N   GLN A  74       3.153  17.412  10.809  1.00 23.86           N  
ATOM    585  CA  GLN A  74       1.996  17.735  11.712  1.00 23.00           C  
ATOM    586  CB  GLN A  74       0.727  18.122  10.936  1.00 27.56           C  
ATOM    587  CG  GLN A  74       0.886  19.279   9.960  1.00 30.00           C  
ATOM    588  CD  GLN A  74      -0.398  19.444   9.186  1.00 31.70           C  
ATOM    589  OE1 GLN A  74      -1.380  19.963   9.699  1.00 32.79           O  
ATOM    590  NE2 GLN A  74      -0.420  18.911   7.976  1.00 33.36           N  
ATOM    591  C   GLN A  74       1.618  16.510  12.561  1.00 23.54           C  
ATOM    592  O   GLN A  74       2.181  15.435  12.298  1.00 22.54           O  
ATOM    593  N   ASP A  75       0.689  16.653  13.518  1.00 25.37           N  
ATOM    594  CA  ASP A  75       0.235  15.571  14.437  1.00 25.82           C  
ATOM    595  CB  ASP A  75      -0.404  16.141  15.715  1.00 25.75           C  
ATOM    596  CG  ASP A  75       0.560  16.594  16.811  1.00 25.47           C  
ATOM    597  OD1 ASP A  75       1.754  16.357  16.686  1.00 25.44           O  
ATOM    598  OD2 ASP A  75       0.080  17.138  17.826  1.00 30.30           O  
ATOM    599  C   ASP A  75      -0.702  14.617  13.659  1.00 26.32           C  
ATOM    600  O   ASP A  75      -1.898  14.525  13.980  1.00 31.41           O  
ATOM    601  N   LYS A  76      -0.178  13.866  12.702  1.00 23.37           N  
ATOM    602  CA  LYS A  76      -0.999  12.997  11.813  1.00 23.10           C  
ATOM    603  CB  LYS A  76      -0.344  12.920  10.437  1.00 23.06           C  
ATOM    604  CG  LYS A  76      -0.465  14.197   9.621  1.00 25.03           C  
ATOM    605  CD  LYS A  76      -0.036  14.038   8.182  1.00 28.26           C  
ATOM    606  CE  LYS A  76      -0.650  15.090   7.280  1.00 30.80           C  
ATOM    607  NZ  LYS A  76      -0.652  14.631   5.869  1.00 34.01           N  
ATOM    608  C   LYS A  76      -1.135  11.587  12.397  1.00 21.44           C  
ATOM    609  O   LYS A  76      -2.209  10.975  12.288  1.00 27.59           O  
ATOM    610  N   ALA A  77      -0.030  11.016  12.855  1.00 19.69           N  
ATOM    611  CA  ALA A  77       0.016   9.665  13.452  1.00 16.78           C  
ATOM    612  CB  ALA A  77       0.612   8.677  12.483  1.00 18.35           C  
ATOM    613  C   ALA A  77       0.839   9.814  14.727  1.00 16.17           C  
ATOM    614  O   ALA A  77       2.066  10.107  14.620  1.00 15.84           O  
ATOM    615  N   VAL A  78       0.192   9.711  15.878  1.00 14.32           N  
ATOM    616  CA  VAL A  78       0.840  10.011  17.181  1.00 13.77           C  
ATOM    617  CB  VAL A  78       0.398  11.344  17.800  1.00 15.08           C  
ATOM    618  CG1 VAL A  78       0.673  12.496  16.853  1.00 14.77           C  
ATOM    619  CG2 VAL A  78      -1.063  11.325  18.198  1.00 16.14           C  
ATOM    620  C   VAL A  78       0.616   8.878  18.163  1.00 12.71           C  
ATOM    621  O   VAL A  78      -0.401   8.175  18.084  1.00 14.18           O  
ATOM    622  N   LEU A  79       1.540   8.787  19.115  1.00 11.61           N  
ATOM    623  CA  LEU A  79       1.491   7.942  20.313  1.00 12.70           C  
ATOM    624  CB  LEU A  79       2.781   7.119  20.284  1.00 13.68           C  
ATOM    625  CG  LEU A  79       2.844   5.926  21.197  1.00 15.52           C  
ATOM    626  CD1 LEU A  79       1.728   4.955  20.876  1.00 17.27           C  
ATOM    627  CD2 LEU A  79       4.201   5.265  21.023  1.00 14.30           C  
ATOM    628  C   LEU A  79       1.442   8.899  21.489  1.00 13.43           C  
ATOM    629  O   LEU A  79       2.248   9.832  21.495  1.00 12.42           O  
ATOM    630  N   LYS A  80       0.539   8.654  22.425  1.00 13.06           N  
ATOM    631  CA  LYS A  80       0.335   9.399  23.686  1.00 14.45           C  
ATOM    632  CB  LYS A  80      -0.817  10.397  23.554  1.00 18.76           C  
ATOM    633  CG  LYS A  80      -0.635  11.449  22.469  1.00 21.22           C  
ATOM    634  CD  LYS A  80      -1.834  12.366  22.284  1.00 26.06           C  
ATOM    635  CE  LYS A  80      -2.177  13.151  23.539  1.00 31.96           C  
ATOM    636  NZ  LYS A  80      -1.277  14.317  23.742  1.00 37.80           N  
ATOM    637  C   LYS A  80      -0.023   8.406  24.787  1.00 14.29           C  
ATOM    638  O   LYS A  80      -0.330   7.265  24.473  1.00 12.72           O  
ATOM    639  N   GLY A  81       0.007   8.856  26.027  1.00 14.74           N  
ATOM    640  CA  GLY A  81      -0.448   8.076  27.187  1.00 15.52           C  
ATOM    641  C   GLY A  81       0.576   7.038  27.556  1.00 14.79           C  
ATOM    642  O   GLY A  81       1.780   7.196  27.208  1.00 14.12           O  
ATOM    643  N   GLY A  82       0.133   6.007  28.254  1.00 16.50           N  
ATOM    644  CA  GLY A  82       1.060   5.024  28.837  1.00 17.29           C  
ATOM    645  C   GLY A  82       2.062   5.729  29.738  1.00 18.26           C  
ATOM    646  O   GLY A  82       1.699   6.531  30.601  1.00 16.34           O  
ATOM    647  N   PRO A  83       3.377   5.477  29.531  1.00 15.67           N  
ATOM    648  CA  PRO A  83       4.416   6.123  30.304  1.00 15.20           C  
ATOM    649  CB  PRO A  83       5.609   5.167  30.090  1.00 14.90           C  
ATOM    650  CG  PRO A  83       5.404   4.678  28.665  1.00 14.83           C  
ATOM    651  CD  PRO A  83       3.897   4.575  28.489  1.00 14.83           C  
ATOM    652  C   PRO A  83       4.814   7.497  29.742  1.00 13.96           C  
ATOM    653  O   PRO A  83       5.627   8.157  30.377  1.00 17.62           O  
ATOM    654  N   LEU A  84       4.219   7.917  28.628  1.00 13.39           N  
ATOM    655  CA  LEU A  84       4.656   9.120  27.882  1.00 12.84           C  
ATOM    656  CB  LEU A  84       4.278   8.960  26.415  1.00 12.29           C  
ATOM    657  CG  LEU A  84       4.842   7.726  25.705  1.00 11.00           C  
ATOM    658  CD1 LEU A  84       4.336   7.674  24.295  1.00 10.83           C  
ATOM    659  CD2 LEU A  84       6.374   7.716  25.763  1.00 11.00           C  
ATOM    660  C   LEU A  84       4.008  10.387  28.450  1.00 14.38           C  
ATOM    661  O   LEU A  84       2.801  10.389  28.733  1.00 14.06           O  
ATOM    662  N   ASP A  85       4.801  11.427  28.541  1.00 16.11           N  
ATOM    663  CA  ASP A  85       4.327  12.806  28.794  1.00 18.23           C  
ATOM    664  CB  ASP A  85       5.283  13.529  29.739  1.00 22.80           C  
ATOM    665  CG  ASP A  85       5.134  13.107  31.196  1.00 28.73           C  
ATOM    666  OD1 ASP A  85       4.199  12.319  31.495  1.00 34.51           O  
ATOM    667  OD2 ASP A  85       5.950  13.589  32.054  1.00 33.74           O  
ATOM    668  C   ASP A  85       4.304  13.504  27.439  1.00 19.15           C  
ATOM    669  O   ASP A  85       5.367  13.539  26.795  1.00 23.34           O  
ATOM    670  N   GLY A  86       3.151  13.973  26.996  1.00 18.08           N  
ATOM    671  CA  GLY A  86       3.014  14.752  25.756  1.00 18.00           C  
ATOM    672  C   GLY A  86       2.838  13.840  24.542  1.00 18.62           C  
ATOM    673  O   GLY A  86       2.319  12.698  24.706  1.00 20.48           O  
ATOM    674  N   THR A  87       3.217  14.339  23.369  1.00 15.63           N  
ATOM    675  CA  THR A  87       2.814  13.783  22.060  1.00 15.18           C  
ATOM    676  CB  THR A  87       2.025  14.807  21.236  1.00 16.92           C  
ATOM    677  OG1 THR A  87       0.917  15.117  22.077  1.00 20.81           O  
ATOM    678  CG2 THR A  87       1.597  14.270  19.889  1.00 16.75           C  
ATOM    679  C   THR A  87       4.069  13.369  21.293  1.00 12.96           C  
ATOM    680  O   THR A  87       5.031  14.161  21.162  1.00 12.75           O  
ATOM    681  N   TYR A  88       4.033  12.151  20.776  1.00 10.79           N  
ATOM    682  CA  TYR A  88       5.146  11.584  20.009  1.00 11.24           C  
ATOM    683  CB  TYR A  88       5.649  10.353  20.721  1.00 10.37           C  
ATOM    684  CG  TYR A  88       6.454  10.581  21.965  1.00  9.80           C  
ATOM    685  CD1 TYR A  88       5.895  11.059  23.136  1.00  9.35           C  
ATOM    686  CE1 TYR A  88       6.635  11.227  24.295  1.00  9.70           C  
ATOM    687  CZ  TYR A  88       7.992  10.939  24.302  1.00  9.38           C  
ATOM    688  OH  TYR A  88       8.758  11.068  25.419  1.00 10.65           O  
ATOM    689  CE2 TYR A  88       8.578  10.512  23.121  1.00 10.27           C  
ATOM    690  CD2 TYR A  88       7.821  10.350  21.978  1.00  9.24           C  
ATOM    691  C   TYR A  88       4.698  11.211  18.601  1.00 12.28           C  
ATOM    692  O   TYR A  88       3.714  10.446  18.469  1.00 13.12           O  
ATOM    693  N   ARG A  89       5.335  11.813  17.601  1.00 10.61           N  
ATOM    694  CA  ARG A  89       4.954  11.691  16.190  1.00 11.20           C  
ATOM    695  CB  ARG A  89       5.341  12.934  15.410  1.00 13.10           C  
ATOM    696  CG  ARG A  89       4.338  14.053  15.533  1.00 16.62           C  
ATOM    697  CD  ARG A  89       4.685  15.145  14.522  1.00 16.86           C  
ATOM    698  NE  ARG A  89       3.950  16.290  14.999  1.00 20.54           N  
ATOM    699  CZ  ARG A  89       4.251  17.543  14.710  1.00 20.01           C  
ATOM    700  NH1 ARG A  89       5.210  17.802  13.837  1.00 19.32           N  
ATOM    701  NH2 ARG A  89       3.514  18.509  15.237  1.00 23.88           N  
ATOM    702  C   ARG A  89       5.642  10.511  15.516  1.00  9.85           C  
ATOM    703  O   ARG A  89       6.858  10.410  15.595  1.00  8.27           O  
ATOM    704  N   LEU A  90       4.867   9.709  14.799  1.00  8.82           N  
ATOM    705  CA  LEU A  90       5.395   8.583  13.995  1.00  9.71           C  
ATOM    706  CB  LEU A  90       4.259   7.700  13.481  1.00  9.53           C  
ATOM    707  CG  LEU A  90       4.701   6.538  12.606  1.00  9.94           C  
ATOM    708  CD1 LEU A  90       5.474   5.532  13.452  1.00  9.54           C  
ATOM    709  CD2 LEU A  90       3.512   5.877  11.935  1.00  9.49           C  
ATOM    710  C   LEU A  90       6.257   9.129  12.845  1.00  9.40           C  
ATOM    711  O   LEU A  90       5.770   9.914  12.019  1.00 10.17           O  
ATOM    712  N   LEU A  91       7.508   8.711  12.750  1.00  9.90           N  
ATOM    713  CA  LEU A  91       8.428   9.088  11.640  1.00 10.79           C  
ATOM    714  CB  LEU A  91       9.773   9.392  12.305  1.00 14.99           C  
ATOM    715  CG  LEU A  91      10.910   9.720  11.369  1.00 16.91           C  
ATOM    716  CD1 LEU A  91      10.554  10.985  10.575  1.00 21.48           C  
ATOM    717  CD2 LEU A  91      12.213   9.938  12.096  1.00 19.75           C  
ATOM    718  C   LEU A  91       8.589   7.927  10.673  1.00  9.64           C  
ATOM    719  O   LEU A  91       8.710   8.112   9.464  1.00  9.26           O  
ATOM    720  N   GLN A  92       8.737   6.712  11.236  1.00  7.89           N  
ATOM    721  CA  GLN A  92       9.080   5.555  10.388  1.00  7.37           C  
ATOM    722  CB  GLN A  92      10.529   5.547   9.891  1.00  8.13           C  
ATOM    723  CG  GLN A  92      11.563   5.601  11.008  1.00  8.69           C  
ATOM    724  CD  GLN A  92      12.328   4.304  11.072  1.00 10.52           C  
ATOM    725  OE1 GLN A  92      11.750   3.279  11.356  1.00  9.20           O  
ATOM    726  NE2 GLN A  92      13.624   4.348  10.843  1.00 14.17           N  
ATOM    727  C   GLN A  92       8.801   4.268  11.140  1.00  7.15           C  
ATOM    728  O   GLN A  92       8.774   4.307  12.364  1.00  7.48           O  
ATOM    729  N   PHE A  93       8.663   3.186  10.383  1.00  6.52           N  
ATOM    730  CA  PHE A  93       8.759   1.850  10.999  1.00  6.38           C  
ATOM    731  CB  PHE A  93       7.405   1.184  11.202  1.00  6.22           C  
ATOM    732  CG  PHE A  93       6.649   0.749   9.964  1.00  6.74           C  
ATOM    733  CD1 PHE A  93       7.045  -0.361   9.257  1.00  6.81           C  
ATOM    734  CE1 PHE A  93       6.365  -0.774   8.124  1.00  7.00           C  
ATOM    735  CZ  PHE A  93       5.230  -0.129   7.741  1.00  7.05           C  
ATOM    736  CD2 PHE A  93       5.471   1.372   9.569  1.00  6.84           C  
ATOM    737  CE2 PHE A  93       4.772   0.922   8.457  1.00  6.93           C  
ATOM    738  C   PHE A  93       9.745   1.015  10.224  1.00  6.16           C  
ATOM    739  O   PHE A  93       9.953   1.213   9.038  1.00  7.00           O  
ATOM    740  N   HIS A  94      10.294   0.031  10.898  1.00  5.89           N  
ATOM    741  CA  HIS A  94      11.225  -0.940  10.279  1.00  6.30           C  
ATOM    742  CB  HIS A  94      12.654  -0.384  10.293  1.00  6.85           C  
ATOM    743  CG  HIS A  94      13.177  -0.153  11.664  1.00  6.79           C  
ATOM    744  ND1 HIS A  94      12.978   1.008  12.346  1.00  6.58           N  
ATOM    745  CE1 HIS A  94      13.542   0.888  13.547  1.00  7.11           C  
ATOM    746  NE2 HIS A  94      14.013  -0.353  13.673  1.00  7.12           N  
ATOM    747  CD2 HIS A  94      13.805  -0.998  12.506  1.00  7.57           C  
ATOM    748  C   HIS A  94      11.153  -2.259  11.020  1.00  6.16           C  
ATOM    749  O   HIS A  94      10.431  -2.331  12.042  1.00  6.54           O  
ATOM    750  N   PHE A  95      11.885  -3.243  10.504  1.00  6.60           N  
ATOM    751  CA  PHE A  95      11.873  -4.562  11.154  1.00  6.29           C  
ATOM    752  CB  PHE A  95      11.163  -5.580  10.258  1.00  6.67           C  
ATOM    753  CG  PHE A  95       9.717  -5.274   9.940  1.00  7.23           C  
ATOM    754  CD1 PHE A  95       9.360  -4.386   8.942  1.00  7.22           C  
ATOM    755  CE1 PHE A  95       8.027  -4.172   8.665  1.00  7.51           C  
ATOM    756  CZ  PHE A  95       7.055  -4.799   9.373  1.00  7.42           C  
ATOM    757  CD2 PHE A  95       8.712  -5.899  10.660  1.00  7.40           C  
ATOM    758  CE2 PHE A  95       7.385  -5.733  10.314  1.00  7.69           C  
ATOM    759  C   PHE A  95      13.292  -5.050  11.420  1.00  6.21           C  
ATOM    760  O   PHE A  95      14.266  -4.610  10.793  1.00  6.56           O  
ATOM    761  N   HIS A  96      13.349  -6.040  12.307  1.00  6.01           N  
ATOM    762  CA  HIS A  96      14.532  -6.889  12.584  1.00  6.26           C  
ATOM    763  CB  HIS A  96      15.111  -6.603  13.971  1.00  6.47           C  
ATOM    764  CG  HIS A  96      15.403  -5.157  14.203  1.00  6.83           C  
ATOM    765  ND1 HIS A  96      16.657  -4.613  14.005  1.00  6.07           N  
ATOM    766  CE1 HIS A  96      16.617  -3.315  14.317  1.00  6.50           C  
ATOM    767  NE2 HIS A  96      15.372  -2.993  14.674  1.00  6.72           N  
ATOM    768  CD2 HIS A  96      14.622  -4.145  14.633  1.00  7.19           C  
ATOM    769  C   HIS A  96      14.085  -8.341  12.470  1.00  6.40           C  
ATOM    770  O   HIS A  96      12.948  -8.663  12.938  1.00  6.35           O  
ATOM    771  N   TRP A  97      14.866  -9.164  11.812  1.00  6.73           N  
ATOM    772  CA  TRP A  97      14.454 -10.562  11.607  1.00  7.06           C  
ATOM    773  CB  TRP A  97      13.555 -10.634  10.361  1.00  7.42           C  
ATOM    774  CG  TRP A  97      14.246 -10.259   9.091  1.00  7.77           C  
ATOM    775  CD1 TRP A  97      14.926 -11.104   8.265  1.00  8.04           C  
ATOM    776  NE1 TRP A  97      15.433 -10.434   7.187  1.00  9.13           N  
ATOM    777  CE2 TRP A  97      15.115  -9.095   7.313  1.00  9.10           C  
ATOM    778  CD2 TRP A  97      14.320  -8.975   8.482  1.00  8.56           C  
ATOM    779  CE3 TRP A  97      13.831  -7.721   8.875  1.00  8.77           C  
ATOM    780  CZ3 TRP A  97      14.025  -6.651   8.032  1.00  8.24           C  
ATOM    781  CH2 TRP A  97      14.826  -6.780   6.875  1.00  9.22           C  
ATOM    782  CZ2 TRP A  97      15.334  -7.999   6.474  1.00  9.21           C  
ATOM    783  C   TRP A  97      15.665 -11.474  11.478  1.00  7.06           C  
ATOM    784  O   TRP A  97      16.834 -10.977  11.436  1.00  8.09           O  
ATOM    785  N   GLY A  98      15.365 -12.766  11.471  1.00  7.88           N  
ATOM    786  CA  GLY A  98      16.438 -13.766  11.535  1.00  8.48           C  
ATOM    787  C   GLY A  98      16.608 -14.548  10.238  1.00 10.12           C  
ATOM    788  O   GLY A  98      15.825 -14.387   9.299  1.00  9.97           O  
ATOM    789  N   SER A  99      17.577 -15.455  10.289  1.00 10.62           N  
ATOM    790  CA  SER A  99      17.800 -16.469   9.244  1.00 10.78           C  
ATOM    791  CB  SER A  99      19.243 -16.880   9.250  1.00 11.54           C  
ATOM    792  OG  SER A  99      19.688 -17.223  10.542  1.00 13.38           O  
ATOM    793  C   SER A  99      16.881 -17.670   9.456  1.00 12.37           C  
ATOM    794  O   SER A  99      16.688 -18.420   8.465  1.00 14.73           O  
ATOM    795  N   LEU A 100      16.422 -17.925  10.681  1.00 11.82           N  
ATOM    796  CA  LEU A 100      15.528 -19.040  11.038  1.00 13.33           C  
ATOM    797  CB  LEU A 100      16.315 -20.043  11.874  1.00 15.82           C  
ATOM    798  CG  LEU A 100      17.562 -20.641  11.234  1.00 16.63           C  
ATOM    799  CD1 LEU A 100      18.448 -21.283  12.315  1.00 17.78           C  
ATOM    800  CD2 LEU A 100      17.130 -21.656  10.170  1.00 16.80           C  
ATOM    801  C   LEU A 100      14.367 -18.474  11.855  1.00 12.98           C  
ATOM    802  O   LEU A 100      14.567 -17.408  12.490  1.00 12.76           O  
ATOM    803  N   ASP A 101      13.251 -19.171  11.963  1.00 12.20           N  
ATOM    804  CA  ASP A 101      12.025 -18.635  12.602  1.00 13.03           C  
ATOM    805  CB  ASP A 101      10.813 -19.492  12.246  1.00 14.03           C  
ATOM    806  CG  ASP A 101      10.438 -19.520  10.775  1.00 15.81           C  
ATOM    807  OD1 ASP A 101      10.971 -18.708   9.952  1.00 17.43           O  
ATOM    808  OD2 ASP A 101       9.561 -20.340  10.443  1.00 18.15           O  
ATOM    809  C   ASP A 101      12.225 -18.490  14.119  1.00 13.21           C  
ATOM    810  O   ASP A 101      11.419 -17.819  14.707  1.00 15.24           O  
ATOM    811  N   GLY A 102      13.230 -19.146  14.723  1.00 13.47           N  
ATOM    812  CA  GLY A 102      13.483 -19.127  16.172  1.00 13.95           C  
ATOM    813  C   GLY A 102      14.365 -17.957  16.597  1.00 11.76           C  
ATOM    814  O   GLY A 102      14.801 -17.967  17.736  1.00 12.01           O  
ATOM    815  N   GLN A 103      14.715 -17.050  15.678  1.00 10.91           N  
ATOM    816  CA  GLN A 103      15.541 -15.889  16.090  1.00 10.00           C  
ATOM    817  CB  GLN A 103      17.027 -16.237  16.008  1.00 11.10           C  
ATOM    818  CG  GLN A 103      17.517 -16.522  14.591  1.00 12.85           C  
ATOM    819  CD  GLN A 103      18.847 -17.251  14.551  1.00 15.93           C  
ATOM    820  OE1 GLN A 103      18.943 -18.404  14.974  1.00 17.53           O  
ATOM    821  NE2 GLN A 103      19.898 -16.599  14.069  1.00 13.53           N  
ATOM    822  C   GLN A 103      15.201 -14.725  15.171  1.00  9.13           C  
ATOM    823  O   GLN A 103      14.646 -14.938  14.091  1.00 10.69           O  
ATOM    824  N   GLY A 104      15.464 -13.511  15.624  1.00  7.75           N  
ATOM    825  CA  GLY A 104      15.203 -12.327  14.777  1.00  7.14           C  
ATOM    826  C   GLY A 104      14.801 -11.145  15.620  1.00  6.75           C  
ATOM    827  O   GLY A 104      15.074  -9.992  15.204  1.00  7.13           O  
ATOM    828  N   SER A 105      14.127 -11.424  16.734  1.00  6.93           N  
ATOM    829  CA  SER A 105      13.681 -10.307  17.616  1.00  6.99           C  
ATOM    830  CB  SER A 105      12.539 -10.636  18.527  1.00  7.00           C  
ATOM    831  OG  SER A 105      12.955 -11.556  19.503  1.00  7.10           O  
ATOM    832  C   SER A 105      14.894  -9.765  18.377  1.00  7.21           C  
ATOM    833  O   SER A 105      15.939 -10.441  18.542  1.00  7.25           O  
ATOM    834  N   GLU A 106      14.762  -8.519  18.767  1.00  6.67           N  
ATOM    835  CA  GLU A 106      15.781  -7.814  19.575  1.00  6.89           C  
ATOM    836  CB  GLU A 106      15.895  -6.361  19.123  1.00  7.44           C  
ATOM    837  CG  GLU A 106      16.357  -6.259  17.679  1.00  8.28           C  
ATOM    838  CD  GLU A 106      17.017  -4.950  17.340  1.00  8.03           C  
ATOM    839  OE1 GLU A 106      16.396  -3.890  17.615  1.00  8.23           O  
ATOM    840  OE2 GLU A 106      18.156  -5.004  16.942  1.00  8.60           O  
ATOM    841  C   GLU A 106      15.439  -7.949  21.043  1.00  6.81           C  
ATOM    842  O   GLU A 106      16.247  -8.491  21.796  1.00  6.96           O  
ATOM    843  N   HIS A 107      14.255  -7.510  21.489  1.00  6.64           N  
ATOM    844  CA  HIS A 107      13.698  -7.883  22.795  1.00  6.36           C  
ATOM    845  CB  HIS A 107      12.508  -7.045  23.189  1.00  6.33           C  
ATOM    846  CG  HIS A 107      12.866  -5.618  23.298  1.00  5.86           C  
ATOM    847  ND1 HIS A 107      12.804  -4.768  22.227  1.00  6.47           N  
ATOM    848  CE1 HIS A 107      13.222  -3.565  22.641  1.00  6.44           C  
ATOM    849  NE2 HIS A 107      13.581  -3.627  23.929  1.00  6.01           N  
ATOM    850  CD2 HIS A 107      13.342  -4.912  24.353  1.00  5.94           C  
ATOM    851  C   HIS A 107      13.447  -9.381  22.815  1.00  6.69           C  
ATOM    852  O   HIS A 107      13.170 -10.017  21.754  1.00  6.31           O  
ATOM    853  N   THR A 108      13.680  -9.934  23.978  1.00  6.60           N  
ATOM    854  CA  THR A 108      13.283 -11.319  24.313  1.00  7.11           C  
ATOM    855  CB  THR A 108      14.489 -12.234  24.502  1.00  7.45           C  
ATOM    856  OG1 THR A 108      15.331 -11.747  25.536  1.00  8.59           O  
ATOM    857  CG2 THR A 108      15.270 -12.327  23.220  1.00  8.15           C  
ATOM    858  C   THR A 108      12.295 -11.320  25.470  1.00  7.20           C  
ATOM    859  O   THR A 108      12.306 -10.398  26.292  1.00  7.39           O  
ATOM    860  N   VAL A 109      11.518 -12.401  25.617  1.00  7.69           N  
ATOM    861  CA  VAL A 109      10.505 -12.481  26.695  1.00  7.92           C  
ATOM    862  CB  VAL A 109       9.068 -12.470  26.158  1.00  8.04           C  
ATOM    863  CG1 VAL A 109       8.068 -12.519  27.304  1.00  9.26           C  
ATOM    864  CG2 VAL A 109       8.784 -11.242  25.315  1.00  8.22           C  
ATOM    865  C   VAL A 109      10.828 -13.770  27.437  1.00  8.82           C  
ATOM    866  O   VAL A 109      10.730 -14.814  26.790  1.00  9.46           O  
ATOM    867  N   ASP A 110      11.303 -13.654  28.674  1.00  9.28           N  
ATOM    868  CA  ASP A 110      11.792 -14.828  29.448  1.00 10.07           C  
ATOM    869  CB  ASP A 110      10.600 -15.634  29.988  1.00 11.05           C  
ATOM    870  CG  ASP A 110       9.737 -14.846  30.936  1.00 10.85           C  
ATOM    871  OD1 ASP A 110      10.286 -14.028  31.690  1.00 12.51           O  
ATOM    872  OD2 ASP A 110       8.530 -15.098  30.963  1.00 16.14           O  
ATOM    873  C   ASP A 110      12.795 -15.598  28.589  1.00 11.00           C  
ATOM    874  O   ASP A 110      12.689 -16.827  28.520  1.00 11.03           O  
ATOM    875  N   LYS A 111      13.658 -14.881  27.852  1.00 10.52           N  
ATOM    876  CA  LYS A 111      14.726 -15.393  26.967  1.00 11.72           C  
ATOM    877  CB  LYS A 111      15.547 -16.467  27.680  1.00 12.87           C  
ATOM    878  CG  LYS A 111      16.324 -16.006  28.886  1.00 15.56           C  
ATOM    879  CD  LYS A 111      17.440 -15.085  28.514  1.00 18.93           C  
ATOM    880  CE  LYS A 111      17.944 -14.252  29.682  1.00 22.40           C  
ATOM    881  NZ  LYS A 111      19.118 -14.858  30.331  1.00 23.48           N  
ATOM    882  C   LYS A 111      14.177 -15.963  25.656  1.00 10.27           C  
ATOM    883  O   LYS A 111      14.954 -16.275  24.801  1.00 10.64           O  
ATOM    884  N   LYS A 112      12.876 -15.950  25.425  1.00  9.73           N  
ATOM    885  CA  LYS A 112      12.281 -16.405  24.164  1.00 10.32           C  
ATOM    886  CB  LYS A 112      10.768 -16.536  24.270  1.00 12.23           C  
ATOM    887  CG  LYS A 112      10.089 -16.991  22.985  1.00 14.15           C  
ATOM    888  CD  LYS A 112       8.589 -17.187  23.134  1.00 15.76           C  
ATOM    889  CE  LYS A 112       7.859 -17.268  21.808  1.00 16.12           C  
ATOM    890  NZ  LYS A 112       8.172 -18.509  21.096  1.00 16.47           N  
ATOM    891  C   LYS A 112      12.539 -15.358  23.075  1.00 10.35           C  
ATOM    892  O   LYS A 112      12.246 -14.159  23.306  1.00  9.69           O  
ATOM    893  N  ALYS A 113      13.114 -15.798  21.946  0.50 10.33           N  
ATOM    894  N  BLYS A 113      13.113 -15.799  21.946  0.50 10.32           N  
ATOM    895  CA ALYS A 113      13.309 -14.981  20.716  0.50 10.30           C  
ATOM    896  CA BLYS A 113      13.304 -14.983  20.716  0.50 10.28           C  
ATOM    897  CB ALYS A 113      14.621 -15.335  20.027  0.50 11.17           C  
ATOM    898  CB BLYS A 113      14.615 -15.338  20.025  0.50 11.15           C  
ATOM    899  CG ALYS A 113      15.830 -14.980  20.869  0.50 11.91           C  
ATOM    900  CG BLYS A 113      15.815 -14.973  20.871  0.50 11.87           C  
ATOM    901  CD ALYS A 113      17.134 -15.544  20.360  0.50 13.40           C  
ATOM    902  CD BLYS A 113      17.124 -15.530  20.386  0.50 13.39           C  
ATOM    903  CE ALYS A 113      18.314 -14.949  21.097  0.50 14.88           C  
ATOM    904  CE BLYS A 113      18.273 -14.868  21.111  0.50 14.94           C  
ATOM    905  NZ ALYS A 113      19.471 -15.865  21.161  0.50 16.97           N  
ATOM    906  NZ BLYS A 113      19.411 -15.777  21.334  0.50 16.79           N  
ATOM    907  C  ALYS A 113      12.150 -15.234  19.759  0.50 10.09           C  
ATOM    908  C  BLYS A 113      12.144 -15.234  19.762  0.50 10.07           C  
ATOM    909  O  ALYS A 113      11.757 -16.395  19.576  0.50 11.18           O  
ATOM    910  O  BLYS A 113      11.739 -16.394  19.588  0.50 11.11           O  
ATOM    911  N   TYR A 114      11.646 -14.174  19.133  1.00  9.13           N  
ATOM    912  CA  TYR A 114      10.612 -14.260  18.088  1.00  8.62           C  
ATOM    913  CB  TYR A 114       9.572 -13.165  18.344  1.00  8.84           C  
ATOM    914  CG  TYR A 114       8.642 -13.365  19.515  1.00  9.51           C  
ATOM    915  CD1 TYR A 114       8.931 -12.946  20.806  1.00 10.49           C  
ATOM    916  CE1 TYR A 114       8.033 -13.175  21.842  1.00 12.26           C  
ATOM    917  CZ  TYR A 114       6.863 -13.869  21.626  1.00 13.47           C  
ATOM    918  OH  TYR A 114       5.929 -14.100  22.605  1.00 19.01           O  
ATOM    919  CE2 TYR A 114       6.569 -14.298  20.356  1.00 11.77           C  
ATOM    920  CD2 TYR A 114       7.461 -14.039  19.329  1.00 10.14           C  
ATOM    921  C   TYR A 114      11.289 -14.180  16.721  1.00  8.41           C  
ATOM    922  O   TYR A 114      12.471 -13.882  16.622  1.00  8.17           O  
ATOM    923  N   ALA A 115      10.536 -14.490  15.666  1.00  8.52           N  
ATOM    924  CA  ALA A 115      11.065 -14.551  14.293  1.00  8.49           C  
ATOM    925  CB  ALA A 115      10.064 -15.150  13.387  1.00  8.05           C  
ATOM    926  C   ALA A 115      11.441 -13.170  13.826  1.00  7.46           C  
ATOM    927  O   ALA A 115      12.304 -13.064  12.938  1.00  8.52           O  
ATOM    928  N   ALA A 116      10.808 -12.145  14.372  1.00  7.29           N  
ATOM    929  CA  ALA A 116      11.067 -10.768  13.947  1.00  6.58           C  
ATOM    930  CB  ALA A 116      10.498 -10.498  12.573  1.00  6.58           C  
ATOM    931  C   ALA A 116      10.468  -9.805  14.985  1.00  6.19           C  
ATOM    932  O   ALA A 116       9.686 -10.233  15.848  1.00  5.96           O  
ATOM    933  N   GLU A 117      10.815  -8.534  14.816  1.00  6.14           N  
ATOM    934  CA  GLU A 117      10.288  -7.459  15.661  1.00  5.52           C  
ATOM    935  CB  GLU A 117      11.226  -7.188  16.824  1.00  5.84           C  
ATOM    936  CG  GLU A 117      10.698  -6.294  17.936  1.00  6.13           C  
ATOM    937  CD  GLU A 117      11.629  -6.230  19.133  1.00  6.82           C  
ATOM    938  OE1 GLU A 117      12.326  -7.238  19.411  1.00  7.85           O  
ATOM    939  OE2 GLU A 117      11.632  -5.183  19.809  1.00  7.81           O  
ATOM    940  C   GLU A 117      10.112  -6.226  14.776  1.00  5.82           C  
ATOM    941  O   GLU A 117      11.017  -5.874  13.979  1.00  6.71           O  
ATOM    942  N   LEU A 118       8.929  -5.652  14.888  1.00  5.80           N  
ATOM    943  CA  LEU A 118       8.508  -4.390  14.244  1.00  5.42           C  
ATOM    944  CB  LEU A 118       7.010  -4.504  13.895  1.00  5.79           C  
ATOM    945  CG  LEU A 118       6.274  -3.211  13.552  1.00  6.15           C  
ATOM    946  CD1 LEU A 118       6.881  -2.494  12.404  1.00  6.58           C  
ATOM    947  CD2 LEU A 118       4.830  -3.542  13.212  1.00  6.52           C  
ATOM    948  C   LEU A 118       8.751  -3.236  15.214  1.00  5.68           C  
ATOM    949  O   LEU A 118       8.326  -3.341  16.329  1.00  5.37           O  
ATOM    950  N   HIS A 119       9.431  -2.177  14.773  1.00  5.49           N  
ATOM    951  CA  HIS A 119       9.677  -0.967  15.578  1.00  5.81           C  
ATOM    952  CB  HIS A 119      11.198  -0.721  15.653  1.00  5.75           C  
ATOM    953  CG  HIS A 119      11.822  -1.720  16.552  1.00  5.98           C  
ATOM    954  ND1 HIS A 119      13.183  -2.008  16.546  1.00  6.39           N  
ATOM    955  CE1 HIS A 119      13.389  -2.939  17.509  1.00  5.90           C  
ATOM    956  NE2 HIS A 119      12.267  -3.277  18.073  1.00  6.29           N  
ATOM    957  CD2 HIS A 119      11.253  -2.543  17.456  1.00  6.16           C  
ATOM    958  C   HIS A 119       8.988   0.204  14.899  1.00  5.90           C  
ATOM    959  O   HIS A 119       9.340   0.491  13.740  1.00  6.35           O  
ATOM    960  N   LEU A 120       8.023   0.829  15.556  1.00  6.03           N  
ATOM    961  CA  LEU A 120       7.380   2.078  15.084  1.00  6.46           C  
ATOM    962  CB  LEU A 120       5.868   1.990  15.306  1.00  7.24           C  
ATOM    963  CG  LEU A 120       5.187   0.909  14.444  1.00  8.39           C  
ATOM    964  CD1 LEU A 120       4.306  -0.004  15.281  1.00 10.22           C  
ATOM    965  CD2 LEU A 120       4.350   1.531  13.338  1.00  9.51           C  
ATOM    966  C   LEU A 120       8.036   3.187  15.880  1.00  6.26           C  
ATOM    967  O   LEU A 120       7.911   3.186  17.093  1.00  5.85           O  
ATOM    968  N   VAL A 121       8.784   4.023  15.205  1.00  6.28           N  
ATOM    969  CA  VAL A 121       9.709   5.017  15.796  1.00  7.31           C  
ATOM    970  CB  VAL A 121      11.005   5.070  14.974  1.00  7.96           C  
ATOM    971  CG1 VAL A 121      11.987   6.029  15.597  1.00  8.00           C  
ATOM    972  CG2 VAL A 121      11.591   3.676  14.800  1.00  8.03           C  
ATOM    973  C   VAL A 121       8.979   6.375  15.847  1.00  7.84           C  
ATOM    974  O   VAL A 121       8.481   6.852  14.769  1.00  7.85           O  
ATOM    975  N   HIS A 122       8.893   6.973  17.023  1.00  7.79           N  
ATOM    976  CA  HIS A 122       8.247   8.277  17.235  1.00  8.47           C  
ATOM    977  CB  HIS A 122       6.979   8.124  18.053  1.00  7.71           C  
ATOM    978  CG  HIS A 122       6.063   7.017  17.669  1.00  8.02           C  
ATOM    979  ND1 HIS A 122       6.377   5.669  17.929  1.00  8.49           N  
ATOM    980  CE1 HIS A 122       5.355   4.923  17.500  1.00  8.91           C  
ATOM    981  NE2 HIS A 122       4.397   5.706  16.983  1.00  8.02           N  
ATOM    982  CD2 HIS A 122       4.846   7.013  17.077  1.00  8.31           C  
ATOM    983  C   HIS A 122       9.174   9.243  17.947  1.00  8.30           C  
ATOM    984  O   HIS A 122       9.988   8.836  18.746  1.00  8.12           O  
ATOM    985  N   TRP A 123       8.938  10.539  17.757  1.00  8.58           N  
ATOM    986  CA  TRP A 123       9.735  11.566  18.456  1.00  8.97           C  
ATOM    987  CB  TRP A 123      10.723  12.259  17.514  1.00  9.44           C  
ATOM    988  CG  TRP A 123      10.107  12.939  16.329  1.00 10.41           C  
ATOM    989  CD1 TRP A 123       9.846  12.387  15.107  1.00 10.64           C  
ATOM    990  NE1 TRP A 123       9.298  13.318  14.265  1.00 10.94           N  
ATOM    991  CE2 TRP A 123       9.188  14.505  14.949  1.00 11.60           C  
ATOM    992  CD2 TRP A 123       9.713  14.310  16.248  1.00 10.12           C  
ATOM    993  CE3 TRP A 123       9.752  15.393  17.157  1.00 10.84           C  
ATOM    994  CZ3 TRP A 123       9.226  16.598  16.722  1.00 12.28           C  
ATOM    995  CH2 TRP A 123       8.716  16.750  15.425  1.00 12.58           C  
ATOM    996  CZ2 TRP A 123       8.673  15.719  14.521  1.00 12.33           C  
ATOM    997  C   TRP A 123       8.823  12.565  19.153  1.00  8.76           C  
ATOM    998  O   TRP A 123       7.713  12.840  18.675  1.00  8.52           O  
ATOM    999  N   ASN A 124       9.345  13.094  20.259  1.00  8.83           N  
ATOM   1000  CA  ASN A 124       8.638  13.965  21.207  1.00 10.26           C  
ATOM   1001  CB  ASN A 124       9.391  13.923  22.527  1.00  9.94           C  
ATOM   1002  CG  ASN A 124       8.664  14.609  23.663  1.00 11.32           C  
ATOM   1003  OD1 ASN A 124       7.852  15.494  23.394  1.00 12.54           O  
ATOM   1004  ND2 ASN A 124       8.980  14.218  24.896  1.00 12.31           N  
ATOM   1005  C   ASN A 124       8.514  15.340  20.540  1.00  9.81           C  
ATOM   1006  O   ASN A 124       9.538  15.992  20.365  1.00 10.25           O  
ATOM   1007  N   THR A 125       7.289  15.786  20.265  1.00 11.19           N  
ATOM   1008  CA  THR A 125       7.097  17.052  19.518  1.00 11.62           C  
ATOM   1009  CB  THR A 125       5.639  17.265  19.092  1.00 12.93           C  
ATOM   1010  OG1 THR A 125       4.831  17.284  20.261  1.00 14.11           O  
ATOM   1011  CG2 THR A 125       5.161  16.200  18.135  1.00 15.08           C  
ATOM   1012  C   THR A 125       7.594  18.215  20.379  1.00 12.81           C  
ATOM   1013  O   THR A 125       7.679  19.306  19.809  1.00 14.01           O  
ATOM   1014  N   LYS A 127       7.823  18.081  21.822  1.00 15.89           N  
ATOM   1015  CA  LYS A 127       8.244  19.322  22.505  1.00 16.39           C  
ATOM   1016  CB  LYS A 127       8.235  19.161  24.019  1.00 17.26           C  
ATOM   1017  CG  LYS A 127       9.197  18.138  24.605  1.00 20.71           C  
ATOM   1018  CD  LYS A 127       8.894  17.821  26.078  1.00 25.05           C  
ATOM   1019  CE  LYS A 127       9.647  18.724  27.021  1.00 31.07           C  
ATOM   1020  NZ  LYS A 127      10.151  17.946  28.177  1.00 36.66           N  
ATOM   1021  C   LYS A 127       9.653  19.690  22.046  1.00 14.98           C  
ATOM   1022  O   LYS A 127      10.056  20.832  22.301  1.00 14.43           O  
ATOM   1023  N   TYR A 128      10.379  18.816  21.360  1.00 12.26           N  
ATOM   1024  CA  TYR A 128      11.745  19.124  20.871  1.00 11.72           C  
ATOM   1025  CB  TYR A 128      12.659  17.912  21.113  1.00 12.04           C  
ATOM   1026  CG  TYR A 128      12.752  17.561  22.563  1.00 13.22           C  
ATOM   1027  CD1 TYR A 128      13.179  18.502  23.487  1.00 12.29           C  
ATOM   1028  CE1 TYR A 128      13.260  18.208  24.836  1.00 13.37           C  
ATOM   1029  CZ  TYR A 128      12.911  16.957  25.298  1.00 13.15           C  
ATOM   1030  OH  TYR A 128      13.017  16.647  26.622  1.00 14.72           O  
ATOM   1031  CE2 TYR A 128      12.461  16.008  24.389  1.00 12.06           C  
ATOM   1032  CD2 TYR A 128      12.415  16.309  23.038  1.00 12.03           C  
ATOM   1033  C   TYR A 128      11.771  19.575  19.408  1.00 11.17           C  
ATOM   1034  O   TYR A 128      12.860  19.802  18.836  1.00 11.84           O  
ATOM   1035  N   GLY A 129      10.627  19.653  18.754  1.00 10.99           N  
ATOM   1036  CA  GLY A 129      10.491  20.336  17.454  1.00 11.06           C  
ATOM   1037  C   GLY A 129      10.969  19.575  16.219  1.00 11.70           C  
ATOM   1038  O   GLY A 129      10.361  19.711  15.133  1.00 12.36           O  
ATOM   1039  N   ASP A 130      12.080  18.847  16.295  1.00 11.00           N  
ATOM   1040  CA  ASP A 130      12.470  17.960  15.197  1.00 11.58           C  
ATOM   1041  CB  ASP A 130      13.350  18.647  14.152  1.00 13.47           C  
ATOM   1042  CG  ASP A 130      14.706  19.111  14.656  1.00 14.47           C  
ATOM   1043  OD1 ASP A 130      15.541  18.257  15.002  1.00 17.36           O  
ATOM   1044  OD2 ASP A 130      14.955  20.351  14.710  1.00 17.88           O  
ATOM   1045  C   ASP A 130      13.162  16.728  15.770  1.00 12.03           C  
ATOM   1046  O   ASP A 130      13.541  16.713  16.955  1.00 10.86           O  
ATOM   1047  N   VAL A 131      13.362  15.737  14.906  1.00 12.69           N  
ATOM   1048  CA  VAL A 131      13.835  14.418  15.392  1.00 14.72           C  
ATOM   1049  CB  VAL A 131      13.520  13.268  14.414  1.00 15.51           C  
ATOM   1050  CG1 VAL A 131      14.248  13.420  13.099  1.00 17.13           C  
ATOM   1051  CG2 VAL A 131      13.867  11.935  15.057  1.00 17.56           C  
ATOM   1052  C   VAL A 131      15.305  14.516  15.745  1.00 14.95           C  
ATOM   1053  O   VAL A 131      15.725  13.850  16.687  1.00 13.73           O  
ATOM   1054  N  AASP A 132      16.023  15.384  15.042  0.50 15.42           N  
ATOM   1055  N  BASP A 132      16.088  15.338  15.033  0.50 15.13           N  
ATOM   1056  CA AASP A 132      17.473  15.619  15.222  0.50 15.62           C  
ATOM   1057  CA BASP A 132      17.534  15.522  15.341  0.50 15.09           C  
ATOM   1058  CB AASP A 132      17.925  16.479  14.038  0.50 17.75           C  
ATOM   1059  CB BASP A 132      18.230  16.446  14.337  0.50 16.50           C  
ATOM   1060  CG AASP A 132      17.256  16.074  12.718  0.50 19.55           C  
ATOM   1061  CG BASP A 132      19.745  16.493  14.463  0.50 18.24           C  
ATOM   1062  OD1AASP A 132      16.093  16.560  12.398  0.50 19.86           O  
ATOM   1063  OD1BASP A 132      20.394  15.615  13.893  0.50 21.34           O  
ATOM   1064  OD2BASP A 132      20.262  17.414  15.139  0.50 19.66           O  
ATOM   1065  OD2AASP A 132      17.863  15.243  12.029  0.50 21.27           O  
ATOM   1066  C  AASP A 132      17.712  16.147  16.657  0.50 15.26           C  
ATOM   1067  C  BASP A 132      17.670  16.065  16.772  0.50 14.75           C  
ATOM   1068  O  AASP A 132      18.622  15.667  17.329  0.50 15.03           O  
ATOM   1069  O  BASP A 132      18.463  15.533  17.555  0.50 14.08           O  
ATOM   1070  N   LYS A 133      16.879  17.072  17.141  1.00 14.44           N  
ATOM   1071  CA  LYS A 133      16.956  17.612  18.513  1.00 14.33           C  
ATOM   1072  CB  LYS A 133      16.128  18.891  18.634  1.00 16.22           C  
ATOM   1073  CG  LYS A 133      16.355  19.668  19.919  1.00 21.83           C  
ATOM   1074  CD  LYS A 133      17.798  20.166  20.058  1.00 25.64           C  
ATOM   1075  CE  LYS A 133      17.977  21.006  21.308  1.00 31.50           C  
ATOM   1076  NZ  LYS A 133      19.414  21.277  21.572  1.00 34.93           N  
ATOM   1077  C   LYS A 133      16.457  16.557  19.505  1.00 13.34           C  
ATOM   1078  O   LYS A 133      17.099  16.346  20.542  1.00 11.68           O  
ATOM   1079  N   ALA A 134      15.359  15.869  19.177  1.00 12.11           N  
ATOM   1080  CA  ALA A 134      14.780  14.831  20.047  1.00 11.80           C  
ATOM   1081  CB  ALA A 134      13.556  14.248  19.378  1.00 11.55           C  
ATOM   1082  C   ALA A 134      15.826  13.753  20.363  1.00 11.71           C  
ATOM   1083  O   ALA A 134      15.847  13.280  21.533  1.00 12.50           O  
ATOM   1084  N   LEU A 135      16.659  13.408  19.387  1.00 13.76           N  
ATOM   1085  CA  LEU A 135      17.696  12.339  19.495  1.00 15.03           C  
ATOM   1086  CB  LEU A 135      18.309  12.178  18.098  1.00 17.00           C  
ATOM   1087  CG  LEU A 135      19.349  11.093  17.900  1.00 21.93           C  
ATOM   1088  CD1 LEU A 135      18.765   9.730  18.212  1.00 22.12           C  
ATOM   1089  CD2 LEU A 135      19.887  11.154  16.471  1.00 24.28           C  
ATOM   1090  C   LEU A 135      18.727  12.701  20.566  1.00 15.50           C  
ATOM   1091  O   LEU A 135      19.332  11.773  21.151  1.00 17.11           O  
ATOM   1092  N   GLN A 136      18.821  13.951  20.970  1.00 13.49           N  
ATOM   1093  CA  GLN A 136      19.819  14.369  22.000  1.00 15.67           C  
ATOM   1094  CB  GLN A 136      20.402  15.724  21.577  1.00 20.85           C  
ATOM   1095  CG  GLN A 136      21.150  15.673  20.241  1.00 26.12           C  
ATOM   1096  CD  GLN A 136      21.364  17.057  19.660  1.00 32.91           C  
ATOM   1097  OE1 GLN A 136      21.855  17.972  20.331  1.00 39.61           O  
ATOM   1098  NE2 GLN A 136      20.990  17.231  18.399  1.00 33.06           N  
ATOM   1099  C   GLN A 136      19.188  14.413  23.403  1.00 14.01           C  
ATOM   1100  O   GLN A 136      19.847  14.911  24.362  1.00 14.87           O  
ATOM   1101  N   GLN A 137      17.935  13.994  23.571  1.00 12.38           N  
ATOM   1102  CA  GLN A 137      17.237  14.167  24.861  1.00 12.33           C  
ATOM   1103  CB  GLN A 137      15.927  14.932  24.733  1.00 12.97           C  
ATOM   1104  CG  GLN A 137      16.030  16.091  23.741  1.00 13.29           C  
ATOM   1105  CD  GLN A 137      17.051  17.087  24.239  1.00 14.10           C  
ATOM   1106  OE1 GLN A 137      17.224  17.254  25.455  1.00 13.64           O  
ATOM   1107  NE2 GLN A 137      17.726  17.757  23.299  1.00 15.18           N  
ATOM   1108  C   GLN A 137      16.921  12.810  25.448  1.00 12.05           C  
ATOM   1109  O   GLN A 137      16.643  11.839  24.712  1.00 10.64           O  
ATOM   1110  N   PRO A 138      16.908  12.704  26.792  1.00 12.17           N  
ATOM   1111  CA  PRO A 138      16.685  11.423  27.436  1.00 12.77           C  
ATOM   1112  CB  PRO A 138      17.065  11.680  28.889  1.00 14.22           C  
ATOM   1113  CG  PRO A 138      16.950  13.162  29.092  1.00 14.53           C  
ATOM   1114  CD  PRO A 138      17.257  13.780  27.751  1.00 13.49           C  
ATOM   1115  C   PRO A 138      15.248  10.913  27.257  1.00 11.63           C  
ATOM   1116  O   PRO A 138      15.031   9.715  27.399  1.00 11.90           O  
ATOM   1117  N   ASP A 139      14.309  11.806  26.936  1.00 10.80           N  
ATOM   1118  CA  ASP A 139      12.885  11.480  26.637  1.00 11.22           C  
ATOM   1119  CB  ASP A 139      11.959  12.118  27.662  1.00 12.57           C  
ATOM   1120  CG  ASP A 139      12.041  13.618  27.664  1.00 13.97           C  
ATOM   1121  OD1 ASP A 139      13.058  14.183  27.119  1.00 14.03           O  
ATOM   1122  OD2 ASP A 139      11.164  14.212  28.309  1.00 16.43           O  
ATOM   1123  C   ASP A 139      12.511  11.957  25.221  1.00 11.08           C  
ATOM   1124  O   ASP A 139      11.369  12.346  25.004  1.00 12.90           O  
ATOM   1125  N   GLY A 140      13.450  11.869  24.282  1.00 10.23           N  
ATOM   1126  CA  GLY A 140      13.262  12.376  22.920  1.00  9.24           C  
ATOM   1127  C   GLY A 140      12.436  11.443  22.036  1.00  8.41           C  
ATOM   1128  O   GLY A 140      11.801  11.936  21.116  1.00  8.77           O  
ATOM   1129  N   LEU A 141      12.517  10.139  22.282  1.00  8.43           N  
ATOM   1130  CA  LEU A 141      11.981   9.145  21.328  1.00  8.91           C  
ATOM   1131  CB  LEU A 141      13.096   8.400  20.584  1.00  9.73           C  
ATOM   1132  CG  LEU A 141      14.118   9.252  19.831  1.00 11.77           C  
ATOM   1133  CD1 LEU A 141      15.215   8.386  19.199  1.00 13.20           C  
ATOM   1134  CD2 LEU A 141      13.469  10.111  18.788  1.00 12.13           C  
ATOM   1135  C   LEU A 141      11.115   8.144  22.066  1.00  7.80           C  
ATOM   1136  O   LEU A 141      11.332   7.867  23.251  1.00  7.52           O  
ATOM   1137  N   ALA A 142      10.175   7.544  21.342  1.00  8.49           N  
ATOM   1138  CA  ALA A 142       9.369   6.423  21.884  1.00  7.53           C  
ATOM   1139  CB  ALA A 142       7.997   6.839  22.365  1.00  7.92           C  
ATOM   1140  C   ALA A 142       9.253   5.401  20.776  1.00  7.22           C  
ATOM   1141  O   ALA A 142       8.944   5.799  19.607  1.00  7.53           O  
ATOM   1142  N   VAL A 143       9.574   4.167  21.065  1.00  6.17           N  
ATOM   1143  CA  VAL A 143       9.512   3.109  20.034  1.00  5.89           C  
ATOM   1144  CB  VAL A 143      10.866   2.461  19.699  1.00  5.74           C  
ATOM   1145  CG1 VAL A 143      10.650   1.437  18.614  1.00  5.78           C  
ATOM   1146  CG2 VAL A 143      11.859   3.487  19.206  1.00  5.71           C  
ATOM   1147  C   VAL A 143       8.491   2.115  20.516  1.00  6.02           C  
ATOM   1148  O   VAL A 143       8.586   1.619  21.669  1.00  6.42           O  
ATOM   1149  N   LEU A 144       7.507   1.854  19.676  1.00  6.60           N  
ATOM   1150  CA  LEU A 144       6.462   0.847  19.930  1.00  6.95           C  
ATOM   1151  CB  LEU A 144       5.122   1.307  19.353  1.00  7.58           C  
ATOM   1152  CG  LEU A 144       3.973   0.321  19.509  1.00  8.55           C  
ATOM   1153  CD1 LEU A 144       3.656  -0.031  20.957  1.00  9.26           C  
ATOM   1154  CD2 LEU A 144       2.734   0.911  18.854  1.00  8.93           C  
ATOM   1155  C   LEU A 144       7.002  -0.410  19.251  1.00  6.82           C  
ATOM   1156  O   LEU A 144       7.166  -0.395  18.024  1.00  7.89           O  
ATOM   1157  N   GLY A 145       7.313  -1.438  20.017  1.00  6.12           N  
ATOM   1158  CA  GLY A 145       7.853  -2.703  19.528  1.00  5.66           C  
ATOM   1159  C   GLY A 145       6.786  -3.782  19.541  1.00  5.84           C  
ATOM   1160  O   GLY A 145       6.062  -3.937  20.527  1.00  6.20           O  
ATOM   1161  N   ILE A 146       6.688  -4.521  18.462  1.00  5.66           N  
ATOM   1162  CA  ILE A 146       5.676  -5.588  18.271  1.00  5.87           C  
ATOM   1163  CB  ILE A 146       4.563  -5.152  17.306  1.00  6.70           C  
ATOM   1164  CG1 ILE A 146       3.946  -3.848  17.792  1.00  7.20           C  
ATOM   1165  CG2 ILE A 146       3.548  -6.255  17.111  1.00  7.21           C  
ATOM   1166  CD1 ILE A 146       2.913  -3.220  16.914  1.00  6.99           C  
ATOM   1167  C   ILE A 146       6.411  -6.826  17.754  1.00  5.36           C  
ATOM   1168  O   ILE A 146       7.159  -6.770  16.760  1.00  6.16           O  
ATOM   1169  N   PHE A 147       6.262  -7.924  18.472  1.00  5.24           N  
ATOM   1170  CA  PHE A 147       6.877  -9.204  18.078  1.00  5.23           C  
ATOM   1171  CB  PHE A 147       6.848 -10.146  19.267  1.00  4.99           C  
ATOM   1172  CG  PHE A 147       7.718  -9.698  20.401  1.00  4.98           C  
ATOM   1173  CD1 PHE A 147       9.090  -9.538  20.232  1.00  5.29           C  
ATOM   1174  CE1 PHE A 147       9.892  -9.162  21.299  1.00  5.10           C  
ATOM   1175  CZ  PHE A 147       9.323  -8.875  22.503  1.00  5.40           C  
ATOM   1176  CD2 PHE A 147       7.167  -9.407  21.631  1.00  5.06           C  
ATOM   1177  CE2 PHE A 147       7.970  -9.050  22.702  1.00  5.54           C  
ATOM   1178  C   PHE A 147       6.096  -9.835  16.937  1.00  5.62           C  
ATOM   1179  O   PHE A 147       4.853  -9.732  16.878  1.00  7.15           O  
ATOM   1180  N   LEU A 148       6.823 -10.548  16.082  1.00  6.47           N  
ATOM   1181  CA  LEU A 148       6.240 -11.324  14.968  1.00  7.07           C  
ATOM   1182  CB  LEU A 148       6.864 -10.906  13.620  1.00  7.68           C  
ATOM   1183  CG  LEU A 148       6.269  -9.689  12.923  1.00  8.06           C  
ATOM   1184  CD1 LEU A 148       6.400  -8.431  13.801  1.00  8.98           C  
ATOM   1185  CD2 LEU A 148       6.917  -9.494  11.580  1.00  7.81           C  
ATOM   1186  C   LEU A 148       6.536 -12.800  15.244  1.00  8.28           C  
ATOM   1187  O   LEU A 148       7.728 -13.141  15.387  1.00  7.45           O  
ATOM   1188  N   LYS A 149       5.500 -13.632  15.170  1.00  9.45           N  
ATOM   1189  CA  LYS A 149       5.691 -15.092  15.161  1.00 11.04           C  
ATOM   1190  CB  LYS A 149       5.012 -15.721  16.374  1.00 11.40           C  
ATOM   1191  CG  LYS A 149       3.510 -15.635  16.401  1.00 14.55           C  
ATOM   1192  CD  LYS A 149       2.922 -16.456  17.536  1.00 17.37           C  
ATOM   1193  CE  LYS A 149       1.421 -16.323  17.598  1.00 21.77           C  
ATOM   1194  NZ  LYS A 149       0.843 -17.203  18.629  1.00 27.21           N  
ATOM   1195  C   LYS A 149       5.191 -15.658  13.854  1.00 11.33           C  
ATOM   1196  O   LYS A 149       4.405 -15.014  13.185  1.00 11.00           O  
ATOM   1197  N   VAL A 150       5.722 -16.797  13.456  1.00 13.26           N  
ATOM   1198  CA  VAL A 150       5.315 -17.443  12.184  1.00 13.69           C  
ATOM   1199  CB  VAL A 150       6.488 -18.197  11.543  1.00 14.89           C  
ATOM   1200  CG1 VAL A 150       6.031 -19.049  10.342  1.00 15.69           C  
ATOM   1201  CG2 VAL A 150       7.576 -17.222  11.103  1.00 15.29           C  
ATOM   1202  C   VAL A 150       4.079 -18.314  12.471  1.00 14.78           C  
ATOM   1203  O   VAL A 150       4.074 -19.148  13.388  1.00 15.97           O  
ATOM   1204  N   GLY A 151       3.021 -18.054  11.730  1.00 13.62           N  
ATOM   1205  CA  GLY A 151       1.796 -18.859  11.719  1.00 14.45           C  
ATOM   1206  C   GLY A 151       0.944 -18.411  10.549  1.00 14.54           C  
ATOM   1207  O   GLY A 151       1.395 -18.521   9.408  1.00 15.01           O  
ATOM   1208  N  ASER A 152      -0.225 -17.848  10.844  0.50 14.75           N  
ATOM   1209  N  BSER A 152      -0.219 -17.848  10.837  0.50 14.91           N  
ATOM   1210  CA ASER A 152      -1.174 -17.290   9.841  0.50 15.28           C  
ATOM   1211  CA BSER A 152      -1.138 -17.301   9.806  0.50 15.57           C  
ATOM   1212  CB ASER A 152      -2.556 -17.108  10.420  0.50 16.20           C  
ATOM   1213  CB BSER A 152      -2.521 -17.117  10.340  0.50 16.65           C  
ATOM   1214  OG ASER A 152      -3.037 -18.304  11.028  0.50 17.98           O  
ATOM   1215  OG BSER A 152      -2.514 -16.188  11.408  0.50 19.10           O  
ATOM   1216  C  ASER A 152      -0.633 -15.971   9.276  0.50 15.20           C  
ATOM   1217  C  BSER A 152      -0.585 -15.988   9.252  0.50 15.35           C  
ATOM   1218  O  ASER A 152       0.060 -15.245   9.997  0.50 14.49           O  
ATOM   1219  O  BSER A 152       0.160 -15.285   9.953  0.50 14.71           O  
ATOM   1220  N   ALA A 153      -0.986 -15.650   8.031  1.00 14.00           N  
ATOM   1221  CA  ALA A 153      -0.524 -14.437   7.333  1.00 13.87           C  
ATOM   1222  CB  ALA A 153      -0.970 -14.487   5.886  1.00 14.00           C  
ATOM   1223  C   ALA A 153      -1.121 -13.221   8.029  1.00 13.19           C  
ATOM   1224  O   ALA A 153      -2.253 -13.285   8.496  1.00 13.08           O  
ATOM   1225  N   LYS A 154      -0.414 -12.101   8.019  1.00 13.03           N  
ATOM   1226  CA  LYS A 154      -0.951 -10.815   8.466  1.00 13.90           C  
ATOM   1227  CB  LYS A 154       0.117 -10.058   9.266  1.00 14.29           C  
ATOM   1228  CG  LYS A 154      -0.416  -8.842   9.996  1.00 15.62           C  
ATOM   1229  CD  LYS A 154      -1.364  -9.169  11.128  1.00 16.39           C  
ATOM   1230  CE  LYS A 154      -1.596  -7.973  12.028  1.00 17.91           C  
ATOM   1231  NZ  LYS A 154      -2.694  -8.187  12.989  1.00 22.63           N  
ATOM   1232  C   LYS A 154      -1.365 -10.035   7.226  1.00 13.16           C  
ATOM   1233  O   LYS A 154      -0.505  -9.581   6.477  1.00 13.56           O  
ATOM   1234  N   PRO A 155      -2.684  -9.899   6.937  1.00 13.98           N  
ATOM   1235  CA  PRO A 155      -3.093  -9.262   5.693  1.00 13.98           C  
ATOM   1236  CB  PRO A 155      -4.638  -9.259   5.761  1.00 15.07           C  
ATOM   1237  CG  PRO A 155      -5.016 -10.250   6.847  1.00 17.22           C  
ATOM   1238  CD  PRO A 155      -3.813 -10.395   7.751  1.00 16.40           C  
ATOM   1239  C   PRO A 155      -2.538  -7.843   5.555  1.00 12.90           C  
ATOM   1240  O   PRO A 155      -2.153  -7.482   4.468  1.00 15.25           O  
ATOM   1241  N   GLY A 156      -2.459  -7.117   6.659  1.00 12.37           N  
ATOM   1242  CA  GLY A 156      -1.997  -5.721   6.712  1.00 14.25           C  
ATOM   1243  C   GLY A 156      -0.505  -5.591   6.470  1.00 15.10           C  
ATOM   1244  O   GLY A 156      -0.066  -4.471   6.256  1.00 15.90           O  
ATOM   1245  N   LEU A 157       0.230  -6.695   6.411  1.00 13.34           N  
ATOM   1246  CA  LEU A 157       1.676  -6.706   6.073  1.00 12.19           C  
ATOM   1247  CB  LEU A 157       2.385  -7.742   6.949  1.00 11.82           C  
ATOM   1248  CG  LEU A 157       3.883  -7.886   6.730  1.00 11.72           C  
ATOM   1249  CD1 LEU A 157       4.630  -6.574   6.964  1.00 11.95           C  
ATOM   1250  CD2 LEU A 157       4.419  -9.038   7.582  1.00 11.59           C  
ATOM   1251  C   LEU A 157       1.878  -6.973   4.582  1.00 11.75           C  
ATOM   1252  O   LEU A 157       2.956  -6.697   4.076  1.00 10.88           O  
ATOM   1253  N   GLN A 158       0.910  -7.546   3.856  1.00 12.92           N  
ATOM   1254  CA  GLN A 158       1.178  -8.052   2.500  1.00 12.31           C  
ATOM   1255  CB  GLN A 158      -0.033  -8.855   1.970  1.00 14.06           C  
ATOM   1256  CG  GLN A 158       0.289  -9.591   0.688  1.00 15.21           C  
ATOM   1257  CD  GLN A 158       1.376 -10.619   0.885  1.00 13.98           C  
ATOM   1258  OE1 GLN A 158       1.547 -11.172   1.976  1.00 14.20           O  
ATOM   1259  NE2 GLN A 158       2.169 -10.844  -0.143  1.00 15.96           N  
ATOM   1260  C   GLN A 158       1.580  -6.898   1.574  1.00 11.35           C  
ATOM   1261  O   GLN A 158       2.366  -7.142   0.732  1.00 11.38           O  
ATOM   1262  N   LYS A 159       1.051  -5.697   1.718  1.00 11.49           N  
ATOM   1263  CA  LYS A 159       1.405  -4.578   0.794  1.00 13.08           C  
ATOM   1264  CB  LYS A 159       0.505  -3.383   1.078  1.00 17.21           C  
ATOM   1265  CG  LYS A 159      -0.845  -3.507   0.393  1.00 23.03           C  
ATOM   1266  CD  LYS A 159      -1.781  -2.359   0.644  1.00 26.76           C  
ATOM   1267  CE  LYS A 159      -3.123  -2.608  -0.019  1.00 29.33           C  
ATOM   1268  NZ  LYS A 159      -3.999  -1.413   0.069  1.00 34.31           N  
ATOM   1269  C   LYS A 159       2.902  -4.270   0.920  1.00 13.40           C  
ATOM   1270  O   LYS A 159       3.553  -3.912  -0.063  1.00 13.57           O  
ATOM   1271  N   VAL A 160       3.442  -4.445   2.115  1.00 11.74           N  
ATOM   1272  CA  VAL A 160       4.892  -4.233   2.353  1.00 11.71           C  
ATOM   1273  CB  VAL A 160       5.187  -4.220   3.852  1.00 11.46           C  
ATOM   1274  CG1 VAL A 160       6.668  -4.298   4.117  1.00 11.92           C  
ATOM   1275  CG2 VAL A 160       4.602  -3.009   4.548  1.00 11.92           C  
ATOM   1276  C   VAL A 160       5.652  -5.355   1.671  1.00 11.59           C  
ATOM   1277  O   VAL A 160       6.560  -5.095   0.942  1.00 12.25           O  
ATOM   1278  N   VAL A 161       5.282  -6.596   1.942  1.00 11.97           N  
ATOM   1279  CA  VAL A 161       5.949  -7.802   1.374  1.00 13.63           C  
ATOM   1280  CB  VAL A 161       5.203  -9.067   1.873  1.00 16.47           C  
ATOM   1281  CG1 VAL A 161       5.490 -10.291   1.033  1.00 18.83           C  
ATOM   1282  CG2 VAL A 161       5.499  -9.309   3.350  1.00 17.29           C  
ATOM   1283  C   VAL A 161       5.988  -7.690  -0.159  1.00 13.88           C  
ATOM   1284  O   VAL A 161       7.013  -8.005  -0.787  1.00 14.78           O  
ATOM   1285  N   ASP A 162       4.897  -7.241  -0.749  1.00 14.96           N  
ATOM   1286  CA  ASP A 162       4.775  -7.243  -2.233  1.00 18.07           C  
ATOM   1287  CB  ASP A 162       3.319  -7.048  -2.636  1.00 20.18           C  
ATOM   1288  CG  ASP A 162       2.546  -8.360  -2.558  1.00 22.46           C  
ATOM   1289  OD1 ASP A 162       3.183  -9.449  -2.719  1.00 27.25           O  
ATOM   1290  OD2 ASP A 162       1.370  -8.294  -2.310  1.00 30.31           O  
ATOM   1291  C   ASP A 162       5.729  -6.264  -2.925  1.00 17.65           C  
ATOM   1292  O   ASP A 162       6.039  -6.508  -4.086  1.00 19.49           O  
ATOM   1293  N  AVAL A 163       6.190  -5.215  -2.235  0.50 15.75           N  
ATOM   1294  N  BVAL A 163       6.207  -5.215  -2.253  0.50 15.33           N  
ATOM   1295  CA AVAL A 163       7.047  -4.157  -2.841  0.50 15.21           C  
ATOM   1296  CA BVAL A 163       7.078  -4.205  -2.918  0.50 14.57           C  
ATOM   1297  CB AVAL A 163       6.674  -2.770  -2.285  0.50 15.72           C  
ATOM   1298  CB BVAL A 163       6.665  -2.782  -2.518  0.50 14.58           C  
ATOM   1299  CG1AVAL A 163       7.342  -2.526  -0.949  0.50 15.62           C  
ATOM   1300  CG1BVAL A 163       5.269  -2.463  -3.020  0.50 13.68           C  
ATOM   1301  CG2AVAL A 163       7.005  -1.650  -3.264  0.50 15.76           C  
ATOM   1302  CG2BVAL A 163       6.760  -2.570  -1.023  0.50 14.24           C  
ATOM   1303  C  AVAL A 163       8.533  -4.476  -2.584  0.50 14.57           C  
ATOM   1304  C  BVAL A 163       8.553  -4.483  -2.594  0.50 14.21           C  
ATOM   1305  O  AVAL A 163       9.383  -3.772  -3.153  0.50 14.53           O  
ATOM   1306  O  BVAL A 163       9.412  -3.771  -3.138  0.50 14.14           O  
ATOM   1307  N   LEU A 164       8.858  -5.457  -1.728  1.00 14.78           N  
ATOM   1308  CA  LEU A 164      10.268  -5.663  -1.278  1.00 14.80           C  
ATOM   1309  CB  LEU A 164      10.339  -6.710  -0.172  1.00 14.04           C  
ATOM   1310  CG  LEU A 164       9.750  -6.295   1.164  1.00 13.60           C  
ATOM   1311  CD1 LEU A 164       9.955  -7.416   2.165  1.00 13.73           C  
ATOM   1312  CD2 LEU A 164      10.350  -5.002   1.673  1.00 13.22           C  
ATOM   1313  C   LEU A 164      11.169  -6.048  -2.470  1.00 15.74           C  
ATOM   1314  O   LEU A 164      12.339  -5.700  -2.456  1.00 13.49           O  
ATOM   1315  N   ASP A 165      10.659  -6.718  -3.502  1.00 17.64           N  
ATOM   1316  CA  ASP A 165      11.538  -7.021  -4.668  1.00 21.23           C  
ATOM   1317  CB  ASP A 165      10.914  -8.065  -5.594  1.00 28.00           C  
ATOM   1318  CG  ASP A 165       9.537  -7.710  -6.108  1.00 35.70           C  
ATOM   1319  OD1 ASP A 165       8.988  -6.636  -5.689  1.00 43.31           O  
ATOM   1320  OD2 ASP A 165       9.002  -8.530  -6.913  1.00 42.82           O  
ATOM   1321  C   ASP A 165      11.940  -5.737  -5.417  1.00 19.55           C  
ATOM   1322  O   ASP A 165      12.949  -5.794  -6.172  1.00 22.34           O  
ATOM   1323  N   SER A 166      11.287  -4.594  -5.173  1.00 16.41           N  
ATOM   1324  CA  SER A 166      11.689  -3.293  -5.783  1.00 16.52           C  
ATOM   1325  CB  SER A 166      10.493  -2.447  -6.018  1.00 17.30           C  
ATOM   1326  OG  SER A 166      10.015  -1.903  -4.808  1.00 20.51           O  
ATOM   1327  C   SER A 166      12.783  -2.562  -4.971  1.00 15.04           C  
ATOM   1328  O   SER A 166      13.280  -1.495  -5.421  1.00 15.64           O  
ATOM   1329  N   ILE A 167      13.150  -3.069  -3.788  1.00 12.58           N  
ATOM   1330  CA  ILE A 167      14.157  -2.418  -2.901  1.00 12.45           C  
ATOM   1331  CB  ILE A 167      13.463  -1.626  -1.781  1.00 11.34           C  
ATOM   1332  CG1 ILE A 167      12.654  -2.503  -0.812  1.00 11.54           C  
ATOM   1333  CG2 ILE A 167      12.593  -0.530  -2.353  1.00 12.10           C  
ATOM   1334  CD1 ILE A 167      12.548  -1.903   0.559  1.00 11.45           C  
ATOM   1335  C   ILE A 167      15.158  -3.457  -2.386  1.00 13.36           C  
ATOM   1336  O   ILE A 167      15.532  -3.473  -1.175  1.00 12.02           O  
ATOM   1337  N   LYS A 168      15.608  -4.338  -3.254  1.00 14.11           N  
ATOM   1338  CA  LYS A 168      16.433  -5.497  -2.875  1.00 16.36           C  
ATOM   1339  CB  LYS A 168      16.689  -6.380  -4.098  1.00 17.09           C  
ATOM   1340  CG  LYS A 168      17.377  -7.690  -3.734  1.00 20.86           C  
ATOM   1341  CD  LYS A 168      17.714  -8.568  -4.927  1.00 24.88           C  
ATOM   1342  CE  LYS A 168      18.092  -9.985  -4.548  1.00 30.74           C  
ATOM   1343  NZ  LYS A 168      18.431 -10.782  -5.759  1.00 34.26           N  
ATOM   1344  C   LYS A 168      17.742  -5.050  -2.207  1.00 16.16           C  
ATOM   1345  O   LYS A 168      18.184  -5.704  -1.246  1.00 16.79           O  
ATOM   1346  N   THR A 169      18.328  -3.949  -2.652  1.00 14.73           N  
ATOM   1347  CA  THR A 169      19.722  -3.579  -2.287  1.00 15.83           C  
ATOM   1348  CB  THR A 169      20.645  -3.650  -3.513  1.00 16.80           C  
ATOM   1349  OG1 THR A 169      20.048  -2.875  -4.565  1.00 18.31           O  
ATOM   1350  CG2 THR A 169      20.875  -5.074  -3.962  1.00 17.37           C  
ATOM   1351  C   THR A 169      19.767  -2.205  -1.637  1.00 15.26           C  
ATOM   1352  O   THR A 169      18.835  -1.415  -1.808  1.00 13.11           O  
ATOM   1353  N   GLU A 170      20.807  -1.961  -0.826  1.00 16.52           N  
ATOM   1354  CA  GLU A 170      21.013  -0.699  -0.099  1.00 17.47           C  
ATOM   1355  CB  GLU A 170      22.410  -0.706   0.534  1.00 18.79           C  
ATOM   1356  CG  GLU A 170      22.670   0.509   1.417  1.00 20.71           C  
ATOM   1357  CD  GLU A 170      23.116   1.800   0.727  1.00 25.43           C  
ATOM   1358  OE1 GLU A 170      24.083   1.732  -0.072  1.00 31.49           O  
ATOM   1359  OE2 GLU A 170      22.521   2.887   1.008  1.00 29.92           O  
ATOM   1360  C   GLU A 170      20.864   0.476  -1.059  1.00 17.20           C  
ATOM   1361  O   GLU A 170      21.523   0.412  -2.148  1.00 20.35           O  
ATOM   1362  N   GLY A 171      20.084   1.467  -0.645  1.00 15.80           N  
ATOM   1363  CA  GLY A 171      19.876   2.779  -1.268  1.00 15.67           C  
ATOM   1364  C   GLY A 171      18.647   2.766  -2.149  1.00 16.03           C  
ATOM   1365  O   GLY A 171      18.153   3.856  -2.479  1.00 19.12           O  
ATOM   1366  N   LYS A 172      18.105   1.591  -2.459  1.00 13.49           N  
ATOM   1367  CA  LYS A 172      16.866   1.546  -3.264  1.00 14.63           C  
ATOM   1368  CB  LYS A 172      16.650   0.161  -3.863  1.00 16.19           C  
ATOM   1369  CG  LYS A 172      17.699  -0.241  -4.893  1.00 19.58           C  
ATOM   1370  CD  LYS A 172      17.330  -1.434  -5.739  1.00 25.49           C  
ATOM   1371  CE  LYS A 172      17.073  -1.073  -7.197  1.00 31.46           C  
ATOM   1372  NZ  LYS A 172      16.199  -2.081  -7.856  1.00 34.05           N  
ATOM   1373  C   LYS A 172      15.670   2.019  -2.439  1.00 14.62           C  
ATOM   1374  O   LYS A 172      15.507   1.664  -1.250  1.00 14.11           O  
ATOM   1375  N   SER A 173      14.810   2.798  -3.060  1.00 14.32           N  
ATOM   1376  CA  SER A 173      13.546   3.284  -2.458  1.00 13.73           C  
ATOM   1377  CB  SER A 173      13.647   4.673  -1.902  1.00 15.31           C  
ATOM   1378  OG  SER A 173      13.897   5.633  -2.911  1.00 17.29           O  
ATOM   1379  C   SER A 173      12.418   3.206  -3.489  1.00 14.12           C  
ATOM   1380  O   SER A 173      12.681   3.140  -4.722  1.00 14.36           O  
ATOM   1381  N   ALA A 174      11.202   3.267  -2.992  1.00 13.28           N  
ATOM   1382  CA  ALA A 174      10.010   3.310  -3.860  1.00 13.45           C  
ATOM   1383  CB  ALA A 174       9.618   1.913  -4.186  1.00 13.51           C  
ATOM   1384  C   ALA A 174       8.882   4.073  -3.170  1.00 13.69           C  
ATOM   1385  O   ALA A 174       8.861   4.239  -1.931  1.00 11.94           O  
ATOM   1386  N   ASP A 175       7.955   4.562  -3.982  1.00 13.90           N  
ATOM   1387  CA  ASP A 175       6.742   5.210  -3.473  1.00 15.47           C  
ATOM   1388  CB  ASP A 175       5.846   5.714  -4.611  1.00 18.13           C  
ATOM   1389  CG  ASP A 175       4.576   6.402  -4.110  1.00 20.95           C  
ATOM   1390  OD1 ASP A 175       3.570   5.689  -3.787  1.00 22.85           O  
ATOM   1391  OD2 ASP A 175       4.605   7.668  -4.013  1.00 23.25           O  
ATOM   1392  C   ASP A 175       6.028   4.186  -2.605  1.00 13.32           C  
ATOM   1393  O   ASP A 175       5.989   2.996  -2.982  1.00 16.43           O  
ATOM   1394  N   PHE A 176       5.516   4.635  -1.463  1.00 12.40           N  
ATOM   1395  CA  PHE A 176       4.722   3.769  -0.577  1.00 11.48           C  
ATOM   1396  CB  PHE A 176       5.664   2.988   0.341  1.00 10.47           C  
ATOM   1397  CG  PHE A 176       5.073   1.696   0.854  1.00 10.28           C  
ATOM   1398  CD1 PHE A 176       4.802   0.646  -0.011  1.00 10.75           C  
ATOM   1399  CE1 PHE A 176       4.254  -0.535   0.476  1.00 11.25           C  
ATOM   1400  CZ  PHE A 176       3.855  -0.622   1.794  1.00 10.84           C  
ATOM   1401  CD2 PHE A 176       4.691   1.586   2.174  1.00 11.03           C  
ATOM   1402  CE2 PHE A 176       4.074   0.430   2.656  1.00 10.79           C  
ATOM   1403  C   PHE A 176       3.695   4.612   0.139  1.00 11.92           C  
ATOM   1404  O   PHE A 176       3.627   4.604   1.357  1.00 14.49           O  
ATOM   1405  N   THR A 177       2.825   5.260  -0.641  1.00 12.21           N  
ATOM   1406  CA  THR A 177       1.745   6.119  -0.147  1.00 12.86           C  
ATOM   1407  CB  THR A 177       1.417   7.194  -1.199  1.00 13.92           C  
ATOM   1408  OG1 THR A 177       1.181   6.533  -2.438  1.00 16.37           O  
ATOM   1409  CG2 THR A 177       2.564   8.177  -1.348  1.00 16.48           C  
ATOM   1410  C   THR A 177       0.538   5.237   0.227  1.00 11.01           C  
ATOM   1411  O   THR A 177       0.399   4.124  -0.287  1.00 12.15           O  
ATOM   1412  N   ASN A 178      -0.314   5.793   1.074  1.00 10.43           N  
ATOM   1413  CA  ASN A 178      -1.635   5.248   1.476  1.00 11.22           C  
ATOM   1414  CB  ASN A 178      -2.568   5.194   0.273  1.00 12.50           C  
ATOM   1415  CG  ASN A 178      -2.747   6.571  -0.339  1.00 13.66           C  
ATOM   1416  OD1 ASN A 178      -3.383   7.453   0.255  1.00 15.32           O  
ATOM   1417  ND2 ASN A 178      -2.159   6.772  -1.492  1.00 13.01           N  
ATOM   1418  C   ASN A 178      -1.478   3.887   2.178  1.00 11.70           C  
ATOM   1419  O   ASN A 178      -2.345   3.054   2.034  1.00 14.47           O  
ATOM   1420  N   PHE A 179      -0.367   3.660   2.877  1.00 10.82           N  
ATOM   1421  CA  PHE A 179      -0.194   2.469   3.737  1.00 10.69           C  
ATOM   1422  CB  PHE A 179       1.260   2.042   3.853  1.00 10.54           C  
ATOM   1423  CG  PHE A 179       1.360   0.812   4.710  1.00 11.50           C  
ATOM   1424  CD1 PHE A 179       1.008  -0.416   4.197  1.00 12.36           C  
ATOM   1425  CE1 PHE A 179       0.995  -1.537   5.016  1.00 11.33           C  
ATOM   1426  CZ  PHE A 179       1.394  -1.434   6.332  1.00 11.53           C  
ATOM   1427  CD2 PHE A 179       1.672   0.920   6.045  1.00 11.84           C  
ATOM   1428  CE2 PHE A 179       1.701  -0.205   6.847  1.00 11.54           C  
ATOM   1429  C   PHE A 179      -0.720   2.804   5.117  1.00 10.25           C  
ATOM   1430  O   PHE A 179      -0.315   3.802   5.745  1.00 10.98           O  
ATOM   1431  N   ASP A 180      -1.551   1.907   5.653  1.00 10.45           N  
ATOM   1432  CA  ASP A 180      -2.212   2.068   6.961  1.00 10.96           C  
ATOM   1433  CB  ASP A 180      -3.667   1.624   6.888  1.00 12.34           C  
ATOM   1434  CG  ASP A 180      -4.475   2.025   8.094  1.00 15.19           C  
ATOM   1435  OD1 ASP A 180      -3.882   2.423   9.117  1.00 13.49           O  
ATOM   1436  OD2 ASP A 180      -5.700   2.057   7.960  1.00 20.95           O  
ATOM   1437  C   ASP A 180      -1.478   1.237   8.006  1.00 10.91           C  
ATOM   1438  O   ASP A 180      -1.650   0.015   8.068  1.00 11.12           O  
ATOM   1439  N   PRO A 181      -0.681   1.852   8.892  1.00 10.75           N  
ATOM   1440  CA  PRO A 181      -0.010   1.078   9.928  1.00 10.53           C  
ATOM   1441  CB  PRO A 181       0.995   2.112  10.463  1.00 11.62           C  
ATOM   1442  CG  PRO A 181       0.284   3.431  10.329  1.00 10.92           C  
ATOM   1443  CD  PRO A 181      -0.398   3.282   8.991  1.00 11.05           C  
ATOM   1444  C   PRO A 181      -0.915   0.470  11.020  1.00 10.30           C  
ATOM   1445  O   PRO A 181      -0.460  -0.444  11.711  1.00 10.43           O  
ATOM   1446  N   ARG A 182      -2.197   0.843  11.077  1.00 10.22           N  
ATOM   1447  CA  ARG A 182      -3.153   0.191  12.012  1.00 10.62           C  
ATOM   1448  CB  ARG A 182      -4.524   0.869  11.921  1.00 11.56           C  
ATOM   1449  CG  ARG A 182      -4.469   2.305  12.453  1.00 12.45           C  
ATOM   1450  CD  ARG A 182      -5.767   3.070  12.305  1.00 14.87           C  
ATOM   1451  NE  ARG A 182      -6.114   3.217  10.909  1.00 17.08           N  
ATOM   1452  CZ  ARG A 182      -7.195   3.869  10.498  1.00 18.46           C  
ATOM   1453  NH1 ARG A 182      -8.011   4.392  11.387  1.00 19.66           N  
ATOM   1454  NH2 ARG A 182      -7.448   3.990   9.210  1.00 20.65           N  
ATOM   1455  C   ARG A 182      -3.204  -1.287  11.655  1.00  9.92           C  
ATOM   1456  O   ARG A 182      -3.517  -2.073  12.529  1.00 10.03           O  
ATOM   1457  N   GLY A 183      -2.930  -1.659  10.401  1.00 10.81           N  
ATOM   1458  CA  GLY A 183      -3.027  -3.065   9.944  1.00 10.70           C  
ATOM   1459  C   GLY A 183      -1.937  -3.956  10.546  1.00 10.55           C  
ATOM   1460  O   GLY A 183      -2.017  -5.160  10.344  1.00 11.79           O  
ATOM   1461  N   LEU A 184      -0.951  -3.378  11.242  1.00 10.40           N  
ATOM   1462  CA  LEU A 184       0.218  -4.117  11.804  1.00 10.59           C  
ATOM   1463  CB  LEU A 184       1.497  -3.305  11.541  1.00 11.54           C  
ATOM   1464  CG  LEU A 184       1.839  -3.151  10.058  1.00 12.58           C  
ATOM   1465  CD1 LEU A 184       3.123  -2.388   9.882  1.00 13.89           C  
ATOM   1466  CD2 LEU A 184       1.918  -4.486   9.341  1.00 13.61           C  
ATOM   1467  C   LEU A 184       0.032  -4.413  13.300  1.00 10.48           C  
ATOM   1468  O   LEU A 184       0.916  -5.064  13.904  1.00  9.66           O  
ATOM   1469  N   LEU A 185      -1.010  -3.862  13.941  1.00 10.65           N  
ATOM   1470  CA  LEU A 185      -1.184  -3.887  15.414  1.00 11.64           C  
ATOM   1471  CB  LEU A 185      -1.970  -2.646  15.857  1.00 11.71           C  
ATOM   1472  CG  LEU A 185      -1.375  -1.307  15.414  1.00 14.15           C  
ATOM   1473  CD1 LEU A 185      -2.198  -0.125  15.929  1.00 15.28           C  
ATOM   1474  CD2 LEU A 185       0.055  -1.230  15.891  1.00 14.54           C  
ATOM   1475  C   LEU A 185      -1.902  -5.168  15.806  1.00 12.28           C  
ATOM   1476  O   LEU A 185      -2.845  -5.589  15.143  1.00 13.24           O  
ATOM   1477  N   PRO A 186      -1.527  -5.803  16.925  1.00  9.65           N  
ATOM   1478  CA  PRO A 186      -2.315  -6.898  17.465  1.00  9.99           C  
ATOM   1479  CB  PRO A 186      -1.341  -7.541  18.456  1.00 10.45           C  
ATOM   1480  CG  PRO A 186      -0.637  -6.337  19.029  1.00  9.65           C  
ATOM   1481  CD  PRO A 186      -0.400  -5.458  17.800  1.00  9.36           C  
ATOM   1482  C   PRO A 186      -3.595  -6.336  18.118  1.00  9.16           C  
ATOM   1483  O   PRO A 186      -3.757  -5.098  18.240  1.00  9.25           O  
ATOM   1484  N   GLU A 187      -4.454  -7.221  18.631  1.00  9.99           N  
ATOM   1485  CA  GLU A 187      -5.738  -6.808  19.246  1.00 10.59           C  
ATOM   1486  CB  GLU A 187      -6.597  -8.008  19.658  1.00 12.65           C  
ATOM   1487  CG  GLU A 187      -7.245  -8.711  18.509  1.00 14.69           C  
ATOM   1488  CD  GLU A 187      -8.039  -9.932  18.971  1.00 15.71           C  
ATOM   1489  OE1 GLU A 187      -8.120 -10.157  20.193  1.00 18.51           O  
ATOM   1490  OE2 GLU A 187      -8.523 -10.647  18.122  1.00 19.76           O  
ATOM   1491  C   GLU A 187      -5.488  -6.011  20.513  1.00 10.44           C  
ATOM   1492  O   GLU A 187      -6.114  -4.945  20.730  1.00 10.29           O  
ATOM   1493  N   SER A 188      -4.564  -6.498  21.351  1.00  9.67           N  
ATOM   1494  CA  SER A 188      -4.291  -5.942  22.694  1.00 10.90           C  
ATOM   1495  CB  SER A 188      -3.924  -7.024  23.657  1.00 10.68           C  
ATOM   1496  OG  SER A 188      -3.721  -6.482  24.950  1.00 11.68           O  
ATOM   1497  C   SER A 188      -3.155  -4.923  22.648  1.00 10.55           C  
ATOM   1498  O   SER A 188      -2.158  -5.153  21.948  1.00 10.75           O  
ATOM   1499  N   LEU A 189      -3.295  -3.879  23.440  1.00 10.26           N  
ATOM   1500  CA  LEU A 189      -2.251  -2.859  23.658  1.00 11.29           C  
ATOM   1501  CB  LEU A 189      -2.856  -1.451  23.568  1.00 12.95           C  
ATOM   1502  CG  LEU A 189      -3.307  -1.002  22.172  1.00 14.71           C  
ATOM   1503  CD1 LEU A 189      -3.799   0.445  22.155  1.00 15.53           C  
ATOM   1504  CD2 LEU A 189      -2.185  -1.179  21.156  1.00 14.83           C  
ATOM   1505  C   LEU A 189      -1.581  -3.089  25.007  1.00 10.87           C  
ATOM   1506  O   LEU A 189      -0.861  -2.208  25.408  1.00 12.47           O  
ATOM   1507  N   ASP A 190      -1.791  -4.219  25.675  1.00 10.22           N  
ATOM   1508  CA  ASP A 190      -1.011  -4.517  26.904  1.00 11.42           C  
ATOM   1509  CB  ASP A 190      -1.337  -5.875  27.517  1.00 12.78           C  
ATOM   1510  CG  ASP A 190      -2.727  -6.020  28.133  1.00 15.38           C  
ATOM   1511  OD1 ASP A 190      -3.331  -5.022  28.393  1.00 18.26           O  
ATOM   1512  OD2 ASP A 190      -3.132  -7.174  28.348  1.00 20.55           O  
ATOM   1513  C   ASP A 190       0.481  -4.456  26.550  1.00 10.25           C  
ATOM   1514  O   ASP A 190       0.867  -4.980  25.523  1.00 10.23           O  
ATOM   1515  N   TYR A 191       1.279  -3.858  27.426  1.00  9.65           N  
ATOM   1516  CA  TYR A 191       2.700  -3.629  27.134  1.00  9.10           C  
ATOM   1517  CB  TYR A 191       2.883  -2.275  26.450  1.00  9.34           C  
ATOM   1518  CG  TYR A 191       2.484  -1.105  27.326  1.00  9.42           C  
ATOM   1519  CD1 TYR A 191       3.391  -0.534  28.195  1.00  9.63           C  
ATOM   1520  CE1 TYR A 191       3.054   0.549  28.978  1.00 10.11           C  
ATOM   1521  CZ  TYR A 191       1.779   1.082  28.923  1.00 10.30           C  
ATOM   1522  OH  TYR A 191       1.368   2.126  29.727  1.00 12.37           O  
ATOM   1523  CE2 TYR A 191       0.859   0.542  28.041  1.00 10.28           C  
ATOM   1524  CD2 TYR A 191       1.206  -0.552  27.278  1.00  9.37           C  
ATOM   1525  C   TYR A 191       3.536  -3.700  28.386  1.00  9.46           C  
ATOM   1526  O   TYR A 191       3.083  -3.558  29.549  1.00  8.68           O  
ATOM   1527  N   TRP A 192       4.820  -3.844  28.103  1.00  8.22           N  
ATOM   1528  CA  TRP A 192       5.931  -3.542  29.015  1.00  8.13           C  
ATOM   1529  CB  TRP A 192       6.929  -4.689  29.022  1.00  7.96           C  
ATOM   1530  CG  TRP A 192       6.404  -6.014  29.481  1.00  8.31           C  
ATOM   1531  CD1 TRP A 192       6.163  -6.443  30.749  1.00  9.50           C  
ATOM   1532  NE1 TRP A 192       5.724  -7.737  30.740  1.00 10.52           N  
ATOM   1533  CE2 TRP A 192       5.683  -8.198  29.462  1.00  9.53           C  
ATOM   1534  CD2 TRP A 192       6.108  -7.140  28.637  1.00  9.28           C  
ATOM   1535  CE3 TRP A 192       6.219  -7.372  27.265  1.00  9.54           C  
ATOM   1536  CZ3 TRP A 192       5.884  -8.603  26.761  1.00  9.39           C  
ATOM   1537  CH2 TRP A 192       5.451  -9.621  27.596  1.00  9.52           C  
ATOM   1538  CZ2 TRP A 192       5.362  -9.456  28.948  1.00  9.85           C  
ATOM   1539  C   TRP A 192       6.626  -2.250  28.566  1.00  7.83           C  
ATOM   1540  O   TRP A 192       6.685  -1.995  27.354  1.00  8.18           O  
ATOM   1541  N   THR A 193       7.177  -1.490  29.509  1.00  7.47           N  
ATOM   1542  CA  THR A 193       7.892  -0.228  29.212  1.00  7.90           C  
ATOM   1543  CB  THR A 193       6.948   0.963  29.322  1.00  8.20           C  
ATOM   1544  OG1 THR A 193       7.651   2.128  28.883  1.00  8.43           O  
ATOM   1545  CG2 THR A 193       6.344   1.126  30.700  1.00  9.03           C  
ATOM   1546  C   THR A 193       9.128  -0.100  30.082  1.00  7.17           C  
ATOM   1547  O   THR A 193       9.127  -0.544  31.233  1.00  8.30           O  
ATOM   1548  N   TYR A 194      10.178   0.464  29.509  1.00  7.74           N  
ATOM   1549  CA  TYR A 194      11.460   0.698  30.212  1.00  7.57           C  
ATOM   1550  CB  TYR A 194      12.266  -0.604  30.365  1.00  7.82           C  
ATOM   1551  CG  TYR A 194      12.967  -1.033  29.108  1.00  7.46           C  
ATOM   1552  CD1 TYR A 194      12.290  -1.726  28.112  1.00  7.23           C  
ATOM   1553  CE1 TYR A 194      12.914  -2.088  26.937  1.00  6.64           C  
ATOM   1554  CZ  TYR A 194      14.231  -1.698  26.711  1.00  6.47           C  
ATOM   1555  OH  TYR A 194      14.899  -1.987  25.557  1.00  7.49           O  
ATOM   1556  CE2 TYR A 194      14.924  -0.989  27.680  1.00  6.97           C  
ATOM   1557  CD2 TYR A 194      14.295  -0.673  28.871  1.00  7.01           C  
ATOM   1558  C   TYR A 194      12.189   1.789  29.443  1.00  7.21           C  
ATOM   1559  O   TYR A 194      11.976   2.000  28.231  1.00  7.48           O  
ATOM   1560  N   PRO A 195      13.101   2.521  30.123  1.00  7.10           N  
ATOM   1561  CA  PRO A 195      13.970   3.490  29.464  1.00  7.16           C  
ATOM   1562  CB  PRO A 195      14.388   4.401  30.614  1.00  7.23           C  
ATOM   1563  CG  PRO A 195      14.340   3.510  31.855  1.00  7.75           C  
ATOM   1564  CD  PRO A 195      13.251   2.506  31.583  1.00  7.75           C  
ATOM   1565  C   PRO A 195      15.190   2.811  28.838  1.00  7.27           C  
ATOM   1566  O   PRO A 195      15.875   2.075  29.558  1.00  6.86           O  
ATOM   1567  N   GLY A 196      15.410   3.063  27.550  1.00  6.42           N  
ATOM   1568  CA  GLY A 196      16.537   2.448  26.842  1.00  6.98           C  
ATOM   1569  C   GLY A 196      17.083   3.313  25.745  1.00  6.96           C  
ATOM   1570  O   GLY A 196      17.149   4.527  25.887  1.00  7.11           O  
ATOM   1571  N   SER A 197      17.469   2.691  24.642  1.00  6.50           N  
ATOM   1572  CA  SER A 197      18.281   3.339  23.582  1.00  7.04           C  
ATOM   1573  CB  SER A 197      19.744   2.989  23.724  1.00  6.93           C  
ATOM   1574  OG  SER A 197      19.985   1.629  23.365  1.00  6.76           O  
ATOM   1575  C   SER A 197      17.805   2.937  22.197  1.00  7.52           C  
ATOM   1576  O   SER A 197      17.055   1.956  22.075  1.00  7.36           O  
ATOM   1577  N   LEU A 198      18.354   3.585  21.184  1.00  7.61           N  
ATOM   1578  CA  LEU A 198      18.309   3.022  19.815  1.00  8.37           C  
ATOM   1579  CB  LEU A 198      18.961   3.991  18.837  1.00  9.85           C  
ATOM   1580  CG  LEU A 198      18.242   5.318  18.675  1.00 10.90           C  
ATOM   1581  CD1 LEU A 198      19.049   6.181  17.737  1.00 12.45           C  
ATOM   1582  CD2 LEU A 198      16.843   5.132  18.120  1.00 11.14           C  
ATOM   1583  C   LEU A 198      19.057   1.686  19.844  1.00  8.04           C  
ATOM   1584  O   LEU A 198      20.051   1.551  20.560  1.00  7.19           O  
ATOM   1585  N   THR A 199      18.661   0.738  19.015  1.00  8.02           N  
ATOM   1586  CA  THR A 199      19.334  -0.592  18.984  1.00  8.60           C  
ATOM   1587  CB  THR A 199      18.337  -1.743  18.893  1.00  8.36           C  
ATOM   1588  OG1 THR A 199      17.715  -1.668  17.612  1.00  8.48           O  
ATOM   1589  CG2 THR A 199      17.363  -1.727  20.056  1.00  8.52           C  
ATOM   1590  C   THR A 199      20.350  -0.648  17.845  1.00  8.34           C  
ATOM   1591  O   THR A 199      20.984  -1.703  17.674  1.00  8.98           O  
ATOM   1592  N   THR A 200      20.502   0.463  17.125  1.00  8.83           N  
ATOM   1593  CA  THR A 200      21.539   0.624  16.080  1.00  9.79           C  
ATOM   1594  CB  THR A 200      20.955   0.797  14.680  1.00 11.45           C  
ATOM   1595  OG1 THR A 200      20.107   1.941  14.686  1.00 13.39           O  
ATOM   1596  CG2 THR A 200      20.156  -0.401  14.229  1.00 10.79           C  
ATOM   1597  C   THR A 200      22.330   1.868  16.406  1.00  9.80           C  
ATOM   1598  O   THR A 200      21.788   2.805  17.016  1.00 10.46           O  
ATOM   1599  N   PRO A 201      23.619   1.907  16.020  1.00 10.04           N  
ATOM   1600  CA  PRO A 201      24.324   3.181  16.047  1.00 10.29           C  
ATOM   1601  CB  PRO A 201      25.514   2.933  15.107  1.00 10.04           C  
ATOM   1602  CG  PRO A 201      25.767   1.467  15.232  1.00  9.37           C  
ATOM   1603  CD  PRO A 201      24.383   0.833  15.370  1.00  9.71           C  
ATOM   1604  C   PRO A 201      23.435   4.332  15.578  1.00 10.96           C  
ATOM   1605  O   PRO A 201      22.765   4.221  14.539  1.00 12.10           O  
ATOM   1606  N   PRO A 202      23.438   5.506  16.238  1.00 11.84           N  
ATOM   1607  CA  PRO A 202      24.366   5.877  17.311  1.00 11.59           C  
ATOM   1608  CB  PRO A 202      24.323   7.418  17.248  1.00 12.91           C  
ATOM   1609  CG  PRO A 202      22.907   7.719  16.836  1.00 13.65           C  
ATOM   1610  CD  PRO A 202      22.604   6.641  15.822  1.00 12.80           C  
ATOM   1611  C   PRO A 202      24.038   5.394  18.732  1.00 10.16           C  
ATOM   1612  O   PRO A 202      24.722   5.772  19.668  1.00 11.87           O  
ATOM   1613  N   LEU A 203      23.051   4.513  18.880  1.00  8.88           N  
ATOM   1614  CA  LEU A 203      22.750   3.828  20.156  1.00  8.52           C  
ATOM   1615  CB  LEU A 203      23.942   2.976  20.604  1.00  8.55           C  
ATOM   1616  CG  LEU A 203      24.338   1.855  19.651  1.00  8.30           C  
ATOM   1617  CD1 LEU A 203      25.664   1.295  20.102  1.00  8.11           C  
ATOM   1618  CD2 LEU A 203      23.272   0.749  19.525  1.00  8.79           C  
ATOM   1619  C   LEU A 203      22.362   4.877  21.213  1.00  8.18           C  
ATOM   1620  O   LEU A 203      22.589   4.666  22.366  1.00  8.63           O  
ATOM   1621  N   ALA A 204      21.715   5.947  20.770  1.00  8.74           N  
ATOM   1622  CA  ALA A 204      21.401   7.117  21.628  1.00  9.15           C  
ATOM   1623  CB  ALA A 204      20.834   8.231  20.791  1.00  9.54           C  
ATOM   1624  C   ALA A 204      20.445   6.686  22.750  1.00  9.40           C  
ATOM   1625  O   ALA A 204      19.456   5.987  22.471  1.00  8.82           O  
ATOM   1626  N   GLU A 205      20.707   7.112  23.989  1.00  8.96           N  
ATOM   1627  CA  GLU A 205      19.975   6.732  25.225  1.00  9.28           C  
ATOM   1628  CB  GLU A 205      20.949   6.595  26.395  1.00  9.86           C  
ATOM   1629  CG  GLU A 205      21.833   5.361  26.222  1.00 10.39           C  
ATOM   1630  CD  GLU A 205      22.771   5.028  27.375  1.00 11.52           C  
ATOM   1631  OE1 GLU A 205      23.130   5.978  28.139  1.00 15.52           O  
ATOM   1632  OE2 GLU A 205      23.129   3.845  27.551  1.00 11.46           O  
ATOM   1633  C   GLU A 205      18.838   7.711  25.438  1.00  9.45           C  
ATOM   1634  O   GLU A 205      18.783   8.374  26.493  1.00 10.08           O  
ATOM   1635  N   GLY A 206      17.913   7.756  24.481  1.00  9.56           N  
ATOM   1636  CA  GLY A 206      16.787   8.711  24.556  1.00  9.92           C  
ATOM   1637  C   GLY A 206      15.442   8.072  24.238  1.00  8.31           C  
ATOM   1638  O   GLY A 206      14.548   8.773  23.791  1.00  9.94           O  
ATOM   1639  N   VAL A 207      15.356   6.745  24.345  1.00  8.79           N  
ATOM   1640  CA  VAL A 207      14.130   6.010  23.926  1.00  7.95           C  
ATOM   1641  CB  VAL A 207      14.498   4.855  22.962  1.00  8.09           C  
ATOM   1642  CG1 VAL A 207      13.210   4.146  22.550  1.00  8.14           C  
ATOM   1643  CG2 VAL A 207      15.233   5.307  21.725  1.00  8.66           C  
ATOM   1644  C   VAL A 207      13.338   5.493  25.118  1.00  7.61           C  
ATOM   1645  O   VAL A 207      13.867   4.768  25.975  1.00  8.36           O  
ATOM   1646  N   THR A 208      12.063   5.837  25.166  1.00  6.75           N  
ATOM   1647  CA  THR A 208      11.071   5.143  25.993  1.00  6.76           C  
ATOM   1648  CB  THR A 208       9.907   6.038  26.425  1.00  7.67           C  
ATOM   1649  OG1 THR A 208      10.399   7.138  27.177  1.00  8.57           O  
ATOM   1650  CG2 THR A 208       8.946   5.266  27.294  1.00  7.48           C  
ATOM   1651  C   THR A 208      10.607   3.981  25.141  1.00  6.64           C  
ATOM   1652  O   THR A 208       9.975   4.206  24.128  1.00  6.64           O  
ATOM   1653  N   TRP A 209      10.889   2.770  25.589  1.00  5.99           N  
ATOM   1654  CA  TRP A 209      10.450   1.547  24.875  1.00  6.07           C  
ATOM   1655  CB  TRP A 209      11.418   0.362  25.084  1.00  6.08           C  
ATOM   1656  CG  TRP A 209      12.535   0.469  24.104  1.00  5.97           C  
ATOM   1657  CD1 TRP A 209      13.762   1.050  24.296  1.00  6.56           C  
ATOM   1658  NE1 TRP A 209      14.470   1.030  23.149  1.00  6.71           N  
ATOM   1659  CE2 TRP A 209      13.712   0.413  22.175  1.00  6.14           C  
ATOM   1660  CD2 TRP A 209      12.500   0.032  22.751  1.00  6.04           C  
ATOM   1661  CE3 TRP A 209      11.547  -0.628  21.972  1.00  6.41           C  
ATOM   1662  CZ3 TRP A 209      11.821  -0.876  20.652  1.00  5.96           C  
ATOM   1663  CH2 TRP A 209      13.057  -0.521  20.106  1.00  6.12           C  
ATOM   1664  CZ2 TRP A 209      14.013   0.123  20.851  1.00  6.30           C  
ATOM   1665  C   TRP A 209       9.061   1.168  25.392  1.00  6.22           C  
ATOM   1666  O   TRP A 209       8.861   1.118  26.599  1.00  7.21           O  
ATOM   1667  N   ILE A 210       8.184   0.798  24.488  1.00  5.97           N  
ATOM   1668  CA  ILE A 210       6.832   0.279  24.762  1.00  6.27           C  
ATOM   1669  CB  ILE A 210       5.736   1.304  24.410  1.00  6.98           C  
ATOM   1670  CG1 ILE A 210       5.928   2.580  25.216  1.00  8.23           C  
ATOM   1671  CG2 ILE A 210       4.363   0.690  24.592  1.00  7.26           C  
ATOM   1672  CD1 ILE A 210       5.098   3.744  24.855  1.00  9.13           C  
ATOM   1673  C   ILE A 210       6.735  -0.997  23.933  1.00  5.93           C  
ATOM   1674  O   ILE A 210       6.620  -0.879  22.711  1.00  5.85           O  
ATOM   1675  N   VAL A 211       6.796  -2.158  24.554  1.00  5.63           N  
ATOM   1676  CA  VAL A 211       6.851  -3.449  23.838  1.00  6.30           C  
ATOM   1677  CB  VAL A 211       8.023  -4.281  24.338  1.00  6.39           C  
ATOM   1678  CG1 VAL A 211       8.033  -5.636  23.636  1.00  6.91           C  
ATOM   1679  CG2 VAL A 211       9.337  -3.588  24.068  1.00  6.23           C  
ATOM   1680  C   VAL A 211       5.541  -4.188  24.113  1.00  6.62           C  
ATOM   1681  O   VAL A 211       5.257  -4.427  25.282  1.00  6.73           O  
ATOM   1682  N   LEU A 212       4.771  -4.462  23.096  1.00  7.53           N  
ATOM   1683  CA  LEU A 212       3.458  -5.080  23.296  1.00  8.08           C  
ATOM   1684  CB  LEU A 212       2.641  -4.959  22.021  1.00  8.14           C  
ATOM   1685  CG  LEU A 212       2.287  -3.546  21.564  1.00  8.33           C  
ATOM   1686  CD1 LEU A 212       1.274  -3.584  20.425  1.00  8.73           C  
ATOM   1687  CD2 LEU A 212       1.776  -2.678  22.721  1.00  8.54           C  
ATOM   1688  C   LEU A 212       3.624  -6.536  23.686  1.00  8.43           C  
ATOM   1689  O   LEU A 212       4.469  -7.233  23.122  1.00  7.75           O  
ATOM   1690  N   LYS A 213       2.779  -6.995  24.595  1.00  9.65           N  
ATOM   1691  CA  LYS A 213       2.801  -8.412  25.037  1.00 10.77           C  
ATOM   1692  CB  LYS A 213       1.859  -8.615  26.228  1.00 13.78           C  
ATOM   1693  CG  LYS A 213       1.749 -10.082  26.685  1.00 17.93           C  
ATOM   1694  CD  LYS A 213       1.556 -10.298  28.179  1.00 23.20           C  
ATOM   1695  CE  LYS A 213       1.441 -11.759  28.591  1.00 26.57           C  
ATOM   1696  NZ  LYS A 213       0.071 -12.295  28.409  1.00 30.59           N  
ATOM   1697  C   LYS A 213       2.350  -9.333  23.906  1.00  9.95           C  
ATOM   1698  O   LYS A 213       2.885 -10.445  23.759  1.00 10.50           O  
ATOM   1699  N   GLU A 214       1.313  -8.944  23.176  1.00  8.69           N  
ATOM   1700  CA  GLU A 214       0.725  -9.823  22.141  1.00  9.56           C  
ATOM   1701  CB  GLU A 214      -0.723  -9.418  21.896  1.00 10.30           C  
ATOM   1702  CG  GLU A 214      -1.427 -10.417  21.017  1.00 12.13           C  
ATOM   1703  CD  GLU A 214      -2.930 -10.233  20.839  0.70 11.94           C  
ATOM   1704  OE1 GLU A 214      -3.455  -9.204  21.271  0.70  8.72           O  
ATOM   1705  OE2 GLU A 214      -3.552 -11.157  20.201  0.70 15.41           O  
ATOM   1706  C   GLU A 214       1.499  -9.749  20.837  1.00  9.20           C  
ATOM   1707  O   GLU A 214       1.582  -8.690  20.255  1.00  8.94           O  
ATOM   1708  N   PRO A 215       2.050 -10.850  20.319  1.00  9.34           N  
ATOM   1709  CA  PRO A 215       2.727 -10.836  19.039  1.00  9.61           C  
ATOM   1710  CB  PRO A 215       3.473 -12.156  19.000  1.00 10.84           C  
ATOM   1711  CG  PRO A 215       2.635 -13.052  19.853  1.00 11.48           C  
ATOM   1712  CD  PRO A 215       2.138 -12.171  20.984  1.00 10.28           C  
ATOM   1713  C   PRO A 215       1.682 -10.808  17.932  1.00 10.27           C  
ATOM   1714  O   PRO A 215       0.544 -11.182  18.178  1.00 12.50           O  
ATOM   1715  N   ILE A 216       2.089 -10.356  16.760  1.00  9.70           N  
ATOM   1716  CA  ILE A 216       1.279 -10.573  15.539  1.00  9.43           C  
ATOM   1717  CB  ILE A 216       1.320  -9.360  14.594  1.00  9.22           C  
ATOM   1718  CG1 ILE A 216       2.718  -9.003  14.098  1.00  8.82           C  
ATOM   1719  CG2 ILE A 216       0.645  -8.173  15.253  1.00  9.29           C  
ATOM   1720  CD1 ILE A 216       2.685  -8.044  12.885  1.00  9.08           C  
ATOM   1721  C   ILE A 216       1.786 -11.844  14.893  1.00 10.08           C  
ATOM   1722  O   ILE A 216       2.976 -12.189  15.017  1.00  9.88           O  
ATOM   1723  N   SER A 217       0.899 -12.552  14.208  1.00 11.90           N  
ATOM   1724  CA  SER A 217       1.295 -13.708  13.368  1.00 12.32           C  
ATOM   1725  CB  SER A 217       0.278 -14.842  13.413  1.00 13.67           C  
ATOM   1726  OG  SER A 217       0.062 -15.261  14.756  1.00 19.17           O  
ATOM   1727  C   SER A 217       1.527 -13.248  11.942  1.00 11.94           C  
ATOM   1728  O   SER A 217       0.688 -12.508  11.424  1.00 11.65           O  
ATOM   1729  N   VAL A 218       2.616 -13.703  11.344  1.00 10.47           N  
ATOM   1730  CA  VAL A 218       2.895 -13.528   9.892  1.00 11.17           C  
ATOM   1731  CB  VAL A 218       4.118 -12.631   9.639  1.00 11.96           C  
ATOM   1732  CG1 VAL A 218       3.889 -11.240  10.222  1.00 12.61           C  
ATOM   1733  CG2 VAL A 218       5.386 -13.215  10.226  1.00 11.79           C  
ATOM   1734  C   VAL A 218       3.108 -14.907   9.285  1.00 11.90           C  
ATOM   1735  O   VAL A 218       3.478 -15.850  10.038  1.00 10.83           O  
ATOM   1736  N   SER A 219       2.938 -15.057   7.979  1.00 11.47           N  
ATOM   1737  CA  SER A 219       3.126 -16.390   7.369  1.00 12.23           C  
ATOM   1738  CB  SER A 219       2.339 -16.580   6.123  1.00 12.10           C  
ATOM   1739  OG  SER A 219       2.699 -15.630   5.156  1.00 12.99           O  
ATOM   1740  C   SER A 219       4.593 -16.656   7.098  1.00 12.76           C  
ATOM   1741  O   SER A 219       5.415 -15.728   7.011  1.00 12.89           O  
ATOM   1742  N  ASER A 220       4.951 -17.932   6.931  0.50 13.63           N  
ATOM   1743  N  BSER A 220       4.924 -17.936   6.934  0.50 14.00           N  
ATOM   1744  CA ASER A 220       6.312 -18.322   6.500  0.50 14.22           C  
ATOM   1745  CA BSER A 220       6.252 -18.384   6.471  0.50 14.84           C  
ATOM   1746  CB ASER A 220       6.457 -19.825   6.395  0.50 15.67           C  
ATOM   1747  CB BSER A 220       6.260 -19.879   6.265  0.50 16.71           C  
ATOM   1748  OG ASER A 220       5.384 -20.379   5.658  0.50 17.39           O  
ATOM   1749  OG BSER A 220       7.533 -20.403   6.578  0.50 19.76           O  
ATOM   1750  C  ASER A 220       6.656 -17.612   5.185  0.50 13.95           C  
ATOM   1751  C  BSER A 220       6.640 -17.631   5.195  0.50 14.29           C  
ATOM   1752  O  ASER A 220       7.768 -17.126   5.076  0.50 13.70           O  
ATOM   1753  O  BSER A 220       7.760 -17.156   5.119  0.50 13.97           O  
ATOM   1754  N   GLU A 221       5.712 -17.489   4.243  1.00 13.70           N  
ATOM   1755  CA  GLU A 221       6.001 -16.850   2.941  1.00 15.08           C  
ATOM   1756  CB  GLU A 221       4.827 -16.997   1.981  1.00 16.59           C  
ATOM   1757  CG  GLU A 221       4.530 -18.444   1.633  1.00 19.00           C  
ATOM   1758  CD  GLU A 221       3.630 -19.240   2.564  1.00 22.40           C  
ATOM   1759  OE1 GLU A 221       3.008 -18.656   3.459  1.00 24.59           O  
ATOM   1760  OE2 GLU A 221       3.516 -20.473   2.359  1.00 27.55           O  
ATOM   1761  C   GLU A 221       6.293 -15.365   3.135  1.00 13.17           C  
ATOM   1762  O   GLU A 221       7.127 -14.839   2.380  1.00 15.75           O  
ATOM   1763  N   GLN A 222       5.619 -14.703   4.066  1.00 13.32           N  
ATOM   1764  CA  GLN A 222       5.862 -13.265   4.355  1.00 11.58           C  
ATOM   1765  CB  GLN A 222       4.786 -12.736   5.317  1.00 11.00           C  
ATOM   1766  CG  GLN A 222       3.434 -12.568   4.631  1.00 10.76           C  
ATOM   1767  CD  GLN A 222       2.372 -12.021   5.553  1.00  9.85           C  
ATOM   1768  OE1 GLN A 222       2.252 -12.426   6.724  1.00 11.37           O  
ATOM   1769  NE2 GLN A 222       1.516 -11.160   5.002  1.00  9.83           N  
ATOM   1770  C   GLN A 222       7.316 -13.109   4.854  1.00 12.67           C  
ATOM   1771  O   GLN A 222       8.070 -12.261   4.318  1.00 11.62           O  
ATOM   1772  N   VAL A 223       7.717 -13.832   5.888  1.00 13.69           N  
ATOM   1773  CA  VAL A 223       9.079 -13.637   6.454  1.00 14.22           C  
ATOM   1774  CB  VAL A 223       9.239 -14.264   7.844  1.00 16.89           C  
ATOM   1775  CG1 VAL A 223       9.115 -15.761   7.840  1.00 19.41           C  
ATOM   1776  CG2 VAL A 223      10.533 -13.818   8.514  1.00 16.75           C  
ATOM   1777  C   VAL A 223      10.123 -14.129   5.441  1.00 15.60           C  
ATOM   1778  O   VAL A 223      11.219 -13.547   5.378  1.00 13.84           O  
ATOM   1779  N   LEU A 224       9.821 -15.148   4.633  1.00 17.12           N  
ATOM   1780  CA  LEU A 224      10.801 -15.588   3.614  1.00 18.61           C  
ATOM   1781  CB  LEU A 224      10.246 -16.785   2.845  1.00 20.80           C  
ATOM   1782  CG  LEU A 224      10.359 -18.113   3.588  1.00 24.47           C  
ATOM   1783  CD1 LEU A 224       9.469 -19.166   2.938  1.00 27.60           C  
ATOM   1784  CD2 LEU A 224      11.810 -18.571   3.626  1.00 26.02           C  
ATOM   1785  C   LEU A 224      11.126 -14.417   2.687  1.00 16.68           C  
ATOM   1786  O   LEU A 224      12.271 -14.313   2.245  1.00 16.49           O  
ATOM   1787  N   LYS A 225      10.146 -13.557   2.404  1.00 16.07           N  
ATOM   1788  CA  LYS A 225      10.368 -12.413   1.478  1.00 16.53           C  
ATOM   1789  CB  LYS A 225       9.020 -11.919   0.944  1.00 18.27           C  
ATOM   1790  CG  LYS A 225       8.484 -12.853  -0.155  1.00 21.64           C  
ATOM   1791  CD  LYS A 225       7.115 -12.511  -0.709  1.00 27.45           C  
ATOM   1792  CE  LYS A 225       6.554 -13.592  -1.613  1.00 28.90           C  
ATOM   1793  NZ  LYS A 225       5.212 -13.242  -2.143  1.00 30.97           N  
ATOM   1794  C   LYS A 225      11.275 -11.374   2.162  1.00 12.93           C  
ATOM   1795  O   LYS A 225      12.159 -10.808   1.469  1.00 13.66           O  
ATOM   1796  N   PHE A 226      11.238 -11.231   3.494  1.00 11.39           N  
ATOM   1797  CA  PHE A 226      12.190 -10.334   4.193  1.00 11.41           C  
ATOM   1798  CB  PHE A 226      11.972 -10.285   5.708  1.00 11.83           C  
ATOM   1799  CG  PHE A 226      10.763  -9.553   6.254  1.00 12.35           C  
ATOM   1800  CD1 PHE A 226       9.693  -9.178   5.457  1.00 13.60           C  
ATOM   1801  CE1 PHE A 226       8.616  -8.501   6.009  1.00 13.06           C  
ATOM   1802  CZ  PHE A 226       8.560  -8.253   7.361  1.00 13.75           C  
ATOM   1803  CD2 PHE A 226      10.673  -9.328   7.613  1.00 13.09           C  
ATOM   1804  CE2 PHE A 226       9.564  -8.710   8.175  1.00 13.48           C  
ATOM   1805  C   PHE A 226      13.634 -10.822   4.010  1.00 11.39           C  
ATOM   1806  O   PHE A 226      14.553 -10.009   3.793  1.00 10.50           O  
ATOM   1807  N   ARG A 227      13.794 -12.145   4.046  1.00 11.99           N  
ATOM   1808  CA  ARG A 227      15.138 -12.793   3.967  1.00 13.10           C  
ATOM   1809  CB  ARG A 227      15.041 -14.230   4.454  1.00 13.27           C  
ATOM   1810  CG  ARG A 227      14.550 -14.351   5.886  1.00 13.78           C  
ATOM   1811  CD  ARG A 227      14.697 -15.769   6.353  1.00 13.55           C  
ATOM   1812  NE  ARG A 227      14.153 -15.943   7.689  1.00 14.15           N  
ATOM   1813  CZ  ARG A 227      13.231 -16.796   8.059  1.00 15.84           C  
ATOM   1814  NH1 ARG A 227      12.761 -17.714   7.211  1.00 16.00           N  
ATOM   1815  NH2 ARG A 227      12.831 -16.781   9.316  1.00 15.77           N  
ATOM   1816  C   ARG A 227      15.742 -12.780   2.551  1.00 15.62           C  
ATOM   1817  O   ARG A 227      16.909 -13.211   2.404  1.00 16.23           O  
ATOM   1818  N   LYS A 228      15.014 -12.292   1.551  1.00 15.21           N  
ATOM   1819  CA  LYS A 228      15.520 -12.177   0.165  1.00 17.31           C  
ATOM   1820  CB  LYS A 228      14.401 -12.450  -0.850  1.00 19.19           C  
ATOM   1821  CG  LYS A 228      13.937 -13.904  -0.932  1.00 22.75           C  
ATOM   1822  CD  LYS A 228      12.940 -14.196  -2.055  1.00 27.45           C  
ATOM   1823  CE  LYS A 228      13.494 -13.923  -3.439  1.00 32.12           C  
ATOM   1824  NZ  LYS A 228      12.578 -14.376  -4.512  1.00 36.43           N  
ATOM   1825  C   LYS A 228      16.172 -10.804  -0.004  1.00 16.17           C  
ATOM   1826  O   LYS A 228      16.816 -10.608  -1.056  1.00 18.79           O  
ATOM   1827  N   LEU A 229      15.979  -9.849   0.936  1.00 14.56           N  
ATOM   1828  CA  LEU A 229      16.635  -8.524   0.843  1.00 13.19           C  
ATOM   1829  CB  LEU A 229      16.118  -7.562   1.916  1.00 12.54           C  
ATOM   1830  CG  LEU A 229      14.655  -7.169   1.737  1.00 11.97           C  
ATOM   1831  CD1 LEU A 229      14.151  -6.526   3.020  1.00 12.32           C  
ATOM   1832  CD2 LEU A 229      14.468  -6.230   0.539  1.00 12.47           C  
ATOM   1833  C   LEU A 229      18.144  -8.675   0.983  1.00 13.04           C  
ATOM   1834  O   LEU A 229      18.617  -9.694   1.493  1.00 12.99           O  
ATOM   1835  N   ASN A 230      18.879  -7.651   0.584  1.00 14.24           N  
ATOM   1836  CA  ASN A 230      20.362  -7.685   0.613  1.00 16.12           C  
ATOM   1837  CB  ASN A 230      20.963  -7.548  -0.784  1.00 18.71           C  
ATOM   1838  CG  ASN A 230      20.816  -8.781  -1.653  1.00 19.23           C  
ATOM   1839  OD1 ASN A 230      21.310  -8.774  -2.765  1.00 25.99           O  
ATOM   1840  ND2 ASN A 230      20.256  -9.864  -1.171  1.00 18.80           N  
ATOM   1841  C   ASN A 230      20.891  -6.539   1.458  1.00 15.62           C  
ATOM   1842  O   ASN A 230      20.382  -5.407   1.362  1.00 16.09           O  
ATOM   1843  N   PHE A 231      21.935  -6.795   2.246  1.00 16.14           N  
ATOM   1844  CA  PHE A 231      22.611  -5.709   2.990  1.00 16.02           C  
ATOM   1845  CB  PHE A 231      23.587  -6.278   4.015  1.00 16.86           C  
ATOM   1846  CG  PHE A 231      23.039  -6.875   5.286  1.00 15.23           C  
ATOM   1847  CD1 PHE A 231      22.285  -6.104   6.160  1.00 15.98           C  
ATOM   1848  CE1 PHE A 231      21.891  -6.636   7.385  1.00 15.28           C  
ATOM   1849  CZ  PHE A 231      22.204  -7.929   7.726  1.00 14.92           C  
ATOM   1850  CD2 PHE A 231      23.367  -8.174   5.653  1.00 16.22           C  
ATOM   1851  CE2 PHE A 231      22.945  -8.715   6.867  1.00 13.47           C  
ATOM   1852  C   PHE A 231      23.417  -4.823   2.020  1.00 17.39           C  
ATOM   1853  O   PHE A 231      23.587  -3.645   2.270  1.00 17.07           O  
ATOM   1854  N   ASN A 232      23.917  -5.439   0.945  1.00 17.62           N  
ATOM   1855  CA  ASN A 232      24.879  -4.830  -0.015  1.00 21.37           C  
ATOM   1856  CB  ASN A 232      25.600  -5.894  -0.838  1.00 21.07           C  
ATOM   1857  CG  ASN A 232      24.657  -6.918  -1.430  1.00 21.56           C  
ATOM   1858  OD1 ASN A 232      24.234  -7.876  -0.764  1.00 22.08           O  
ATOM   1859  ND2 ASN A 232      24.328  -6.729  -2.696  1.00 25.74           N  
ATOM   1860  C   ASN A 232      24.126  -3.930  -0.990  1.00 21.26           C  
ATOM   1861  O   ASN A 232      22.909  -4.153  -1.170  1.00 19.56           O  
ATOM   1862  N   GLY A 233      24.837  -2.951  -1.545  1.00 25.05           N  
ATOM   1863  CA  GLY A 233      24.461  -2.195  -2.758  1.00 25.71           C  
ATOM   1864  C   GLY A 233      24.498  -3.067  -4.005  1.00 27.02           C  
ATOM   1865  O   GLY A 233      25.188  -4.110  -3.979  1.00 25.31           O  
ATOM   1866  N   GLU A 234      23.712  -2.687  -5.026  1.00 29.68           N  
ATOM   1867  CA  GLU A 234      23.644  -3.321  -6.382  1.00 35.07           C  
ATOM   1868  CB  GLU A 234      22.786  -2.446  -7.301  1.00 37.25           C  
ATOM   1869  CG  GLU A 234      22.362  -3.124  -8.592  1.00 40.93           C  
ATOM   1870  CD  GLU A 234      21.443  -2.292  -9.480  1.00 42.23           C  
ATOM   1871  OE1 GLU A 234      21.196  -1.086  -9.168  1.00 40.07           O  
ATOM   1872  OE2 GLU A 234      20.972  -2.852 -10.501  1.00 49.79           O  
ATOM   1873  C   GLU A 234      25.062  -3.475  -6.950  1.00 34.10           C  
ATOM   1874  O   GLU A 234      25.793  -2.496  -6.924  1.00 30.74           O  
ATOM   1875  N   GLY A 235      25.441  -4.684  -7.369  1.00 41.11           N  
ATOM   1876  CA  GLY A 235      26.768  -4.996  -7.937  1.00 40.61           C  
ATOM   1877  C   GLY A 235      27.873  -5.001  -6.890  1.00 44.95           C  
ATOM   1878  O   GLY A 235      28.980  -4.527  -7.221  1.00 47.33           O  
ATOM   1879  N   GLU A 236      27.587  -5.489  -5.669  1.00 41.23           N  
ATOM   1880  CA  GLU A 236      28.597  -5.946  -4.670  1.00 37.14           C  
ATOM   1881  CB  GLU A 236      28.596  -5.078  -3.415  1.00 38.91           C  
ATOM   1882  CG  GLU A 236      28.641  -3.590  -3.706  1.00 38.33           C  
ATOM   1883  CD  GLU A 236      28.564  -2.702  -2.473  1.00 47.97           C  
ATOM   1884  OE1 GLU A 236      28.179  -3.196  -1.389  1.00 47.94           O  
ATOM   1885  OE2 GLU A 236      28.909  -1.506  -2.590  1.00 59.65           O  
ATOM   1886  C   GLU A 236      28.278  -7.401  -4.357  1.00 33.66           C  
ATOM   1887  O   GLU A 236      27.214  -7.880  -4.723  1.00 30.71           O  
ATOM   1888  N   PRO A 237      29.157  -8.178  -3.688  1.00 31.16           N  
ATOM   1889  CA  PRO A 237      28.834  -9.588  -3.443  1.00 30.62           C  
ATOM   1890  CB  PRO A 237      30.039 -10.148  -2.657  1.00 31.23           C  
ATOM   1891  CG  PRO A 237      31.127  -9.071  -2.764  1.00 31.57           C  
ATOM   1892  CD  PRO A 237      30.427  -7.761  -3.074  1.00 33.28           C  
ATOM   1893  C   PRO A 237      27.518  -9.680  -2.637  1.00 28.81           C  
ATOM   1894  O   PRO A 237      27.325  -8.894  -1.725  1.00 26.32           O  
ATOM   1895  N   GLU A 238      26.655 -10.642  -2.981  1.00 27.68           N  
ATOM   1896  CA  GLU A 238      25.292 -10.779  -2.406  1.00 27.68           C  
ATOM   1897  CB  GLU A 238      24.393 -11.724  -3.210  1.00 32.07           C  
ATOM   1898  CG  GLU A 238      23.083 -12.036  -2.485  1.00 34.35           C  
ATOM   1899  CD  GLU A 238      21.971 -12.671  -3.304  1.00 40.10           C  
ATOM   1900  OE1 GLU A 238      22.313 -13.542  -4.137  1.00 50.39           O  
ATOM   1901  OE2 GLU A 238      20.757 -12.305  -3.105  1.00 32.26           O  
ATOM   1902  C   GLU A 238      25.415 -11.306  -0.975  1.00 26.53           C  
ATOM   1903  O   GLU A 238      25.876 -12.478  -0.796  1.00 25.32           O  
ATOM   1904  N   GLU A 239      25.011 -10.492   0.009  1.00 23.04           N  
ATOM   1905  CA  GLU A 239      24.972 -10.877   1.447  1.00 21.34           C  
ATOM   1906  CB  GLU A 239      25.971 -10.058   2.258  1.00 21.51           C  
ATOM   1907  CG  GLU A 239      27.436 -10.261   1.839  1.00 24.47           C  
ATOM   1908  CD  GLU A 239      28.061 -11.664   1.889  1.00 24.34           C  
ATOM   1909  OE1 GLU A 239      27.484 -12.573   2.522  1.00 22.43           O  
ATOM   1910  OE2 GLU A 239      29.170 -11.844   1.291  1.00 26.55           O  
ATOM   1911  C   GLU A 239      23.542 -10.672   1.971  1.00 19.58           C  
ATOM   1912  O   GLU A 239      23.086  -9.496   2.073  1.00 24.28           O  
ATOM   1913  N   LEU A 240      22.843 -11.763   2.244  1.00 18.32           N  
ATOM   1914  CA  LEU A 240      21.405 -11.678   2.548  1.00 16.28           C  
ATOM   1915  CB  LEU A 240      20.838 -13.067   2.750  1.00 18.47           C  
ATOM   1916  CG  LEU A 240      20.788 -13.969   1.519  1.00 21.06           C  
ATOM   1917  CD1 LEU A 240      20.247 -15.326   1.931  1.00 23.06           C  
ATOM   1918  CD2 LEU A 240      19.945 -13.357   0.400  1.00 20.46           C  
ATOM   1919  C   LEU A 240      21.220 -10.817   3.819  1.00 14.00           C  
ATOM   1920  O   LEU A 240      21.995 -10.922   4.817  1.00 15.03           O  
ATOM   1921  N   MET A 241      20.239  -9.930   3.768  1.00 12.38           N  
ATOM   1922  CA  MET A 241      19.794  -9.144   4.947  1.00 11.00           C  
ATOM   1923  CB  MET A 241      18.954  -7.934   4.534  1.00 11.66           C  
ATOM   1924  CG  MET A 241      18.640  -7.045   5.725  1.00 11.03           C  
ATOM   1925  SD  MET A 241      17.684  -5.596   5.258  1.00 11.74           S  
ATOM   1926  CE  MET A 241      18.925  -4.544   4.504  1.00 11.26           C  
ATOM   1927  C   MET A 241      19.004 -10.091   5.855  1.00 10.51           C  
ATOM   1928  O   MET A 241      17.785 -10.251   5.670  1.00 11.38           O  
ATOM   1929  N   VAL A 242      19.711 -10.777   6.747  1.00  9.82           N  
ATOM   1930  CA  VAL A 242      19.145 -11.695   7.763  1.00 10.48           C  
ATOM   1931  CB  VAL A 242      19.157 -13.173   7.335  1.00 10.96           C  
ATOM   1932  CG1 VAL A 242      18.331 -13.423   6.080  1.00 12.50           C  
ATOM   1933  CG2 VAL A 242      20.595 -13.665   7.091  1.00 10.86           C  
ATOM   1934  C   VAL A 242      19.941 -11.466   9.051  1.00  9.99           C  
ATOM   1935  O   VAL A 242      21.094 -11.033   8.968  1.00  9.34           O  
ATOM   1936  N   ASP A 243      19.306 -11.701  10.203  1.00  8.83           N  
ATOM   1937  CA  ASP A 243      19.972 -11.588  11.526  1.00  8.66           C  
ATOM   1938  CB  ASP A 243      21.055 -12.671  11.718  1.00  9.40           C  
ATOM   1939  CG  ASP A 243      20.452 -14.052  11.807  1.00  9.83           C  
ATOM   1940  OD1 ASP A 243      19.413 -14.220  12.455  1.00 10.66           O  
ATOM   1941  OD2 ASP A 243      20.991 -14.983  11.161  1.00 12.46           O  
ATOM   1942  C   ASP A 243      20.440 -10.147  11.713  1.00  8.42           C  
ATOM   1943  O   ASP A 243      21.592  -9.887  12.135  1.00  8.38           O  
ATOM   1944  N   ASN A 244      19.565  -9.201  11.364  1.00  7.57           N  
ATOM   1945  CA  ASN A 244      19.855  -7.763  11.588  1.00  7.31           C  
ATOM   1946  CB  ASN A 244      19.359  -6.946  10.402  1.00  7.83           C  
ATOM   1947  CG  ASN A 244      17.870  -7.070  10.193  1.00  8.61           C  
ATOM   1948  OD1 ASN A 244      17.260  -7.968  10.733  1.00  8.31           O  
ATOM   1949  ND2 ASN A 244      17.311  -6.162   9.408  1.00  8.89           N  
ATOM   1950  C   ASN A 244      19.338  -7.326  12.970  1.00  7.75           C  
ATOM   1951  O   ASN A 244      18.603  -6.320  13.050  1.00  8.18           O  
ATOM   1952  N   TRP A 245      19.644  -8.103  14.015  1.00  7.10           N  
ATOM   1953  CA  TRP A 245      19.191  -7.837  15.380  1.00  7.00           C  
ATOM   1954  CB  TRP A 245      18.219  -8.903  15.886  1.00  6.94           C  
ATOM   1955  CG  TRP A 245      18.672 -10.312  15.706  1.00  7.13           C  
ATOM   1956  CD1 TRP A 245      18.593 -11.057  14.563  1.00  8.31           C  
ATOM   1957  NE1 TRP A 245      19.076 -12.313  14.803  1.00  7.79           N  
ATOM   1958  CE2 TRP A 245      19.488 -12.420  16.097  1.00  7.83           C  
ATOM   1959  CD2 TRP A 245      19.284 -11.158  16.698  1.00  7.50           C  
ATOM   1960  CE3 TRP A 245      19.616 -11.005  18.063  1.00  8.53           C  
ATOM   1961  CZ3 TRP A 245      20.125 -12.086  18.741  1.00  8.55           C  
ATOM   1962  CH2 TRP A 245      20.368 -13.305  18.092  1.00  8.67           C  
ATOM   1963  CZ2 TRP A 245      20.036 -13.500  16.769  1.00  8.21           C  
ATOM   1964  C   TRP A 245      20.401  -7.699  16.275  1.00  7.50           C  
ATOM   1965  O   TRP A 245      21.359  -8.440  16.128  1.00  8.28           O  
ATOM   1966  N   ARG A 246      20.292  -6.774  17.247  1.00  7.24           N  
ATOM   1967  CA  ARG A 246      21.241  -6.656  18.359  1.00  7.85           C  
ATOM   1968  CB  ARG A 246      21.288  -5.214  18.855  1.00  8.52           C  
ATOM   1969  CG  ARG A 246      22.378  -4.968  19.875  1.00  8.49           C  
ATOM   1970  CD  ARG A 246      22.297  -3.604  20.507  1.00  9.05           C  
ATOM   1971  NE  ARG A 246      23.557  -3.241  21.158  1.00  8.59           N  
ATOM   1972  CZ  ARG A 246      23.722  -2.246  22.021  1.00  9.05           C  
ATOM   1973  NH1 ARG A 246      22.736  -1.431  22.370  1.00  9.12           N  
ATOM   1974  NH2 ARG A 246      24.944  -1.980  22.432  1.00  9.11           N  
ATOM   1975  C   ARG A 246      20.749  -7.569  19.463  1.00  8.03           C  
ATOM   1976  O   ARG A 246      19.560  -7.604  19.796  1.00  7.92           O  
ATOM   1977  N  APRO A 247      21.629  -8.354  20.104  0.50  8.63           N  
ATOM   1978  N  BPRO A 247      21.644  -8.346  20.103  0.50  8.54           N  
ATOM   1979  CA APRO A 247      21.185  -9.157  21.227  0.50  8.87           C  
ATOM   1980  CA BPRO A 247      21.241  -9.158  21.240  0.50  8.74           C  
ATOM   1981  CB APRO A 247      22.310 -10.151  21.508  0.50  9.46           C  
ATOM   1982  CB BPRO A 247      22.465 -10.047  21.484  0.50  9.22           C  
ATOM   1983  CG APRO A 247      23.346  -9.901  20.451  0.50  9.07           C  
ATOM   1984  CG BPRO A 247      23.593  -9.221  21.001  0.50  8.92           C  
ATOM   1985  CD APRO A 247      23.025  -8.599  19.743  0.50  8.84           C  
ATOM   1986  CD BPRO A 247      23.057  -8.543  19.756  0.50  8.73           C  
ATOM   1987  C  APRO A 247      20.904  -8.324  22.488  0.50  8.47           C  
ATOM   1988  C  BPRO A 247      20.912  -8.325  22.491  0.50  8.40           C  
ATOM   1989  O  APRO A 247      21.246  -7.160  22.579  0.50  8.14           O  
ATOM   1990  O  BPRO A 247      21.239  -7.156  22.581  0.50  8.09           O  
ATOM   1991  N   ALA A 248      20.248  -8.963  23.449  1.00  8.34           N  
ATOM   1992  CA  ALA A 248      19.875  -8.335  24.734  1.00  8.43           C  
ATOM   1993  CB  ALA A 248      19.123  -9.313  25.595  1.00  9.22           C  
ATOM   1994  C   ALA A 248      21.133  -7.810  25.463  1.00  8.29           C  
ATOM   1995  O   ALA A 248      22.200  -8.500  25.500  1.00  9.69           O  
ATOM   1996  N   GLN A 249      20.977  -6.635  26.037  1.00  8.06           N  
ATOM   1997  CA  GLN A 249      22.008  -5.898  26.770  1.00  8.54           C  
ATOM   1998  CB  GLN A 249      22.053  -4.474  26.237  1.00  8.15           C  
ATOM   1999  CG  GLN A 249      22.319  -4.378  24.741  1.00  8.18           C  
ATOM   2000  CD  GLN A 249      23.629  -5.011  24.344  1.00  8.23           C  
ATOM   2001  OE1 GLN A 249      24.680  -4.692  24.909  1.00 11.22           O  
ATOM   2002  NE2 GLN A 249      23.590  -5.997  23.452  1.00  8.95           N  
ATOM   2003  C   GLN A 249      21.732  -5.939  28.272  1.00 10.06           C  
ATOM   2004  O   GLN A 249      20.601  -6.127  28.705  1.00 10.78           O  
ATOM   2005  N   PRO A 250      22.743  -5.596  29.099  1.00 11.17           N  
ATOM   2006  CA  PRO A 250      22.554  -5.545  30.533  1.00 12.35           C  
ATOM   2007  CB  PRO A 250      23.917  -5.086  31.081  1.00 12.52           C  
ATOM   2008  CG  PRO A 250      24.892  -5.466  29.980  1.00 12.69           C  
ATOM   2009  CD  PRO A 250      24.124  -5.246  28.688  1.00 11.87           C  
ATOM   2010  C   PRO A 250      21.437  -4.588  30.969  1.00 10.91           C  
ATOM   2011  O   PRO A 250      21.437  -3.442  30.587  1.00 10.35           O  
ATOM   2012  N   LEU A 251      20.541  -5.081  31.794  1.00 12.08           N  
ATOM   2013  CA  LEU A 251      19.447  -4.264  32.363  1.00 12.58           C  
ATOM   2014  CB  LEU A 251      18.462  -5.157  33.119  1.00 13.70           C  
ATOM   2015  CG  LEU A 251      17.169  -4.459  33.555  1.00 14.29           C  
ATOM   2016  CD1 LEU A 251      16.415  -3.863  32.376  1.00 13.30           C  
ATOM   2017  CD2 LEU A 251      16.271  -5.435  34.293  1.00 15.24           C  
ATOM   2018  C   LEU A 251      20.022  -3.192  33.293  1.00 12.37           C  
ATOM   2019  O   LEU A 251      19.441  -2.091  33.347  1.00 11.74           O  
ATOM   2020  N   LYS A 252      21.094  -3.488  34.035  1.00 14.21           N  
ATOM   2021  CA  LYS A 252      21.719  -2.484  34.949  1.00 16.08           C  
ATOM   2022  CB  LYS A 252      22.450  -1.444  34.102  1.00 18.41           C  
ATOM   2023  CG  LYS A 252      23.793  -1.967  33.616  1.00 22.51           C  
ATOM   2024  CD  LYS A 252      24.491  -1.104  32.603  1.00 25.10           C  
ATOM   2025  CE  LYS A 252      25.801  -1.691  32.104  1.00 26.30           C  
ATOM   2026  NZ  LYS A 252      26.639  -2.229  33.200  1.00 28.98           N  
ATOM   2027  C   LYS A 252      20.654  -1.972  35.923  1.00 16.33           C  
ATOM   2028  O   LYS A 252      19.867  -2.786  36.434  1.00 16.99           O  
ATOM   2029  N   ASN A 253      20.620  -0.683  36.204  1.00 17.40           N  
ATOM   2030  CA  ASN A 253      19.748  -0.194  37.306  1.00 22.36           C  
ATOM   2031  CB  ASN A 253      20.360   0.987  38.068  1.00 24.29           C  
ATOM   2032  C   ASN A 253      18.407   0.239  36.700  1.00 23.75           C  
ATOM   2033  O   ASN A 253      18.085   1.500  36.794  1.00 27.83           O  
ATOM   2034  N   ARG A 254      17.693  -0.696  36.048  1.00 17.99           N  
ATOM   2035  CA  ARG A 254      16.387  -0.345  35.443  1.00 15.34           C  
ATOM   2036  CB  ARG A 254      16.467  -0.314  33.911  1.00 13.27           C  
ATOM   2037  CG  ARG A 254      17.380   0.772  33.360  1.00 13.25           C  
ATOM   2038  CD  ARG A 254      17.452   0.679  31.853  1.00 11.97           C  
ATOM   2039  NE  ARG A 254      18.303  -0.407  31.383  1.00 10.34           N  
ATOM   2040  CZ  ARG A 254      18.564  -0.647  30.116  1.00  9.20           C  
ATOM   2041  NH1 ARG A 254      17.970   0.064  29.147  1.00  8.86           N  
ATOM   2042  NH2 ARG A 254      19.398  -1.638  29.804  1.00  8.45           N  
ATOM   2043  C   ARG A 254      15.294  -1.324  35.869  1.00 13.98           C  
ATOM   2044  O   ARG A 254      15.541  -2.467  36.085  1.00 13.12           O  
ATOM   2045  N   GLN A 255      14.080  -0.808  35.871  1.00 14.86           N  
ATOM   2046  CA  GLN A 255      12.829  -1.528  36.203  1.00 16.47           C  
ATOM   2047  CB  GLN A 255      12.127  -0.831  37.372  1.00 20.58           C  
ATOM   2048  CG  GLN A 255      12.899  -0.921  38.688  1.00 26.38           C  
ATOM   2049  CD  GLN A 255      12.110  -0.382  39.866  1.00 36.19           C  
ATOM   2050  OE1 GLN A 255      12.303  -0.796  41.015  1.00 46.40           O  
ATOM   2051  NE2 GLN A 255      11.197   0.541  39.592  1.00 41.61           N  
ATOM   2052  C   GLN A 255      11.983  -1.548  34.928  1.00 13.71           C  
ATOM   2053  O   GLN A 255      11.904  -0.519  34.203  1.00 14.28           O  
ATOM   2054  N   ILE A 256      11.560  -2.731  34.567  1.00 11.38           N  
ATOM   2055  CA  ILE A 256      10.554  -2.899  33.494  1.00 11.31           C  
ATOM   2056  CB  ILE A 256      10.796  -4.177  32.692  1.00 11.01           C  
ATOM   2057  CG1 ILE A 256      12.212  -4.156  32.096  1.00 12.49           C  
ATOM   2058  CG2 ILE A 256       9.711  -4.299  31.606  1.00 11.26           C  
ATOM   2059  CD1 ILE A 256      12.527  -5.365  31.227  1.00 13.78           C  
ATOM   2060  C   ILE A 256       9.186  -2.871  34.171  1.00 10.85           C  
ATOM   2061  O   ILE A 256       8.971  -3.592  35.176  1.00 10.77           O  
ATOM   2062  N   LYS A 257       8.311  -2.025  33.669  1.00 10.43           N  
ATOM   2063  CA  LYS A 257       6.926  -1.915  34.205  1.00 11.02           C  
ATOM   2064  CB  LYS A 257       6.481  -0.470  34.383  1.00 12.47           C  
ATOM   2065  CG  LYS A 257       7.417   0.435  35.178  1.00 17.06           C  
ATOM   2066  CD  LYS A 257       8.024  -0.160  36.420  1.00 22.79           C  
ATOM   2067  CE  LYS A 257       7.173  -0.058  37.666  1.00 27.49           C  
ATOM   2068  NZ  LYS A 257       8.031  -0.124  38.877  1.00 30.44           N  
ATOM   2069  C   LYS A 257       5.975  -2.574  33.234  1.00 10.87           C  
ATOM   2070  O   LYS A 257       6.205  -2.490  32.028  1.00 11.33           O  
ATOM   2071  N   ALA A 258       4.923  -3.197  33.723  1.00 10.53           N  
ATOM   2072  CA  ALA A 258       3.838  -3.775  32.913  1.00 11.29           C  
ATOM   2073  CB  ALA A 258       3.552  -5.184  33.368  1.00 11.76           C  
ATOM   2074  C   ALA A 258       2.588  -2.904  33.038  1.00 10.53           C  
ATOM   2075  O   ALA A 258       2.277  -2.415  34.155  1.00 11.43           O  
ATOM   2076  N   SER A 259       1.819  -2.806  31.965  1.00 10.12           N  
ATOM   2077  CA  SER A 259       0.519  -2.085  31.949  1.00 11.56           C  
ATOM   2078  CB  SER A 259       0.184  -1.581  30.575  1.00 11.60           C  
ATOM   2079  OG  SER A 259      -0.128  -2.649  29.737  1.00 12.34           O  
ATOM   2080  C   SER A 259      -0.599  -2.988  32.480  1.00 12.16           C  
ATOM   2081  O   SER A 259      -1.743  -2.509  32.520  1.00 14.34           O  
ATOM   2082  N   PHE A 260      -0.314  -4.253  32.745  1.00 13.11           N  
ATOM   2083  CA  PHE A 260      -1.333  -5.308  32.957  1.00 15.48           C  
ATOM   2084  CB  PHE A 260      -1.561  -6.086  31.657  1.00 15.69           C  
ATOM   2085  CG  PHE A 260      -0.323  -6.813  31.199  1.00 16.26           C  
ATOM   2086  CD1 PHE A 260       0.682  -6.124  30.532  1.00 15.69           C  
ATOM   2087  CE1 PHE A 260       1.831  -6.775  30.111  1.00 16.63           C  
ATOM   2088  CZ  PHE A 260       2.023  -8.104  30.425  1.00 17.86           C  
ATOM   2089  CD2 PHE A 260      -0.114  -8.152  31.524  1.00 18.56           C  
ATOM   2090  CE2 PHE A 260       1.045  -8.797  31.115  1.00 19.64           C  
ATOM   2091  C   PHE A 260      -0.856  -6.241  34.065  1.00 20.68           C  
ATOM   2092  O   PHE A 260       0.379  -6.394  34.305  1.00 16.48           O  
ATOM   2093  N   LYS A 261      -1.822  -6.912  34.691  1.00 28.92           N  
ATOM   2094  CA  LYS A 261      -1.574  -7.884  35.782  1.00 37.07           C  
ATOM   2095  CB  LYS A 261      -2.794  -7.962  36.707  1.00 44.18           C  
ATOM   2096  CG  LYS A 261      -3.191  -6.651  37.380  1.00 50.21           C  
ATOM   2097  CD  LYS A 261      -3.505  -6.802  38.866  1.00 56.26           C  
ATOM   2098  CE  LYS A 261      -4.759  -7.610  39.152  1.00 59.94           C  
ATOM   2099  NZ  LYS A 261      -4.618  -8.440  40.374  1.00 62.28           N  
ATOM   2100  C   LYS A 261      -1.220  -9.217  35.123  1.00 41.58           C  
ATOM   2101  O   LYS A 261      -2.017  -9.733  34.341  1.00 44.54           O  
ATOM   2102  OXT LYS A 261      -0.127  -9.767  35.342  1.00 49.30           O  
TER    2103      LYS A 261                                                      
HETATM 2104 ZN    ZN A 301      14.666  -1.235  15.409  0.75  7.45          ZN  
HETATM 2105  O35 SH7 A 350      16.113   1.525  18.101  1.00 13.33           O  
HETATM 2106  S02 SH7 A 350      15.341   1.208  16.935  1.00 15.80           S  
HETATM 2107  O34 SH7 A 350      13.924   1.288  17.059  1.00 18.12           O  
HETATM 2108  N01 SH7 A 350      15.784  -0.279  16.490  1.00 19.34           N  
HETATM 2109  C03 SH7 A 350      15.821   2.219  15.711  1.00 17.06           C  
HETATM 2110  C06 SH7 A 350      16.960   2.004  14.907  1.00 16.61           C  
HETATM 2111  C07 SH7 A 350      17.237   2.848  13.800  1.00 20.57           C  
HETATM 2112  C08 SH7 A 350      16.461   3.948  13.395  1.00 18.47           C  
HETATM 2113  C05 SH7 A 350      15.354   4.107  14.210  1.00 16.97           C  
HETATM 2114  C04 SH7 A 350      15.039   3.298  15.289  1.00 17.60           C  
HETATM 2115  N09 SH7 A 350      16.727   4.694  12.280  1.00 21.63           N  
HETATM 2116  C10 SH7 A 350      16.498   6.001  12.062  1.00 22.44           C  
HETATM 2117  C11 SH7 A 350      16.209   6.984  13.127  1.00 20.56           C  
HETATM 2118  C16 SH7 A 350      15.097   7.768  13.096  1.00 20.47           C  
HETATM 2119  C15 SH7 A 350      14.911   8.663  14.138  1.00 20.92           C  
HETATM 2120  C14 SH7 A 350      15.851   8.776  15.178  1.00 22.50           C  
HETATM 2121  C13 SH7 A 350      16.998   8.002  15.130  1.00 22.22           C  
HETATM 2122  C12 SH7 A 350      17.162   7.084  14.123  1.00 21.87           C  
HETATM 2123  N33 SH7 A 350      17.015   4.027  11.034  1.00 21.98           N  
HETATM 2124  C32 SH7 A 350      17.079   5.029  10.088  1.00 22.51           C  
HETATM 2125  C17 SH7 A 350      16.833   6.261  10.693  1.00 24.73           C  
HETATM 2126  N18 SH7 A 350      16.515   7.508  10.131  1.00 24.60           N  
HETATM 2127  C19 SH7 A 350      15.249   7.829   9.678  1.00 24.89           C  
HETATM 2128  O31 SH7 A 350      14.239   7.132   9.766  1.00 22.70           O  
HETATM 2129  N20 SH7 A 350      15.149   9.079   9.118  1.00 26.66           N  
HETATM 2130  C21 SH7 A 350      14.058   9.724   8.558  1.00 30.49           C  
HETATM 2131  C30 SH7 A 350      12.789   9.177   8.446  1.00 30.50           C  
HETATM 2132  C29 SH7 A 350      11.737   9.907   7.867  1.00 34.59           C  
HETATM 2133  C24 SH7 A 350      11.916  11.221   7.389  1.00 35.24           C  
HETATM 2134  S25 SH7 A 350      10.664  12.057   6.743  1.00 40.36           S  
HETATM 2135  O26 SH7 A 350      11.166  13.360   6.349  1.00 43.25           O  
HETATM 2136  O28 SH7 A 350      10.195  11.306   5.583  1.00 41.96           O  
HETATM 2137  N27 SH7 A 350       9.440  12.304   7.736  1.00 34.44           N  
HETATM 2138  C23 SH7 A 350      13.200  11.769   7.497  1.00 33.31           C  
HETATM 2139  C22 SH7 A 350      14.241  11.033   8.056  1.00 29.74           C  
HETATM 2140  S   DMS A 401      22.742 -11.264  15.091  0.90 27.50           S  
HETATM 2141  O   DMS A 401      22.843 -11.128  16.616  0.90 27.56           O  
HETATM 2142  C1  DMS A 401      23.555 -12.778  14.689  0.90 27.22           C  
HETATM 2143  C2  DMS A 401      23.952 -10.116  14.499  0.90 27.90           C  
HETATM 2144  O   HOH C   1      16.776 -12.923  18.093  1.00  8.98           O  
HETATM 2145  O   HOH C   2       4.238  -7.832  20.405  1.00  8.57           O  
HETATM 2146  O   HOH C   3      -0.604   6.353   4.817  1.00 12.14           O  
HETATM 2147  O   HOH C   4      19.227 -11.717  22.984  1.00 10.23           O  
HETATM 2148  O   HOH C   5      17.797 -10.620  20.966  1.00  9.20           O  
HETATM 2149  O   HOH C   6      29.936  -3.218  21.069  1.00 12.48           O  
HETATM 2150  O   HOH C   7      -0.274  -6.553  23.625  1.00 10.32           O  
HETATM 2151  O   HOH C   8      20.036  -3.537  15.793  1.00  9.95           O  
HETATM 2152  O   HOH C   9      28.737   6.817  21.787  1.00 14.40           O  
HETATM 2153  O   HOH C  10       3.274  10.938  11.616  1.00 18.20           O  
HETATM 2154  O   HOH C  11      18.793  -8.083  29.266  1.00 10.05           O  
HETATM 2155  O   HOH C  12      17.830 -12.656  25.318  1.00 10.30           O  
HETATM 2156  O   HOH C  13      17.570 -15.207  24.608  1.00 12.61           O  
HETATM 2157  O   HOH C  14      24.869   5.587  29.920  1.00 16.21           O  
HETATM 2158  O   HOH C  15      22.592  -0.956  29.426  1.00 12.57           O  
HETATM 2159  O   HOH C  16      26.237  -4.292  21.066  1.00 12.00           O  
HETATM 2160  O   HOH C  17      13.335 -15.045  11.493  1.00 11.53           O  
HETATM 2161  O   HOH C  18      -5.142   3.543  21.057  1.00 18.51           O  
HETATM 2162  O   HOH C  19       2.040  10.477   8.995  1.00 13.01           O  
HETATM 2163  O   HOH C  20      10.859   9.273  25.666  1.00 13.24           O  
HETATM 2164  O   HOH C  21      -1.934  -2.393   6.789  1.00 19.85           O  
HETATM 2165  O   HOH C  22      -3.716  -7.205   9.219  1.00 17.60           O  
HETATM 2166  O   HOH C  23       0.152   8.378   1.990  1.00 16.08           O  
HETATM 2167  O   HOH C  24      20.347   9.597  28.342  1.00 17.76           O  
HETATM 2168  O   HOH C  25      14.019  -8.058  32.645  1.00 13.79           O  
HETATM 2169  O   HOH C  26      32.671  -6.382  22.428  1.00 18.70           O  
HETATM 2170  O   HOH C  27       9.451   3.410  30.683  1.00 18.43           O  
HETATM 2171  O   HOH C  28      29.510  -8.638  16.422  1.00 15.17           O  
HETATM 2172  O   HOH C  29      11.573  15.942  12.429  1.00 20.62           O  
HETATM 2173  O   HOH C  30      12.174  -5.203  36.001  1.00 17.48           O  
HETATM 2174  O   HOH C  31      20.028 -10.568  29.184  1.00 21.21           O  
HETATM 2175  O   HOH C  32      25.585  -6.331   8.077  1.00 22.61           O  
HETATM 2176  O   HOH C  33      32.390   2.046  25.934  1.00 20.89           O  
HETATM 2177  O   HOH C  34      19.193   8.886  30.747  1.00 19.01           O  
HETATM 2178  O   HOH C  35      17.351  21.039  15.761  1.00 20.01           O  
HETATM 2179  O   HOH C  36       1.077  11.495  26.640  1.00 20.65           O  
HETATM 2180  O   HOH C  37      22.906   8.938  24.255  1.00 21.17           O  
HETATM 2181  O   HOH C  38      26.503   7.615  20.346  1.00 19.50           O  
HETATM 2182  O   HOH C  39      36.847  -1.552  14.684  1.00 18.84           O  
HETATM 2183  O   HOH C  40       1.048 -16.159   3.215  1.00 18.51           O  
HETATM 2184  O   HOH C  41      19.740 -12.597  27.284  1.00 19.50           O  
HETATM 2185  O   HOH C  42      31.705 -10.342  16.226  1.00 18.49           O  
HETATM 2186  O   HOH C  43      15.248  -4.089  -6.205  1.00 20.28           O  
HETATM 2187  O   HOH C  44      34.592   0.931  24.600  1.00 18.54           O  
HETATM 2188  O   HOH C  45       6.912 -16.014  29.004  1.00 23.38           O  
HETATM 2189  O   HOH C  46      11.817  -7.311  34.206  1.00 20.06           O  
HETATM 2190  O   HOH C  47      23.852 -10.896   9.699  1.00 20.00           O  
HETATM 2191  O   HOH C  48      21.131 -13.667  22.224  1.00 17.37           O  
HETATM 2192  O   HOH C  49       7.854  20.847  14.971  1.00 21.17           O  
HETATM 2193  O   HOH C  50       3.181 -19.924   8.027  1.00 21.37           O  
HETATM 2194  O   HOH C  51      12.535 -15.045  36.812  1.00 20.01           O  
HETATM 2195  O   HOH C  52       6.653 -18.002  18.911  1.00 25.18           O  
HETATM 2196  O   HOH C  53       8.880  13.273  29.183  1.00 22.63           O  
HETATM 2197  O   HOH C  54      23.852 -12.676   5.457  1.00 18.79           O  
HETATM 2198  O   HOH C  55       6.487 -20.749  17.640  1.00 23.37           O  
HETATM 2199  O   HOH C  56      10.720 -17.748  17.373  1.00 20.58           O  
HETATM 2200  O   HOH C  57       2.066 -11.718  -3.283  1.00 21.53           O  
HETATM 2201  O   HOH C  58      22.472 -11.189  25.227  1.00 22.97           O  
HETATM 2202  O   HOH C  59      11.297  16.375  29.751  1.00 23.82           O  
HETATM 2203  O   HOH C  60      13.106 -21.622  10.553  1.00 23.72           O  
HETATM 2204  O   HOH C  61       1.514  -3.424  41.258  1.00 31.95           O  
HETATM 2205  O   HOH C  62      -6.618   6.422  19.713  1.00 27.38           O  
HETATM 2206  O   HOH C  63      13.807 -16.573   1.540  1.00 24.39           O  
HETATM 2207  O   HOH C  64      -2.062 -12.825  11.396  1.00 23.65           O  
HETATM 2208  O   HOH C  65       5.932  -9.843  37.417  1.00 23.47           O  
HETATM 2209  O   HOH C  66      28.516 -13.508  -0.909  1.00 22.80           O  
HETATM 2210  O   HOH C  67      24.038  -3.645   7.886  1.00 23.75           O  
HETATM 2211  O   HOH C  68       7.793  -0.541  -5.936  1.00 24.82           O  
HETATM 2212  O   HOH C  69      16.981  -7.770  31.396  1.00 25.34           O  
HETATM 2213  O   HOH C  70      14.135   2.144  35.141  1.00 21.43           O  
HETATM 2214  O   HOH C  71      16.698 -11.522  32.047  1.00 24.65           O  
HETATM 2215  O   HOH C  72      24.261 -14.267   0.755  1.00 31.12           O  
HETATM 2216  O   HOH C  73       8.275  -8.410  -3.249  1.00 29.18           O  
HETATM 2217  O   HOH C  74      20.397  -5.738  36.430  1.00 31.50           O  
HETATM 2218  O   HOH C  75      30.606  -9.570   1.416  1.00 27.71           O  
HETATM 2219  O   HOH C  76       2.388 -20.256  15.230  1.00 25.84           O  
HETATM 2220  O   HOH C  77      14.414  -4.883  37.443  1.00 25.34           O  
HETATM 2221  O   HOH C  78      10.361   1.680  33.987  1.00 29.50           O  
HETATM 2222  O   HOH C  79       8.351 -16.307  26.747  1.00 21.67           O  
HETATM 2223  O   HOH C  80      11.907   3.649  34.676  1.00 23.77           O  
HETATM 2224  O   HOH C  81      18.689  -2.731  11.600  1.00 14.21           O  
HETATM 2225  O   HOH C  82      -2.630  -0.278   3.941  1.00 16.10           O  
HETATM 2226  O   HOH C  83      36.484  -3.351  25.155  1.00 15.93           O  
HETATM 2227  O   HOH C  84       7.602  11.091  27.999  1.00 17.00           O  
HETATM 2228  O   HOH C  85      -2.024 -11.131  14.211  1.00 22.33           O  
HETATM 2229  O   HOH C  86       3.802 -16.283  21.974  1.00 25.57           O  
HETATM 2230  O   HOH C  87       5.161 -11.739  24.441  1.00 20.92           O  
HETATM 2231  O   HOH C  88      -1.468  -5.306   3.078  1.00 28.35           O  
HETATM 2232  O   HOH C  89       4.801  -9.271  33.151  1.00 20.17           O  
HETATM 2233  O   HOH C  90      21.091  -7.790  32.920  1.00 26.28           O  
HETATM 2234  O   HOH C  91      14.383 -14.187  31.679  1.00 20.09           O  
HETATM 2235  O   HOH C  92      -1.102   2.044  30.242  1.00 19.36           O  
HETATM 2236  O   HOH C  93      26.214  -6.887  22.254  1.00 23.33           O  
HETATM 2237  O   HOH C  94      34.498  -5.347  24.580  1.00 28.13           O  
HETATM 2238  O   HOH C  95      23.299 -15.184   9.476  1.00 24.96           O  
HETATM 2239  O   HOH C  96      25.784  -1.878  29.044  1.00 21.47           O  
HETATM 2240  O   HOH C  97       5.263  16.572  23.437  1.00 24.20           O  
HETATM 2241  O   HOH C  98      25.676  -2.816  26.506  1.00 20.04           O  
HETATM 2242  O   HOH C  99      32.986   0.330  15.913  1.00 20.62           O  
HETATM 2243  O   HOH C 100      15.841   1.446  10.448  1.00 24.35           O  
HETATM 2244  O   HOH C 101      12.177  -9.685  -1.134  1.00 20.94           O  
HETATM 2245  O   HOH C 102      -1.327 -18.016  13.794  1.00 27.60           O  
HETATM 2246  O   HOH C 103      17.197  -0.570  11.918  1.00 21.16           O  
HETATM 2247  O   HOH C 104      -4.938   3.915  15.620  1.00 21.92           O  
HETATM 2248  O   HOH C 105      -4.386  -4.834  13.352  1.00 26.65           O  
HETATM 2249  O   HOH C 106      -6.253  -6.497  26.016  1.00 28.92           O  
HETATM 2250  O   HOH C 107      12.158   6.417  29.048  1.00 27.04           O  
HETATM 2251  O   HOH C 108      31.564  -1.821  13.681  1.00 25.39           O  
HETATM 2252  O   HOH C 109      22.686  -5.849  34.528  1.00 24.40           O  
HETATM 2253  O   HOH C 110      20.055   3.904   1.921  1.00 29.70           O  
HETATM 2254  O   HOH C 111       8.705   8.510  28.734  1.00 28.70           O  
HETATM 2255  O   HOH C 112      -2.544  -1.474  28.383  1.00 29.88           O  
HETATM 2256  O   HOH C 113       2.500  -3.555  -2.350  1.00 29.44           O  
HETATM 2257  O   HOH C 114      -2.174   0.474  32.341  1.00 25.09           O  
HETATM 2258  O   HOH C 115       8.128 -18.008  14.757  1.00 20.88           O  
HETATM 2259  O   HOH C 116      17.743 -12.411  -2.617  1.00 24.32           O  
HETATM 2260  O   HOH C 117      13.426 -18.634  21.938  1.00 29.06           O  
HETATM 2261  O   HOH C 118       7.810 -21.879  11.868  1.00 28.94           O  
HETATM 2262  O   HOH C 119      17.565 -15.401  -1.366  1.00 27.20           O  
HETATM 2263  O   HOH C 120      -2.171 -17.879   6.440  1.00 31.38           O  
HETATM 2264  O   HOH C 121       2.565  -8.223  34.940  1.00 30.43           O  
HETATM 2265  O   HOH C 122      -6.954   2.944  22.923  1.00 29.15           O  
HETATM 2266  O   HOH C 123      23.063   8.579  28.276  1.00 27.81           O  
HETATM 2267  O   HOH C 124       7.609  14.987  27.398  1.00 30.08           O  
HETATM 2268  O   HOH C 125      22.886 -17.230  14.054  1.00 33.45           O  
HETATM 2269  O   HOH C 126      36.183  -9.832  14.455  1.00 28.57           O  
HETATM 2270  O   HOH C 127       4.505 -13.236  26.246  1.00 30.32           O  
HETATM 2271  O   HOH C 128      -2.302  -2.679   4.155  1.00 29.33           O  
HETATM 2272  O   HOH C 129       4.757 -14.614  33.097  1.00 36.77           O  
HETATM 2273  O   HOH C 130      19.442  10.827  23.659  1.00 28.14           O  
HETATM 2274  O   HOH C 131      27.350   2.762   8.260  1.00 31.02           O  
HETATM 2275  O   HOH C 132      -2.096 -10.621  17.182  1.00 24.18           O  
HETATM 2276  O   HOH C 133       3.773  -6.948  39.451  1.00 34.56           O  
HETATM 2277  O   HOH C 134      21.419  -0.687  -4.587  1.00 25.41           O  
HETATM 2278  O   HOH C 135      15.362   2.572  37.822  1.00 35.13           O  
HETATM 2279  O   HOH C 136      26.429 -10.200  18.792  1.00 31.38           O  
HETATM 2280  O   HOH C 137      -4.428 -14.881   7.697  1.00 28.84           O  
HETATM 2281  O   HOH C 138       5.602   1.053  -4.655  1.00 30.91           O  
HETATM 2282  O   HOH C 139      27.520  -5.016  32.564  1.00 40.56           O  
HETATM 2283  O   HOH C 140      -3.226   1.256  28.121  1.00 32.37           O  
HETATM 2284  O   HOH C 141      25.297   4.028   8.395  1.00 35.76           O  
HETATM 2285  O   HOH C 142       2.378  18.050  18.909  1.00 25.15           O  
HETATM 2286  O   HOH C 143      -2.661   9.301  20.438  1.00 30.53           O  
HETATM 2287  O   HOH C 144      31.178   2.500  12.747  1.00 27.97           O  
HETATM 2288  O   HOH C 145       4.470 -13.965  28.613  1.00 33.96           O  
HETATM 2289  O   HOH C 146      -3.786   5.487   8.349  1.00 33.30           O  
HETATM 2290  O   HOH C 147      16.584 -18.423  23.412  1.00 38.20           O  
HETATM 2291  O   HOH C 148       3.524  20.409  17.803  1.00 33.61           O  
HETATM 2292  O   HOH C 149      32.546   4.981   7.661  1.00 30.73           O  
HETATM 2293  O   HOH C 150      28.710  -7.377  -0.173  1.00 36.19           O  
HETATM 2294  O   HOH C 151      -6.357 -10.046  22.679  1.00 32.26           O  
HETATM 2295  O   HOH C 152      19.391  -4.298  -6.798  1.00 33.49           O  
HETATM 2296  O   HOH C 153      20.231   4.716  13.766  1.00 37.29           O  
HETATM 2297  O   HOH C 154      20.867   1.956  34.455  1.00 27.32           O  
HETATM 2298  O   HOH C 155      23.960 -12.795   8.292  1.00 32.74           O  
HETATM 2299  O   HOH C 156       2.490  12.853  13.137  1.00 28.91           O  
HETATM 2300  O   HOH C 157      -6.847 -11.289  16.001  1.00 38.68           O  
HETATM 2301  O   HOH C 158       0.781   9.140  29.964  1.00 29.29           O  
HETATM 2302  O   HOH C 159      27.126  -5.317  24.336  1.00 32.50           O  
HETATM 2303  O   HOH C 160      10.100  18.308  12.544  1.00 32.05           O  
HETATM 2304  O   HOH C 161      14.358  -7.968  -6.840  1.00 31.81           O  
HETATM 2305  O   HOH C 162      13.986  -9.715  -4.607  1.00 31.96           O  
HETATM 2306  O   HOH C 163      -4.876  -7.408  30.303  1.00 34.79           O  
HETATM 2307  O   HOH C 164      24.554   5.162  11.649  1.00 37.30           O  
HETATM 2308  O   HOH C 165      28.158  -2.922  30.389  1.00 34.98           O  
HETATM 2309  O   HOH C 166      21.142 -19.381  11.123  1.00 31.52           O  
HETATM 2310  O   HOH C 167      31.492   7.452  15.604  1.00 38.91           O  
HETATM 2311  O   HOH C 168      16.560 -16.095   1.319  1.00 29.63           O  
HETATM 2312  O   HOH C 169      34.194  -3.169  13.124  1.00 30.89           O  
HETATM 2313  O   HOH C 170      26.882   4.357   5.222  1.00 33.42           O  
HETATM 2314  O   HOH C 171      31.803  -8.650   9.090  1.00 33.77           O  
HETATM 2315  O   HOH C 172       8.370 -16.744  17.094  1.00 21.18           O  
HETATM 2316  O   HOH C 173      27.301 -10.332  16.056  1.00 32.40           O  
HETATM 2317  O   HOH C 174      32.070  -6.817   7.181  1.00 35.26           O  
HETATM 2318  O   HOH C 175      29.963  -4.125  23.715  1.00 29.50           O  
HETATM 2319  O   HOH C 176      25.441   6.709  13.287  1.00 31.71           O  
HETATM 2320  O   HOH C 177      31.204   0.451  14.458  1.00 28.41           O  
HETATM 2321  O   HOH C 178      -6.329   0.831  14.989  1.00 29.56           O  
HETATM 2322  O   HOH C 179       6.115 -21.310  13.326  1.00 25.79           O  
HETATM 2323  O   HOH C 180      19.196 -16.977  25.685  1.00 26.43           O  
HETATM 2324  O   HOH C 181      14.344  22.015  19.741  1.00 23.37           O  
HETATM 2325  O   HOH C 182      23.234 -13.594  20.598  1.00 29.63           O  
HETATM 2326  O   HOH C 183      31.421   6.552  13.362  1.00 29.09           O  
HETATM 2327  O   HOH C 184      20.557   6.870  32.229  1.00 33.20           O  
HETATM 2328  O   HOH C 185      19.189 -11.762  31.704  1.00 31.53           O  
HETATM 2329  O   HOH C 186      13.305   7.715  28.116  1.00 22.79           O  
HETATM 2330  O   HOH C 187      10.677   5.755  30.724  1.00 30.29           O  
HETATM 2331  O   HOH C 188       3.254 -11.575  31.297  1.00 33.35           O  
HETATM 2332  O   HOH C 189      -6.676   6.856  15.353  1.00 33.28           O  
HETATM 2333  O   HOH C 190      -2.580  -0.063  26.479  1.00 25.69           O  
HETATM 2334  O   HOH C 191      -4.146  -9.927  18.050  1.00 31.29           O  
HETATM 2335  O   HOH C 192      14.742   8.262   5.361  1.00 27.94           O  
HETATM 2336  O   HOH C 193      29.685   3.847  28.187  1.00 31.04           O  
HETATM 2337  O   HOH C 194      27.826   5.817  29.546  1.00 30.00           O  
HETATM 2338  O   HOH C 195       1.167  14.440  29.207  1.00 36.08           O  
HETATM 2339  O   HOH C 196       8.385  13.769  31.875  1.00 30.57           O  
HETATM 2340  O   HOH C 197      -4.303  10.158  13.480  1.00 31.97           O  
HETATM 2341  O   HOH C 198      27.789  -5.607   6.677  1.00 34.88           O  
HETATM 2342  O   HOH C 199      -0.910  -9.371  27.323  1.00 39.12           O  
HETATM 2343  O   HOH C 200      30.378   8.171  18.677  1.00 34.35           O  
HETATM 2344  O   HOH C 201      27.609   9.017  18.420  1.00 31.01           O  
HETATM 2345  O   HOH C 202       8.530  14.763   5.027  1.00 37.53           O  
HETATM 2346  O   HOH C 203      35.613   6.735  15.183  0.50 15.00           O  
HETATM 2347  S   SO4 B   1      30.316   4.767  10.201  1.00 40.59           S  
HETATM 2348  O1  SO4 B   1      30.829   4.781   8.848  1.00 39.94           O  
HETATM 2349  O2  SO4 B   1      29.059   5.483  10.259  1.00 45.19           O  
HETATM 2350  O3  SO4 B   1      30.124   3.396  10.623  1.00 39.46           O  
HETATM 2351  O4  SO4 B   1      31.257   5.420  11.087  1.00 39.99           O  
END
