# Supplementary material for: 4-(Pyrazolyl)benzenesulfonamide Ureas as Carbonic Anhydrases Inhibitors and Hypoxia-Mediated Chemo-Sensitizing Agents in Colorectal Cancer Cells
Source: J Med Chem. 2024 Nov 17;67(22):20438–54. doi: 10.1021/acs.jmedchem.4c01894 (PMC11613454; doi:10.1021/acs.jmedchem.4c01894)
Supplement: Supplementary file 4 — jm4c01894_si_004.pdb [file jm4c01894_si_004.pdb]

HEADER    ----                                    26-MAR-20   xxxx
REMARK   4 xxxx COMPLIES WITH FORMAT V. 3.0, 1-DEC-2006
REMARK 888
REMARK 888 WRITTEN BY MAESTRO (A PRODUCT OF SCHRODINGER, LLC)
TITLE     ---
REMARK   3  R VALUE : 0.192490
REMARK   3  FREE R VALUE : 0.215650
CRYST1   42.132   41.482   71.992  90.00 104.13  90.00 P 1 21 1      0
MODEL        1
ATOM      1  N   HIS A   4      30.106   1.842   7.994  1.00 23.93           N1+
ATOM      2  CA  HIS A   4      31.169   0.881   8.444  1.00 23.09           C  
ATOM      3  C   HIS A   4      30.447  -0.269   9.181  1.00 19.24           C  
ATOM      4  O   HIS A   4      30.716  -1.425   8.854  1.00 20.27           O  
ATOM      5  CB  HIS A   4      32.273   1.562   9.290  1.00 27.89           C  
ATOM      6  CG  HIS A   4      33.343   0.626   9.811  1.00 34.31           C  
ATOM      7  ND1 HIS A   4      33.787   0.679  11.126  1.00 38.67           N1+
ATOM      8  CE1 HIS A   4      34.795  -0.186  11.231  1.00 38.85           C  
ATOM      9  NE2 HIS A   4      35.082  -0.755  10.061  1.00 41.90           N  
ATOM     10  CD2 HIS A   4      34.207  -0.217   9.132  1.00 38.75           C  
ATOM     11  H1  HIS A   4      29.431   1.349   7.425  1.00  0.00           H  
ATOM     12  H2  HIS A   4      29.652   2.254   8.796  1.00  0.00           H  
ATOM     13  H3  HIS A   4      30.535   2.571   7.441  1.00  0.00           H  
ATOM     14  HA  HIS A   4      31.591   0.504   7.510  1.00  0.00           H  
ATOM     15  HB3 HIS A   4      31.829   2.079  10.143  1.00  0.00           H  
ATOM     16  HB2 HIS A   4      32.769   2.332   8.698  1.00  0.00           H  
ATOM     17  HD1 HIS A   4      33.423   1.258  11.877  1.00  0.00           H  
ATOM     18  HE1 HIS A   4      35.335  -0.375  12.147  1.00  0.00           H  
ATOM     19  HD2 HIS A   4      34.269  -0.488   8.089  1.00  0.00           H  
ATOM     20  HE2 HIS A   4      35.823  -1.417   9.880  1.00  0.00           H  
ATOM     21  N   TRP A   5      29.605   0.051  10.184  1.00 15.31           N  
ATOM     22  CA  TRP A   5      28.912  -0.920  11.033  1.00 13.09           C  
ATOM     23  C   TRP A   5      27.895  -1.775  10.249  1.00 11.85           C  
ATOM     24  O   TRP A   5      27.345  -1.318   9.246  1.00 12.46           O  
ATOM     25  CB  TRP A   5      28.252  -0.166  12.207  1.00 12.67           C  
ATOM     26  CG  TRP A   5      27.008   0.627  11.923  1.00 12.56           C  
ATOM     27  CD1 TRP A   5      26.964   1.918  11.524  1.00 13.20           C  
ATOM     28  NE1 TRP A   5      25.651   2.298  11.338  1.00 13.09           N  
ATOM     29  CE2 TRP A   5      24.775   1.263  11.600  1.00 12.76           C  
ATOM     30  CD2 TRP A   5      25.620   0.172  11.964  1.00 11.12           C  
ATOM     31  CE3 TRP A   5      24.986  -1.054  12.279  1.00 12.79           C  
ATOM     32  CZ3 TRP A   5      23.583  -1.185  12.235  1.00 12.73           C  
ATOM     33  CH2 TRP A   5      22.780  -0.088  11.872  1.00 11.91           C  
ATOM     34  CZ2 TRP A   5      23.375   1.148  11.559  1.00 11.90           C  
ATOM     35  H   TRP A   5      29.445   1.018  10.424  1.00  0.00           H  
ATOM     36  HA  TRP A   5      29.677  -1.576  11.450  1.00  0.00           H  
ATOM     37  HB3 TRP A   5      28.980   0.481  12.698  1.00  0.00           H  
ATOM     38  HB2 TRP A   5      27.971  -0.899  12.961  1.00  0.00           H  
ATOM     39  HD1 TRP A   5      27.832   2.546  11.387  1.00  0.00           H  
ATOM     40  HE1 TRP A   5      25.385   3.230  11.051  1.00  0.00           H  
ATOM     41  HE3 TRP A   5      25.587  -1.905  12.559  1.00  0.00           H  
ATOM     42  HZ3 TRP A   5      23.125  -2.132  12.479  1.00  0.00           H  
ATOM     43  HH2 TRP A   5      21.706  -0.196  11.830  1.00  0.00           H  
ATOM     44  HZ2 TRP A   5      22.763   1.992  11.277  1.00  0.00           H  
ATOM     45  N   GLY A   6      27.665  -2.996  10.747  1.00 10.43           N  
ATOM     46  CA  GLY A   6      26.733  -3.949  10.161  1.00 11.72           C  
ATOM     47  C   GLY A   6      26.349  -4.964  11.238  1.00 11.43           C  
ATOM     48  O   GLY A   6      26.228  -4.614  12.413  1.00 11.12           O  
ATOM     49  H   GLY A   6      28.159  -3.301  11.575  1.00  0.00           H  
ATOM     50  HA3 GLY A   6      27.196  -4.444   9.307  1.00  0.00           H  
ATOM     51  HA2 GLY A   6      25.828  -3.452   9.813  1.00  0.00           H  
ATOM     52  N   TYR A   7      26.129  -6.215  10.809  1.00 11.69           N  
ATOM     53  CA  TYR A   7      25.743  -7.354  11.651  1.00 11.64           C  
ATOM     54  C   TYR A   7      26.624  -8.594  11.398  1.00 12.81           C  
ATOM     55  O   TYR A   7      26.281  -9.675  11.875  1.00 15.64           O  
ATOM     56  CB  TYR A   7      24.241  -7.650  11.455  1.00 11.07           C  
ATOM     57  CG  TYR A   7      23.316  -6.564  11.977  1.00  9.70           C  
ATOM     58  CD1 TYR A   7      22.998  -6.516  13.351  1.00  9.61           C  
ATOM     59  CE1 TYR A   7      22.108  -5.541  13.837  1.00  9.51           C  
ATOM     60  CZ  TYR A   7      21.530  -4.611  12.951  1.00  9.71           C  
ATOM     61  OH  TYR A   7      20.633  -3.694  13.413  1.00 10.12           O  
ATOM     62  CE2 TYR A   7      21.863  -4.643  11.582  1.00 10.52           C  
ATOM     63  CD2 TYR A   7      22.757  -5.616  11.095  1.00  9.95           C  
ATOM     64  H   TYR A   7      26.219  -6.418   9.824  1.00  0.00           H  
ATOM     65  HA  TYR A   7      25.891  -7.107  12.701  1.00  0.00           H  
ATOM     66  HB3 TYR A   7      23.965  -8.567  11.977  1.00  0.00           H  
ATOM     67  HB2 TYR A   7      24.026  -7.837  10.401  1.00  0.00           H  
ATOM     68  HD1 TYR A   7      23.422  -7.238  14.034  1.00  0.00           H  
ATOM     69  HE1 TYR A   7      21.856  -5.523  14.887  1.00  0.00           H  
ATOM     70  HH  TYR A   7      20.420  -3.809  14.343  1.00  0.00           H  
ATOM     71  HE2 TYR A   7      21.416  -3.936  10.900  1.00  0.00           H  
ATOM     72  HD2 TYR A   7      22.997  -5.643  10.043  1.00  0.00           H  
ATOM     73  N   GLY A   8      27.750  -8.427  10.678  1.00 15.27           N  
ATOM     74  CA  GLY A   8      28.699  -9.494  10.358  1.00 15.73           C  
ATOM     75  C   GLY A   8      29.670  -9.756  11.520  1.00 16.10           C  
ATOM     76  O   GLY A   8      29.597  -9.129  12.576  1.00 16.95           O  
ATOM     77  H   GLY A   8      27.997  -7.500  10.360  1.00  0.00           H  
ATOM     78  HA3 GLY A   8      29.270  -9.195   9.478  1.00  0.00           H  
ATOM     79  HA2 GLY A   8      28.172 -10.414  10.100  1.00  0.00           H  
ATOM     80  N   LYS A   9      30.602 -10.698  11.303  1.00 17.24           N  
ATOM     81  CA  LYS A   9      31.636 -11.111  12.262  1.00 18.08           C  
ATOM     82  C   LYS A   9      32.640 -10.012  12.660  1.00 17.53           C  
ATOM     83  O   LYS A   9      33.196 -10.097  13.754  1.00 16.25           O  
ATOM     84  CB  LYS A   9      32.404 -12.317  11.684  1.00 20.31           C  
ATOM     85  CG  LYS A   9      31.620 -13.639  11.731  0.50 20.40           C  
ATOM     86  CD  LYS A   9      32.313 -14.797  10.985  0.50 21.00           C  
ATOM     87  CE  LYS A   9      33.758 -15.104  11.422  0.50 20.82           C  
ATOM     88  NZ  LYS A   9      33.849 -15.430  12.856  0.50 22.09           N1+
ATOM     89  H   LYS A   9      30.609 -11.184  10.417  1.00  0.00           H  
ATOM     90  HA  LYS A   9      31.126 -11.427  13.174  1.00  0.00           H  
ATOM     91  HB3 LYS A   9      33.326 -12.462  12.250  1.00  0.00           H  
ATOM     92  HB2 LYS A   9      32.714 -12.099  10.660  1.00  0.00           H  
ATOM     93  HG3 LYS A   9      30.630 -13.493  11.299  1.00  0.00           H  
ATOM     94  HG2 LYS A   9      31.449 -13.919  12.771  1.00  0.00           H  
ATOM     95  HD3 LYS A   9      32.310 -14.577   9.916  1.00  0.00           H  
ATOM     96  HD2 LYS A   9      31.708 -15.697  11.097  1.00  0.00           H  
ATOM     97  HE3 LYS A   9      34.415 -14.262  11.207  1.00  0.00           H  
ATOM     98  HE2 LYS A   9      34.139 -15.950  10.851  1.00  0.00           H  
ATOM     99  HZ1 LYS A   9      33.530 -14.643  13.403  1.00  0.00           H  
ATOM    100  HZ2 LYS A   9      33.272 -16.235  13.058  1.00  0.00           H  
ATOM    101  HZ3 LYS A   9      34.808 -15.639  13.095  1.00  0.00           H  
ATOM    102  N   HIS A  10      32.876  -9.039  11.763  1.00 17.11           N  
ATOM    103  CA  HIS A  10      33.936  -8.032  11.876  1.00 19.47           C  
ATOM    104  C   HIS A  10      33.405  -6.595  12.022  1.00 17.25           C  
ATOM    105  O   HIS A  10      34.218  -5.682  12.175  1.00 19.87           O  
ATOM    106  CB  HIS A  10      34.879  -8.165  10.662  1.00 22.12           C  
ATOM    107  CG  HIS A  10      35.522  -9.525  10.527  1.00 21.78           C  
ATOM    108  ND1 HIS A  10      34.978 -10.543   9.734  1.00 22.31           N  
ATOM    109  CE1 HIS A  10      35.801 -11.572   9.888  1.00 23.17           C  
ATOM    110  NE2 HIS A  10      36.819 -11.308  10.707  1.00 23.19           N  
ATOM    111  CD2 HIS A  10      36.667 -10.000  11.134  1.00 25.14           C  
ATOM    112  H   HIS A  10      32.372  -9.049  10.888  1.00  0.00           H  
ATOM    113  HA  HIS A  10      34.536  -8.221  12.768  1.00  0.00           H  
ATOM    114  HB3 HIS A  10      35.679  -7.426  10.720  1.00  0.00           H  
ATOM    115  HB2 HIS A  10      34.334  -7.951   9.741  1.00  0.00           H  
ATOM    116  HE1 HIS A  10      35.659 -12.525   9.400  1.00  0.00           H  
ATOM    117  HD2 HIS A  10      37.359  -9.528  11.815  1.00  0.00           H  
ATOM    118  HE2 HIS A  10      37.565 -11.939  10.961  1.00  0.00           H  
ATOM    119  N   ASN A  11      32.074  -6.408  11.997  1.00 16.13           N  
ATOM    120  CA  ASN A  11      31.420  -5.099  12.099  1.00 14.63           C  
ATOM    121  C   ASN A  11      30.100  -5.143  12.898  1.00 14.18           C  
ATOM    122  O   ASN A  11      29.372  -4.151  12.894  1.00 12.48           O  
ATOM    123  CB  ASN A  11      31.275  -4.456  10.690  1.00 16.11           C  
ATOM    124  CG  ASN A  11      30.294  -5.134   9.717  1.00 17.58           C  
ATOM    125  OD1 ASN A  11      29.802  -6.236   9.951  1.00 17.90           O  
ATOM    126  ND2 ASN A  11      30.010  -4.462   8.600  1.00 17.67           N  
ATOM    127  H   ASN A  11      31.464  -7.201  11.859  1.00  0.00           H  
ATOM    128  HA  ASN A  11      32.046  -4.432  12.694  1.00  0.00           H  
ATOM    129  HB3 ASN A  11      32.252  -4.419  10.207  1.00  0.00           H  
ATOM    130  HB2 ASN A  11      30.968  -3.417  10.806  1.00  0.00           H  
ATOM    131 HD22 ASN A  11      29.381  -4.857   7.916  1.00  0.00           H  
ATOM    132 HD21 ASN A  11      30.411  -3.548   8.436  1.00  0.00           H  
ATOM    133  N   GLY A  12      29.815  -6.279  13.559  1.00 13.09           N  
ATOM    134  CA  GLY A  12      28.564  -6.550  14.265  1.00 12.02           C  
ATOM    135  C   GLY A  12      28.478  -5.855  15.636  1.00 10.63           C  
ATOM    136  O   GLY A  12      29.352  -5.056  15.974  1.00  9.90           O  
ATOM    137  H   GLY A  12      30.472  -7.044  13.518  1.00  0.00           H  
ATOM    138  HA3 GLY A  12      28.476  -7.627  14.402  1.00  0.00           H  
ATOM    139  HA2 GLY A  12      27.729  -6.235  13.647  1.00  0.00           H  
ATOM    140  N   PRO A  13      27.423  -6.165  16.431  1.00 10.39           N  
ATOM    141  CA  PRO A  13      27.175  -5.632  17.790  1.00 10.09           C  
ATOM    142  C   PRO A  13      28.358  -5.545  18.769  1.00  9.82           C  
ATOM    143  O   PRO A  13      28.425  -4.584  19.537  1.00 10.44           O  
ATOM    144  CB  PRO A  13      26.067  -6.545  18.331  1.00 10.44           C  
ATOM    145  CG  PRO A  13      25.255  -6.892  17.096  1.00 10.79           C  
ATOM    146  CD  PRO A  13      26.326  -7.049  16.023  1.00 10.63           C  
ATOM    147  HA  PRO A  13      26.766  -4.634  17.665  1.00  0.00           H  
ATOM    148  HB3 PRO A  13      25.473  -6.070  19.110  1.00  0.00           H  
ATOM    149  HB2 PRO A  13      26.491  -7.458  18.756  1.00  0.00           H  
ATOM    150  HG3 PRO A  13      24.601  -6.057  16.844  1.00  0.00           H  
ATOM    151  HG2 PRO A  13      24.635  -7.781  17.214  1.00  0.00           H  
ATOM    152  HD2 PRO A  13      26.689  -8.077  15.999  1.00  0.00           H  
ATOM    153  HD3 PRO A  13      25.920  -6.802  15.042  1.00  0.00           H  
ATOM    154  N   GLU A  14      29.270  -6.527  18.702  1.00 11.23           N  
ATOM    155  CA  GLU A  14      30.455  -6.640  19.555  1.00 13.06           C  
ATOM    156  C   GLU A  14      31.605  -5.686  19.168  1.00 11.75           C  
ATOM    157  O   GLU A  14      32.557  -5.578  19.939  1.00 12.81           O  
ATOM    158  CB  GLU A  14      30.937  -8.111  19.554  1.00 15.68           C  
ATOM    159  CG  GLU A  14      29.842  -9.175  19.805  1.00 19.86           C  
ATOM    160  CD  GLU A  14      29.025  -8.944  21.081  1.00 25.65           C  
ATOM    161  OE1 GLU A  14      29.658  -8.740  22.140  1.00 30.16           O  
ATOM    162  OE2 GLU A  14      27.780  -8.965  20.968  1.00 31.37           O1-
ATOM    163  H   GLU A  14      29.130  -7.284  18.049  1.00  0.00           H  
ATOM    164  HA  GLU A  14      30.161  -6.375  20.573  1.00  0.00           H  
ATOM    165  HB3 GLU A  14      31.719  -8.232  20.305  1.00  0.00           H  
ATOM    166  HB2 GLU A  14      31.416  -8.333  18.599  1.00  0.00           H  
ATOM    167  HG3 GLU A  14      30.302 -10.161  19.874  1.00  0.00           H  
ATOM    168  HG2 GLU A  14      29.164  -9.221  18.952  1.00  0.00           H  
ATOM    169  N   HIS A  15      31.506  -5.021  18.002  1.00 10.59           N  
ATOM    170  CA  HIS A  15      32.490  -4.066  17.487  1.00 10.75           C  
ATOM    171  C   HIS A  15      32.031  -2.604  17.597  1.00 10.26           C  
ATOM    172  O   HIS A  15      32.884  -1.722  17.492  1.00 10.81           O  
ATOM    173  CB  HIS A  15      32.805  -4.392  16.013  1.00 10.58           C  
ATOM    174  CG  HIS A  15      33.502  -5.709  15.807  1.00 11.71           C  
ATOM    175  ND1 HIS A  15      34.897  -5.824  15.800  1.00 13.50           N  
ATOM    176  CE1 HIS A  15      35.128  -7.115  15.602  1.00 13.37           C  
ATOM    177  NE2 HIS A  15      34.009  -7.832  15.487  1.00 14.54           N  
ATOM    178  CD2 HIS A  15      32.947  -6.955  15.607  1.00 13.45           C  
ATOM    179  H   HIS A  15      30.689  -5.165  17.423  1.00  0.00           H  
ATOM    180  HA  HIS A  15      33.415  -4.146  18.059  1.00  0.00           H  
ATOM    181  HB3 HIS A  15      33.437  -3.617  15.578  1.00  0.00           H  
ATOM    182  HB2 HIS A  15      31.889  -4.394  15.421  1.00  0.00           H  
ATOM    183  HE1 HIS A  15      36.118  -7.541  15.535  1.00  0.00           H  
ATOM    184  HD2 HIS A  15      31.918  -7.277  15.547  1.00  0.00           H  
ATOM    185  HE2 HIS A  15      33.947  -8.826  15.309  1.00  0.00           H  
ATOM    186  N   TRP A  16      30.720  -2.360  17.787  1.00  8.60           N  
ATOM    187  CA  TRP A  16      30.120  -1.020  17.784  1.00  8.37           C  
ATOM    188  C   TRP A  16      30.620  -0.073  18.889  1.00  7.71           C  
ATOM    189  O   TRP A  16      30.541   1.134  18.685  1.00  8.12           O  
ATOM    190  CB  TRP A  16      28.584  -1.105  17.851  1.00  7.64           C  
ATOM    191  CG  TRP A  16      27.839  -1.794  16.746  1.00  7.61           C  
ATOM    192  CD1 TRP A  16      28.299  -2.114  15.514  1.00  7.63           C  
ATOM    193  NE1 TRP A  16      27.292  -2.720  14.789  1.00  8.05           N  
ATOM    194  CE2 TRP A  16      26.115  -2.788  15.502  1.00  8.07           C  
ATOM    195  CD2 TRP A  16      26.439  -2.193  16.759  1.00  7.58           C  
ATOM    196  CE3 TRP A  16      25.412  -2.135  17.726  1.00  7.58           C  
ATOM    197  CZ3 TRP A  16      24.133  -2.652  17.455  1.00  8.61           C  
ATOM    198  CH2 TRP A  16      23.835  -3.220  16.202  1.00  9.33           C  
ATOM    199  CZ2 TRP A  16      24.834  -3.292  15.215  1.00  8.47           C  
ATOM    200  H   TRP A  16      30.079  -3.136  17.875  1.00  0.00           H  
ATOM    201  HA  TRP A  16      30.389  -0.547  16.837  1.00  0.00           H  
ATOM    202  HB3 TRP A  16      28.173  -0.096  17.898  1.00  0.00           H  
ATOM    203  HB2 TRP A  16      28.293  -1.588  18.785  1.00  0.00           H  
ATOM    204  HD1 TRP A  16      29.308  -1.946  15.168  1.00  0.00           H  
ATOM    205  HE1 TRP A  16      27.434  -3.088  13.857  1.00  0.00           H  
ATOM    206  HE3 TRP A  16      25.616  -1.704  18.695  1.00  0.00           H  
ATOM    207  HZ3 TRP A  16      23.383  -2.611  18.224  1.00  0.00           H  
ATOM    208  HH2 TRP A  16      22.844  -3.602  16.006  1.00  0.00           H  
ATOM    209  HZ2 TRP A  16      24.616  -3.734  14.255  1.00  0.00           H  
ATOM    210  N   HIS A  17      31.137  -0.607  20.011  1.00  8.26           N  
ATOM    211  CA  HIS A  17      31.672   0.178  21.131  1.00  9.10           C  
ATOM    212  C   HIS A  17      32.929   1.007  20.793  1.00  9.46           C  
ATOM    213  O   HIS A  17      33.219   1.960  21.512  1.00 10.22           O  
ATOM    214  CB  HIS A  17      31.917  -0.744  22.343  1.00  9.07           C  
ATOM    215  CG  HIS A  17      33.127  -1.639  22.238  1.00  9.76           C  
ATOM    216  ND1 HIS A  17      33.140  -2.795  21.453  1.00 11.25           N  
ATOM    217  CE1 HIS A  17      34.359  -3.295  21.604  1.00 11.20           C  
ATOM    218  NE2 HIS A  17      35.127  -2.563  22.413  1.00 11.40           N  
ATOM    219  CD2 HIS A  17      34.362  -1.493  22.837  1.00 10.73           C  
ATOM    220  H   HIS A  17      31.190  -1.612  20.105  1.00  0.00           H  
ATOM    221  HA  HIS A  17      30.894   0.884  21.414  1.00  0.00           H  
ATOM    222  HB3 HIS A  17      31.041  -1.367  22.526  1.00  0.00           H  
ATOM    223  HB2 HIS A  17      32.035  -0.132  23.239  1.00  0.00           H  
ATOM    224  HE1 HIS A  17      34.695  -4.199  21.117  1.00  0.00           H  
ATOM    225  HD2 HIS A  17      34.744  -0.732  23.502  1.00  0.00           H  
ATOM    226  HE2 HIS A  17      36.088  -2.753  22.661  1.00  0.00           H  
ATOM    227  N   LYS A  18      33.656   0.632  19.728  1.00 10.66           N  
ATOM    228  CA  LYS A  18      34.868   1.318  19.280  1.00 11.50           C  
ATOM    229  C   LYS A  18      34.577   2.681  18.626  1.00 12.41           C  
ATOM    230  O   LYS A  18      35.309   3.633  18.894  1.00 14.55           O  
ATOM    231  CB  LYS A  18      35.665   0.385  18.349  1.00 11.23           C  
ATOM    232  CG  LYS A  18      36.265  -0.820  19.100  1.00 11.50           C  
ATOM    233  CD  LYS A  18      37.052  -1.792  18.208  1.00 11.95           C  
ATOM    234  CE  LYS A  18      36.154  -2.656  17.310  1.00 11.86           C  
ATOM    235  NZ  LYS A  18      36.946  -3.602  16.509  1.00 12.04           N1+
ATOM    236  H   LYS A  18      33.363  -0.165  19.179  1.00  0.00           H  
ATOM    237  HA  LYS A  18      35.483   1.514  20.160  1.00  0.00           H  
ATOM    238  HB3 LYS A  18      36.483   0.941  17.890  1.00  0.00           H  
ATOM    239  HB2 LYS A  18      35.027   0.053  17.529  1.00  0.00           H  
ATOM    240  HG3 LYS A  18      35.477  -1.369  19.618  1.00  0.00           H  
ATOM    241  HG2 LYS A  18      36.930  -0.449  19.881  1.00  0.00           H  
ATOM    242  HD3 LYS A  18      37.659  -2.439  18.843  1.00  0.00           H  
ATOM    243  HD2 LYS A  18      37.755  -1.230  17.591  1.00  0.00           H  
ATOM    244  HE3 LYS A  18      35.560  -2.040  16.636  1.00  0.00           H  
ATOM    245  HE2 LYS A  18      35.461  -3.226  17.926  1.00  0.00           H  
ATOM    246  HZ1 LYS A  18      36.320  -4.188  15.970  1.00  0.00           H  
ATOM    247  HZ2 LYS A  18      37.558  -3.095  15.887  1.00  0.00           H  
ATOM    248  HZ3 LYS A  18      37.496  -4.187  17.123  1.00  0.00           H  
ATOM    249  N   ASP A  19      33.500   2.755  17.824  1.00 13.03           N  
ATOM    250  CA  ASP A  19      33.020   3.982  17.173  1.00 13.77           C  
ATOM    251  C   ASP A  19      31.914   4.686  17.987  1.00 12.95           C  
ATOM    252  O   ASP A  19      31.759   5.898  17.843  1.00 13.26           O  
ATOM    253  CB  ASP A  19      32.540   3.737  15.717  1.00 15.56           C  
ATOM    254  CG  ASP A  19      33.569   3.098  14.770  0.70 16.11           C  
ATOM    255  OD1 ASP A  19      34.782   3.206  15.054  0.70 16.25           O  
ATOM    256  OD2 ASP A  19      33.125   2.565  13.726  0.70 19.37           O1-
ATOM    257  H   ASP A  19      32.952   1.923  17.657  1.00  0.00           H  
ATOM    258  HA  ASP A  19      33.848   4.692  17.117  1.00  0.00           H  
ATOM    259  HB3 ASP A  19      32.197   4.671  15.272  1.00  0.00           H  
ATOM    260  HB2 ASP A  19      31.690   3.056  15.760  1.00  0.00           H  
ATOM    261  N   PHE A  20      31.165   3.931  18.811  1.00 10.87           N  
ATOM    262  CA  PHE A  20      29.999   4.396  19.568  1.00 11.55           C  
ATOM    263  C   PHE A  20      30.105   3.869  21.015  1.00 11.44           C  
ATOM    264  O   PHE A  20      29.401   2.915  21.345  1.00 10.02           O  
ATOM    265  CB  PHE A  20      28.689   3.929  18.873  1.00 10.15           C  
ATOM    266  CG  PHE A  20      28.562   4.323  17.413  1.00 10.37           C  
ATOM    267  CD1 PHE A  20      28.228   5.647  17.062  1.00 11.41           C  
ATOM    268  CE1 PHE A  20      28.252   6.037  15.730  1.00 11.61           C  
ATOM    269  CZ  PHE A  20      28.634   5.138  14.742  1.00 11.07           C  
ATOM    270  CD2 PHE A  20      28.963   3.424  16.401  1.00 10.91           C  
ATOM    271  CE2 PHE A  20      28.992   3.837  15.075  1.00 10.37           C  
ATOM    272  H   PHE A  20      31.345   2.937  18.865  1.00  0.00           H  
ATOM    273  HA  PHE A  20      29.968   5.485  19.595  1.00  0.00           H  
ATOM    274  HB3 PHE A  20      27.835   4.349  19.407  1.00  0.00           H  
ATOM    275  HB2 PHE A  20      28.572   2.847  18.937  1.00  0.00           H  
ATOM    276  HD1 PHE A  20      27.962   6.362  17.827  1.00  0.00           H  
ATOM    277  HE1 PHE A  20      27.987   7.050  15.462  1.00  0.00           H  
ATOM    278  HZ  PHE A  20      28.659   5.453  13.709  1.00  0.00           H  
ATOM    279  HD2 PHE A  20      29.267   2.419  16.653  1.00  0.00           H  
ATOM    280  HE2 PHE A  20      29.300   3.147  14.303  1.00  0.00           H  
ATOM    281  N   PRO A  21      30.993   4.455  21.858  1.00 12.49           N  
ATOM    282  CA  PRO A  21      31.289   3.936  23.215  1.00 12.79           C  
ATOM    283  C   PRO A  21      30.137   3.963  24.238  1.00 13.02           C  
ATOM    284  O   PRO A  21      30.265   3.329  25.286  1.00 12.17           O  
ATOM    285  CB  PRO A  21      32.501   4.764  23.671  1.00 15.24           C  
ATOM    286  CG  PRO A  21      32.374   6.070  22.906  1.00 15.96           C  
ATOM    287  CD  PRO A  21      31.821   5.625  21.558  1.00 13.99           C  
ATOM    288  HA  PRO A  21      31.582   2.889  23.146  1.00  0.00           H  
ATOM    289  HB3 PRO A  21      33.417   4.253  23.372  1.00  0.00           H  
ATOM    290  HB2 PRO A  21      32.555   4.919  24.749  1.00  0.00           H  
ATOM    291  HG3 PRO A  21      33.311   6.622  22.828  1.00  0.00           H  
ATOM    292  HG2 PRO A  21      31.646   6.711  23.406  1.00  0.00           H  
ATOM    293  HD2 PRO A  21      31.273   6.439  21.083  1.00  0.00           H  
ATOM    294  HD3 PRO A  21      32.632   5.320  20.896  1.00  0.00           H  
ATOM    295  N   ILE A  22      29.015   4.617  23.892  1.00 12.03           N  
ATOM    296  CA  ILE A  22      27.740   4.539  24.606  1.00 12.14           C  
ATOM    297  C   ILE A  22      27.084   3.134  24.533  1.00 11.04           C  
ATOM    298  O   ILE A  22      26.178   2.877  25.318  1.00 10.70           O  
ATOM    299  CB  ILE A  22      26.760   5.629  24.067  1.00 12.30           C  
ATOM    300  CG1 ILE A  22      25.575   5.949  25.008  1.00 13.08           C  
ATOM    301  CG2 ILE A  22      26.225   5.329  22.654  1.00 11.81           C  
ATOM    302  CD1 ILE A  22      25.990   6.401  26.415  1.00 15.31           C  
ATOM    303  H   ILE A  22      28.992   5.117  23.016  1.00  0.00           H  
ATOM    304  HA  ILE A  22      27.954   4.737  25.657  1.00  0.00           H  
ATOM    305  HB  ILE A  22      27.337   6.551  23.983  1.00  0.00           H  
ATOM    306 HG13 ILE A  22      24.909   5.091  25.084  1.00  0.00           H  
ATOM    307 HG12 ILE A  22      24.969   6.739  24.563  1.00  0.00           H  
ATOM    308 HG21 ILE A  22      25.670   6.179  22.256  1.00  0.00           H  
ATOM    309 HG22 ILE A  22      27.029   5.106  21.952  1.00  0.00           H  
ATOM    310 HG23 ILE A  22      25.543   4.481  22.668  1.00  0.00           H  
ATOM    311 HD11 ILE A  22      25.253   7.088  26.834  1.00  0.00           H  
ATOM    312 HD12 ILE A  22      26.065   5.550  27.093  1.00  0.00           H  
ATOM    313 HD13 ILE A  22      26.951   6.914  26.410  1.00  0.00           H  
ATOM    314  N   ALA A  23      27.582   2.236  23.656  1.00 10.23           N  
ATOM    315  CA  ALA A  23      27.214   0.818  23.520  1.00 10.55           C  
ATOM    316  C   ALA A  23      27.300  -0.019  24.812  1.00 10.92           C  
ATOM    317  O   ALA A  23      26.597  -1.023  24.913  1.00 11.39           O  
ATOM    318  CB  ALA A  23      28.128   0.169  22.469  1.00  9.70           C  
ATOM    319  H   ALA A  23      28.323   2.540  23.037  1.00  0.00           H  
ATOM    320  HA  ALA A  23      26.187   0.784  23.156  1.00  0.00           H  
ATOM    321  HB1 ALA A  23      27.859  -0.872  22.287  1.00  0.00           H  
ATOM    322  HB2 ALA A  23      28.085   0.683  21.512  1.00  0.00           H  
ATOM    323  HB3 ALA A  23      29.166   0.187  22.800  1.00  0.00           H  
ATOM    324  N   LYS A  24      28.152   0.410  25.758  1.00 11.79           N  
ATOM    325  CA  LYS A  24      28.349  -0.189  27.081  1.00 12.57           C  
ATOM    326  C   LYS A  24      27.709   0.664  28.201  1.00 12.32           C  
ATOM    327  O   LYS A  24      28.032   0.463  29.372  1.00 13.06           O  
ATOM    328  CB  LYS A  24      29.867  -0.394  27.292  1.00 13.93           C  
ATOM    329  CG  LYS A  24      30.471  -1.464  26.362  1.00 17.20           C  
ATOM    330  CD  LYS A  24      31.994  -1.596  26.521  1.00 20.15           C  
ATOM    331  CE  LYS A  24      32.593  -2.764  25.722  1.00 20.94           C  
ATOM    332  NZ  LYS A  24      32.217  -4.070  26.291  1.00 22.48           N1+
ATOM    333  H   LYS A  24      28.689   1.247  25.579  1.00  0.00           H  
ATOM    334  HA  LYS A  24      27.863  -1.165  27.126  1.00  0.00           H  
ATOM    335  HB3 LYS A  24      30.063  -0.704  28.320  1.00  0.00           H  
ATOM    336  HB2 LYS A  24      30.388   0.556  27.158  1.00  0.00           H  
ATOM    337  HG3 LYS A  24      30.246  -1.227  25.322  1.00  0.00           H  
ATOM    338  HG2 LYS A  24      29.988  -2.420  26.567  1.00  0.00           H  
ATOM    339  HD3 LYS A  24      32.252  -1.699  27.576  1.00  0.00           H  
ATOM    340  HD2 LYS A  24      32.463  -0.669  26.188  1.00  0.00           H  
ATOM    341  HE3 LYS A  24      33.681  -2.694  25.722  1.00  0.00           H  
ATOM    342  HE2 LYS A  24      32.269  -2.723  24.683  1.00  0.00           H  
ATOM    343  HZ1 LYS A  24      31.212  -4.170  26.273  1.00  0.00           H  
ATOM    344  HZ2 LYS A  24      32.636  -4.810  25.745  1.00  0.00           H  
ATOM    345  HZ3 LYS A  24      32.543  -4.131  27.245  1.00  0.00           H  
ATOM    346  N   GLY A  25      26.815   1.596  27.824  1.00 12.53           N  
ATOM    347  CA  GLY A  25      26.157   2.571  28.691  1.00 12.01           C  
ATOM    348  C   GLY A  25      25.071   1.951  29.581  1.00 11.56           C  
ATOM    349  O   GLY A  25      24.745   0.765  29.483  1.00 11.79           O  
ATOM    350  H   GLY A  25      26.605   1.686  26.839  1.00  0.00           H  
ATOM    351  HA3 GLY A  25      25.704   3.338  28.064  1.00  0.00           H  
ATOM    352  HA2 GLY A  25      26.902   3.069  29.315  1.00  0.00           H  
ATOM    353  N   GLU A  26      24.527   2.795  30.471  1.00 12.18           N  
ATOM    354  CA  GLU A  26      23.663   2.400  31.584  1.00 13.79           C  
ATOM    355  C   GLU A  26      22.189   2.129  31.236  1.00 12.10           C  
ATOM    356  O   GLU A  26      21.494   1.551  32.074  1.00 13.48           O  
ATOM    357  CB  GLU A  26      23.799   3.429  32.730  1.00 17.08           C  
ATOM    358  CG  GLU A  26      25.221   3.549  33.326  1.00 20.76           C  
ATOM    359  CD  GLU A  26      25.744   2.232  33.905  1.00 23.04           C  
ATOM    360  OE1 GLU A  26      25.134   1.750  34.884  1.00 27.35           O  
ATOM    361  OE2 GLU A  26      26.720   1.697  33.334  1.00 30.46           O1-
ATOM    362  H   GLU A  26      24.813   3.763  30.465  1.00  0.00           H  
ATOM    363  HA  GLU A  26      24.038   1.447  31.940  1.00  0.00           H  
ATOM    364  HB3 GLU A  26      23.102   3.188  33.534  1.00  0.00           H  
ATOM    365  HB2 GLU A  26      23.493   4.411  32.365  1.00  0.00           H  
ATOM    366  HG3 GLU A  26      25.218   4.292  34.124  1.00  0.00           H  
ATOM    367  HG2 GLU A  26      25.919   3.917  32.573  1.00  0.00           H  
ATOM    368  N   ARG A  27      21.737   2.510  30.030  1.00 10.08           N  
ATOM    369  CA  ARG A  27      20.367   2.273  29.574  1.00  9.99           C  
ATOM    370  C   ARG A  27      20.360   1.875  28.092  1.00  8.12           C  
ATOM    371  O   ARG A  27      19.691   2.515  27.285  1.00  7.69           O  
ATOM    372  CB  ARG A  27      19.440   3.458  29.950  1.00 10.65           C  
ATOM    373  CG  ARG A  27      19.917   4.842  29.484  1.00 11.99           C  
ATOM    374  CD  ARG A  27      18.895   5.972  29.684  1.00 12.32           C  
ATOM    375  NE  ARG A  27      17.801   5.924  28.701  1.00 11.53           N  
ATOM    376  CZ  ARG A  27      16.829   6.846  28.578  1.00 11.28           C  
ATOM    377  NH1 ARG A  27      16.773   7.914  29.384  1.00 10.98           N  
ATOM    378  NH2 ARG A  27      15.900   6.708  27.627  1.00 12.00           N1+
ATOM    379  H   ARG A  27      22.357   2.975  29.377  1.00  0.00           H  
ATOM    380  HA  ARG A  27      19.984   1.397  30.092  1.00  0.00           H  
ATOM    381  HB3 ARG A  27      19.339   3.489  31.035  1.00  0.00           H  
ATOM    382  HB2 ARG A  27      18.439   3.265  29.564  1.00  0.00           H  
ATOM    383  HG3 ARG A  27      20.074   4.748  28.414  1.00  0.00           H  
ATOM    384  HG2 ARG A  27      20.884   5.118  29.906  1.00  0.00           H  
ATOM    385  HD3 ARG A  27      19.389   6.944  29.722  1.00  0.00           H  
ATOM    386  HD2 ARG A  27      18.402   5.831  30.645  1.00  0.00           H  
ATOM    387  HE  ARG A  27      17.808   5.146  28.054  1.00  0.00           H  
ATOM    388 HH12 ARG A  27      16.053   8.612  29.248  1.00  0.00           H  
ATOM    389 HH11 ARG A  27      17.468   8.046  30.103  1.00  0.00           H  
ATOM    390 HH22 ARG A  27      15.190   7.418  27.501  1.00  0.00           H  
ATOM    391 HH21 ARG A  27      15.943   5.927  26.983  1.00  0.00           H  
ATOM    392  N   GLN A  28      21.087   0.792  27.774  1.00  8.46           N  
ATOM    393  CA  GLN A  28      21.184   0.226  26.429  1.00  8.03           C  
ATOM    394  C   GLN A  28      20.087  -0.799  26.113  1.00  7.69           C  
ATOM    395  O   GLN A  28      19.632  -1.518  27.003  1.00  8.79           O  
ATOM    396  CB  GLN A  28      22.596  -0.360  26.232  1.00  7.72           C  
ATOM    397  CG  GLN A  28      23.664   0.729  26.031  1.00  8.51           C  
ATOM    398  CD  GLN A  28      23.471   1.497  24.720  1.00  7.73           C  
ATOM    399  OE1 GLN A  28      23.575   0.923  23.640  1.00  8.51           O  
ATOM    400  NE2 GLN A  28      23.194   2.797  24.812  1.00  8.24           N  
ATOM    401  H   GLN A  28      21.616   0.322  28.494  1.00  0.00           H  
ATOM    402  HA  GLN A  28      21.042   1.042  25.722  1.00  0.00           H  
ATOM    403  HB3 GLN A  28      22.614  -1.035  25.374  1.00  0.00           H  
ATOM    404  HB2 GLN A  28      22.863  -0.976  27.092  1.00  0.00           H  
ATOM    405  HG3 GLN A  28      24.651   0.274  26.023  1.00  0.00           H  
ATOM    406  HG2 GLN A  28      23.663   1.421  26.874  1.00  0.00           H  
ATOM    407 HE22 GLN A  28      23.062   3.355  23.978  1.00  0.00           H  
ATOM    408 HE21 GLN A  28      23.141   3.240  25.722  1.00  0.00           H  
ATOM    409  N   SER A  29      19.699  -0.829  24.830  1.00  7.93           N  
ATOM    410  CA  SER A  29      18.617  -1.647  24.288  1.00  6.60           C  
ATOM    411  C   SER A  29      19.136  -2.550  23.156  1.00  7.04           C  
ATOM    412  O   SER A  29      20.078  -2.157  22.466  1.00  7.96           O  
ATOM    413  CB  SER A  29      17.544  -0.704  23.733  1.00  6.77           C  
ATOM    414  OG  SER A  29      16.855  -0.132  24.816  1.00  6.26           O  
ATOM    415  H   SER A  29      20.124  -0.185  24.176  1.00  0.00           H  
ATOM    416  HA  SER A  29      18.185  -2.245  25.087  1.00  0.00           H  
ATOM    417  HB3 SER A  29      16.812  -1.238  23.125  1.00  0.00           H  
ATOM    418  HB2 SER A  29      17.982   0.068  23.103  1.00  0.00           H  
ATOM    419  HG  SER A  29      16.242  -0.789  25.167  1.00  0.00           H  
ATOM    420  N   PRO A  30      18.496  -3.720  22.939  1.00  6.96           N  
ATOM    421  CA  PRO A  30      17.325  -4.251  23.669  1.00  6.93           C  
ATOM    422  C   PRO A  30      17.699  -4.872  25.027  1.00  6.40           C  
ATOM    423  O   PRO A  30      18.869  -4.862  25.399  1.00  6.61           O  
ATOM    424  CB  PRO A  30      16.800  -5.316  22.701  1.00  6.75           C  
ATOM    425  CG  PRO A  30      18.066  -5.871  22.072  1.00  7.01           C  
ATOM    426  CD  PRO A  30      18.920  -4.636  21.883  1.00  7.29           C  
ATOM    427  HA  PRO A  30      16.560  -3.490  23.823  1.00  0.00           H  
ATOM    428  HB3 PRO A  30      16.176  -4.842  21.942  1.00  0.00           H  
ATOM    429  HB2 PRO A  30      16.198  -6.088  23.177  1.00  0.00           H  
ATOM    430  HG3 PRO A  30      17.914  -6.422  21.152  1.00  0.00           H  
ATOM    431  HG2 PRO A  30      18.551  -6.549  22.768  1.00  0.00           H  
ATOM    432  HD2 PRO A  30      19.976  -4.890  21.946  1.00  0.00           H  
ATOM    433  HD3 PRO A  30      18.723  -4.182  20.912  1.00  0.00           H  
ATOM    434  N   VAL A  31      16.696  -5.402  25.739  1.00  6.44           N  
ATOM    435  CA  VAL A  31      16.879  -6.139  26.990  1.00  6.85           C  
ATOM    436  C   VAL A  31      15.964  -7.377  26.990  1.00  6.79           C  
ATOM    437  O   VAL A  31      14.967  -7.405  26.263  1.00  6.80           O  
ATOM    438  CB  VAL A  31      16.538  -5.264  28.238  1.00  7.09           C  
ATOM    439  CG1 VAL A  31      17.419  -4.003  28.324  1.00  7.86           C  
ATOM    440  CG2 VAL A  31      15.044  -4.907  28.405  1.00  7.25           C  
ATOM    441  H   VAL A  31      15.754  -5.382  25.377  1.00  0.00           H  
ATOM    442  HA  VAL A  31      17.908  -6.498  27.073  1.00  0.00           H  
ATOM    443  HB  VAL A  31      16.804  -5.852  29.118  1.00  0.00           H  
ATOM    444 HG11 VAL A  31      17.244  -3.458  29.251  1.00  0.00           H  
ATOM    445 HG12 VAL A  31      18.478  -4.259  28.291  1.00  0.00           H  
ATOM    446 HG13 VAL A  31      17.217  -3.314  27.504  1.00  0.00           H  
ATOM    447 HG21 VAL A  31      14.895  -4.185  29.208  1.00  0.00           H  
ATOM    448 HG22 VAL A  31      14.637  -4.477  27.492  1.00  0.00           H  
ATOM    449 HG23 VAL A  31      14.439  -5.779  28.654  1.00  0.00           H  
ATOM    450  N   ASP A  32      16.299  -8.357  27.849  1.00  7.13           N  
ATOM    451  CA  ASP A  32      15.391  -9.449  28.200  1.00  7.80           C  
ATOM    452  C   ASP A  32      14.318  -8.906  29.157  1.00  7.97           C  
ATOM    453  O   ASP A  32      14.647  -8.298  30.178  1.00  8.65           O  
ATOM    454  CB  ASP A  32      16.115 -10.672  28.816  1.00  8.77           C  
ATOM    455  CG  ASP A  32      15.189 -11.865  29.120  1.00  9.99           C  
ATOM    456  OD1 ASP A  32      14.251 -12.103  28.327  1.00  9.00           O  
ATOM    457  OD2 ASP A  32      15.487 -12.577  30.101  1.00 12.74           O1-
ATOM    458  H   ASP A  32      17.131  -8.272  28.413  1.00  0.00           H  
ATOM    459  HA  ASP A  32      14.907  -9.777  27.279  1.00  0.00           H  
ATOM    460  HB3 ASP A  32      16.592 -10.362  29.747  1.00  0.00           H  
ATOM    461  HB2 ASP A  32      16.908 -11.015  28.151  1.00  0.00           H  
ATOM    462  N   ILE A  33      13.060  -9.166  28.795  1.00  8.20           N  
ATOM    463  CA  ILE A  33      11.879  -8.846  29.571  1.00  8.66           C  
ATOM    464  C   ILE A  33      11.521 -10.088  30.404  1.00  8.41           C  
ATOM    465  O   ILE A  33      10.801 -10.968  29.932  1.00  8.68           O  
ATOM    466  CB  ILE A  33      10.698  -8.434  28.644  1.00  8.33           C  
ATOM    467  CG1 ILE A  33      11.048  -7.172  27.815  1.00  9.13           C  
ATOM    468  CG2 ILE A  33       9.377  -8.214  29.407  1.00  8.73           C  
ATOM    469  CD1 ILE A  33      10.079  -6.890  26.656  1.00  9.83           C  
ATOM    470  H   ILE A  33      12.890  -9.688  27.943  1.00  0.00           H  
ATOM    471  HA  ILE A  33      12.083  -8.019  30.249  1.00  0.00           H  
ATOM    472  HB  ILE A  33      10.526  -9.245  27.935  1.00  0.00           H  
ATOM    473 HG13 ILE A  33      12.048  -7.257  27.388  1.00  0.00           H  
ATOM    474 HG12 ILE A  33      11.084  -6.303  28.472  1.00  0.00           H  
ATOM    475 HG21 ILE A  33       8.605  -7.903  28.713  1.00  0.00           H  
ATOM    476 HG22 ILE A  33       9.004  -9.114  29.894  1.00  0.00           H  
ATOM    477 HG23 ILE A  33       9.475  -7.441  30.167  1.00  0.00           H  
ATOM    478 HD11 ILE A  33      10.575  -6.318  25.871  1.00  0.00           H  
ATOM    479 HD12 ILE A  33       9.707  -7.811  26.206  1.00  0.00           H  
ATOM    480 HD13 ILE A  33       9.221  -6.309  26.992  1.00  0.00           H  
ATOM    481  N   ASP A  34      12.056 -10.130  31.635  1.00 10.30           N  
ATOM    482  CA  ASP A  34      11.679 -11.097  32.661  1.00 11.21           C  
ATOM    483  C   ASP A  34      10.297 -10.673  33.192  1.00 11.94           C  
ATOM    484  O   ASP A  34      10.199  -9.669  33.898  1.00 11.57           O  
ATOM    485  CB  ASP A  34      12.772 -11.198  33.755  1.00 12.14           C  
ATOM    486  CG  ASP A  34      12.547 -12.243  34.861  1.00 14.89           C  
ATOM    487  OD1 ASP A  34      11.393 -12.677  35.071  1.00 19.09           O  
ATOM    488  OD2 ASP A  34      13.546 -12.530  35.554  1.00 25.13           O1-
ATOM    489  H   ASP A  34      12.678  -9.391  31.931  1.00  0.00           H  
ATOM    490  HA  ASP A  34      11.602 -12.080  32.194  1.00  0.00           H  
ATOM    491  HB3 ASP A  34      12.913 -10.224  34.222  1.00  0.00           H  
ATOM    492  HB2 ASP A  34      13.708 -11.455  33.257  1.00  0.00           H  
ATOM    493  N   THR A  35       9.264 -11.436  32.805  1.00 12.12           N  
ATOM    494  CA  THR A  35       7.859 -11.168  33.114  1.00 14.12           C  
ATOM    495  C   THR A  35       7.496 -11.381  34.599  1.00 15.73           C  
ATOM    496  O   THR A  35       6.520 -10.787  35.056  1.00 16.91           O  
ATOM    497  CB  THR A  35       6.912 -12.040  32.245  1.00 15.31           C  
ATOM    498  OG1 THR A  35       6.913 -13.410  32.611  1.00 16.30           O  
ATOM    499  CG2 THR A  35       7.193 -11.917  30.740  1.00 16.16           C  
ATOM    500  H   THR A  35       9.448 -12.262  32.243  1.00  0.00           H  
ATOM    501  HA  THR A  35       7.664 -10.120  32.877  1.00  0.00           H  
ATOM    502  HB  THR A  35       5.893 -11.686  32.406  1.00  0.00           H  
ATOM    503  HG1 THR A  35       7.698 -13.833  32.243  1.00  0.00           H  
ATOM    504 HG21 THR A  35       6.445 -12.452  30.155  1.00  0.00           H  
ATOM    505 HG22 THR A  35       7.179 -10.873  30.430  1.00  0.00           H  
ATOM    506 HG23 THR A  35       8.169 -12.317  30.468  1.00  0.00           H  
ATOM    507  N   HIS A  36       8.297 -12.181  35.324  1.00 15.06           N  
ATOM    508  CA  HIS A  36       8.142 -12.437  36.757  1.00 17.73           C  
ATOM    509  C   HIS A  36       8.811 -11.358  37.627  1.00 17.75           C  
ATOM    510  O   HIS A  36       8.392 -11.180  38.770  1.00 21.54           O  
ATOM    511  CB  HIS A  36       8.669 -13.847  37.090  1.00 17.18           C  
ATOM    512  CG  HIS A  36       8.048 -14.939  36.253  1.00 17.88           C  
ATOM    513  ND1 HIS A  36       8.657 -15.442  35.099  1.00 20.46           N  
ATOM    514  CE1 HIS A  36       7.799 -16.331  34.618  1.00 18.12           C  
ATOM    515  NE2 HIS A  36       6.701 -16.451  35.366  1.00 21.76           N  
ATOM    516  CD2 HIS A  36       6.834 -15.573  36.427  1.00 20.07           C  
ATOM    517  H   HIS A  36       9.093 -12.621  34.880  1.00  0.00           H  
ATOM    518  HA  HIS A  36       7.076 -12.425  36.994  1.00  0.00           H  
ATOM    519  HB3 HIS A  36       8.487 -14.075  38.141  1.00  0.00           H  
ATOM    520  HB2 HIS A  36       9.750 -13.885  36.952  1.00  0.00           H  
ATOM    521  HE1 HIS A  36       7.971 -16.892  33.711  1.00  0.00           H  
ATOM    522  HD2 HIS A  36       6.073 -15.459  37.184  1.00  0.00           H  
ATOM    523  HE2 HIS A  36       5.917 -17.061  35.182  1.00  0.00           H  
ATOM    524  N  ATHR A  37       9.803 -10.642  37.069  0.50 16.01           N  
ATOM    525  N  BTHR A  37       9.719 -10.426  36.965  0.50 16.15           N  
ATOM    526  CA ATHR A  37      10.436  -9.473  37.688  0.50 16.64           C  
ATOM    527  CA BTHR A  37      10.340  -9.311  37.719  0.50 16.80           C  
ATOM    528  C  ATHR A  37       9.704  -8.160  37.328  0.50 15.79           C  
ATOM    529  C  BTHR A  37       9.814  -7.954  37.222  0.50 16.04           C  
ATOM    530  O  ATHR A  37       9.779  -7.209  38.108  0.50 14.55           O  
ATOM    531  O  BTHR A  37      10.144  -6.937  37.853  0.50 15.15           O  
ATOM    532  CB ATHR A  37      11.922  -9.356  37.249  0.50 17.52           C  
ATOM    533  CB BTHR A  37      11.861  -9.483  37.711  0.50 17.74           C  
ATOM    534  OG1ATHR A  37      12.626 -10.487  37.726  0.50 20.51           O  
ATOM    535  OG1BTHR A  37      12.325  -9.405  36.363  0.50 18.83           O  
ATOM    536  CG2ATHR A  37      12.694  -8.111  37.729  0.50 17.61           C  
ATOM    537  CG2BTHR A  37      12.268 -10.795  38.352  0.50 18.87           C  
ATOM    538  H  ATHR A  37      10.114 -10.879  36.136  0.50  0.00           H  
ATOM    539  H  BTHR A  37       9.853 -10.455  35.964  0.50  0.00           H  
ATOM    540  HA ATHR A  37      10.408  -9.577  38.775  0.50  0.00           H  
ATOM    541  HA BTHR A  37      10.017  -9.413  38.755  0.50  0.00           H  
ATOM    542  HB ATHR A  37      11.971  -9.384  36.161  0.50  0.00           H  
ATOM    543  HB BTHR A  37      12.306  -8.666  38.279  0.50  0.00           H  
ATOM    544  HG1ATHR A  37      12.374 -11.255  37.203  0.50  0.00           H  
ATOM    545  HG1BTHR A  37      13.279  -9.512  36.346  0.50  0.00           H  
ATOM    546 HG21ATHR A  37      13.755  -8.193  37.490  0.50  0.00           H  
ATOM    547 HG21BTHR A  37      13.354 -10.889  38.331  0.50  0.00           H  
ATOM    548 HG22ATHR A  37      12.336  -7.200  37.250  0.50  0.00           H  
ATOM    549 HG22BTHR A  37      11.921 -10.818  39.385  0.50  0.00           H  
ATOM    550 HG23ATHR A  37      12.607  -7.983  38.808  0.50  0.00           H  
ATOM    551 HG23BTHR A  37      11.822 -11.623  37.801  0.50  0.00           H  
ATOM    552  N   ALA A  38       8.999  -8.130  36.179  1.00 15.25           N  
ATOM    553  CA  ALA A  38       8.243  -6.978  35.686  1.00 15.76           C  
ATOM    554  C   ALA A  38       7.085  -6.597  36.625  1.00 16.17           C  
ATOM    555  O   ALA A  38       6.193  -7.412  36.863  1.00 18.39           O  
ATOM    556  CB  ALA A  38       7.736  -7.256  34.262  1.00 16.44           C  
ATOM    557  H   ALA A  38       8.989  -8.949  35.588  1.00  0.00           H  
ATOM    558  HA  ALA A  38       8.946  -6.148  35.630  1.00  0.00           H  
ATOM    559  HB1 ALA A  38       7.195  -6.397  33.864  1.00  0.00           H  
ATOM    560  HB2 ALA A  38       8.564  -7.459  33.582  1.00  0.00           H  
ATOM    561  HB3 ALA A  38       7.064  -8.114  34.235  1.00  0.00           H  
ATOM    562  N   LYS A  39       7.153  -5.368  37.154  1.00 15.49           N  
ATOM    563  CA  LYS A  39       6.234  -4.829  38.153  1.00 16.29           C  
ATOM    564  C   LYS A  39       5.009  -4.198  37.480  1.00 14.68           C  
ATOM    565  O   LYS A  39       5.183  -3.257  36.709  1.00 12.70           O  
ATOM    566  CB  LYS A  39       7.026  -3.806  39.005  1.00 18.27           C  
ATOM    567  CG  LYS A  39       6.221  -2.955  40.010  1.00 20.54           C  
ATOM    568  CD  LYS A  39       5.466  -3.773  41.069  1.00 20.10           C  
ATOM    569  CE  LYS A  39       4.770  -2.875  42.102  1.00 22.61           C  
ATOM    570  NZ  LYS A  39       4.040  -3.672  43.101  1.00 24.41           N1+
ATOM    571  H   LYS A  39       7.912  -4.760  36.878  1.00  0.00           H  
ATOM    572  HA  LYS A  39       5.907  -5.640  38.807  1.00  0.00           H  
ATOM    573  HB3 LYS A  39       7.539  -3.114  38.334  1.00  0.00           H  
ATOM    574  HB2 LYS A  39       7.817  -4.332  39.541  1.00  0.00           H  
ATOM    575  HG3 LYS A  39       5.524  -2.304  39.481  1.00  0.00           H  
ATOM    576  HG2 LYS A  39       6.914  -2.286  40.520  1.00  0.00           H  
ATOM    577  HD3 LYS A  39       6.163  -4.444  41.573  1.00  0.00           H  
ATOM    578  HD2 LYS A  39       4.723  -4.407  40.586  1.00  0.00           H  
ATOM    579  HE3 LYS A  39       4.067  -2.203  41.610  1.00  0.00           H  
ATOM    580  HE2 LYS A  39       5.502  -2.253  42.619  1.00  0.00           H  
ATOM    581  HZ1 LYS A  39       3.336  -4.230  42.638  1.00  0.00           H  
ATOM    582  HZ2 LYS A  39       4.683  -4.279  43.589  1.00  0.00           H  
ATOM    583  HZ3 LYS A  39       3.594  -3.055  43.765  1.00  0.00           H  
ATOM    584  N   TYR A  40       3.795  -4.663  37.834  1.00 15.48           N  
ATOM    585  CA  TYR A  40       2.549  -3.982  37.470  1.00 17.15           C  
ATOM    586  C   TYR A  40       2.481  -2.587  38.112  1.00 16.75           C  
ATOM    587  O   TYR A  40       2.575  -2.474  39.335  1.00 17.33           O  
ATOM    588  CB  TYR A  40       1.310  -4.837  37.817  1.00 19.65           C  
ATOM    589  CG  TYR A  40      -0.024  -4.117  37.639  1.00 25.07           C  
ATOM    590  CD1 TYR A  40      -0.383  -3.594  36.378  1.00 24.61           C  
ATOM    591  CE1 TYR A  40      -1.596  -2.901  36.212  1.00 27.58           C  
ATOM    592  CZ  TYR A  40      -2.461  -2.725  37.309  1.00 32.98           C  
ATOM    593  OH  TYR A  40      -3.638  -2.055  37.150  1.00 38.99           O  
ATOM    594  CE2 TYR A  40      -2.106  -3.239  38.571  1.00 32.82           C  
ATOM    595  CD2 TYR A  40      -0.889  -3.929  38.737  1.00 29.34           C  
ATOM    596  H   TYR A  40       3.716  -5.449  38.463  1.00  0.00           H  
ATOM    597  HA  TYR A  40       2.562  -3.868  36.387  1.00  0.00           H  
ATOM    598  HB3 TYR A  40       1.385  -5.174  38.851  1.00  0.00           H  
ATOM    599  HB2 TYR A  40       1.301  -5.740  37.205  1.00  0.00           H  
ATOM    600  HD1 TYR A  40       0.280  -3.714  35.535  1.00  0.00           H  
ATOM    601  HE1 TYR A  40      -1.857  -2.501  35.244  1.00  0.00           H  
ATOM    602  HH  TYR A  40      -3.779  -1.747  36.251  1.00  0.00           H  
ATOM    603  HE2 TYR A  40      -2.764  -3.100  39.416  1.00  0.00           H  
ATOM    604  HD2 TYR A  40      -0.624  -4.313  39.711  1.00  0.00           H  
ATOM    605  N   ASP A  41       2.324  -1.574  37.252  1.00 15.48           N  
ATOM    606  CA  ASP A  41       2.286  -0.168  37.617  1.00 18.67           C  
ATOM    607  C   ASP A  41       0.877   0.351  37.254  1.00 22.50           C  
ATOM    608  O   ASP A  41       0.628   0.609  36.075  1.00 21.01           O  
ATOM    609  CB  ASP A  41       3.419   0.583  36.879  1.00 20.51           C  
ATOM    610  CG  ASP A  41       3.613   2.045  37.297  1.00 23.06           C  
ATOM    611  OD1 ASP A  41       2.851   2.528  38.164  1.00 26.25           O  
ATOM    612  OD2 ASP A  41       4.549   2.657  36.739  1.00 28.13           O1-
ATOM    613  H   ASP A  41       2.251  -1.770  36.262  1.00  0.00           H  
ATOM    614  HA  ASP A  41       2.495  -0.057  38.679  1.00  0.00           H  
ATOM    615  HB3 ASP A  41       3.253   0.542  35.805  1.00  0.00           H  
ATOM    616  HB2 ASP A  41       4.351   0.059  37.082  1.00  0.00           H  
ATOM    617  N   PRO A  42      -0.028   0.488  38.254  1.00 28.42           N  
ATOM    618  CA  PRO A  42      -1.389   0.998  38.012  1.00 29.78           C  
ATOM    619  C   PRO A  42      -1.472   2.511  37.720  1.00 29.46           C  
ATOM    620  O   PRO A  42      -2.528   2.960  37.274  1.00 34.43           O  
ATOM    621  CB  PRO A  42      -2.145   0.621  39.296  1.00 31.35           C  
ATOM    622  CG  PRO A  42      -1.084   0.660  40.381  1.00 29.93           C  
ATOM    623  CD  PRO A  42       0.162   0.147  39.668  1.00 30.09           C  
ATOM    624  HA  PRO A  42      -1.841   0.476  37.167  1.00  0.00           H  
ATOM    625  HB3 PRO A  42      -2.536  -0.392  39.203  1.00  0.00           H  
ATOM    626  HB2 PRO A  42      -2.992   1.272  39.519  1.00  0.00           H  
ATOM    627  HG3 PRO A  42      -1.346   0.080  41.267  1.00  0.00           H  
ATOM    628  HG2 PRO A  42      -0.925   1.694  40.691  1.00  0.00           H  
ATOM    629  HD2 PRO A  42       1.050   0.600  40.108  1.00  0.00           H  
ATOM    630  HD3 PRO A  42       0.237  -0.938  39.760  1.00  0.00           H  
ATOM    631  N   SER A  43      -0.379   3.264  37.956  1.00 29.86           N  
ATOM    632  CA  SER A  43      -0.287   4.701  37.681  1.00 35.35           C  
ATOM    633  C   SER A  43      -0.089   5.039  36.188  1.00 35.68           C  
ATOM    634  O   SER A  43      -0.294   6.197  35.820  1.00 39.27           O  
ATOM    635  CB  SER A  43       0.784   5.338  38.596  1.00 34.37           C  
ATOM    636  OG  SER A  43       2.105   5.204  38.108  1.00 38.76           O  
ATOM    637  H   SER A  43       0.463   2.828  38.308  1.00  0.00           H  
ATOM    638  HA  SER A  43      -1.242   5.140  37.974  1.00  0.00           H  
ATOM    639  HB3 SER A  43       0.731   4.928  39.605  1.00  0.00           H  
ATOM    640  HB2 SER A  43       0.586   6.407  38.691  1.00  0.00           H  
ATOM    641  HG  SER A  43       2.369   4.275  38.154  1.00  0.00           H  
ATOM    642  N   LEU A  44       0.271   4.038  35.359  1.00 31.64           N  
ATOM    643  CA  LEU A  44       0.351   4.140  33.900  1.00 27.08           C  
ATOM    644  C   LEU A  44      -1.019   4.489  33.293  1.00 30.37           C  
ATOM    645  O   LEU A  44      -2.006   3.815  33.589  1.00 33.09           O  
ATOM    646  CB  LEU A  44       0.854   2.802  33.306  1.00 23.15           C  
ATOM    647  CG  LEU A  44       2.349   2.496  33.539  1.00 20.92           C  
ATOM    648  CD1 LEU A  44       2.681   1.050  33.132  1.00 22.70           C  
ATOM    649  CD2 LEU A  44       3.282   3.494  32.824  1.00 20.23           C  
ATOM    650  H   LEU A  44       0.425   3.116  35.743  1.00  0.00           H  
ATOM    651  HA  LEU A  44       1.053   4.938  33.657  1.00  0.00           H  
ATOM    652  HB3 LEU A  44       0.668   2.791  32.233  1.00  0.00           H  
ATOM    653  HB2 LEU A  44       0.250   1.988  33.711  1.00  0.00           H  
ATOM    654  HG  LEU A  44       2.539   2.577  34.609  1.00  0.00           H  
ATOM    655 HD11 LEU A  44       3.737   0.826  33.286  1.00  0.00           H  
ATOM    656 HD12 LEU A  44       2.109   0.339  33.726  1.00  0.00           H  
ATOM    657 HD13 LEU A  44       2.452   0.863  32.084  1.00  0.00           H  
ATOM    658 HD21 LEU A  44       3.867   4.064  33.546  1.00  0.00           H  
ATOM    659 HD22 LEU A  44       3.985   2.993  32.159  1.00  0.00           H  
ATOM    660 HD23 LEU A  44       2.728   4.207  32.216  1.00  0.00           H  
ATOM    661  N   LYS A  45      -1.040   5.529  32.445  1.00 30.39           N  
ATOM    662  CA  LYS A  45      -2.230   5.993  31.727  1.00 30.82           C  
ATOM    663  C   LYS A  45      -2.659   5.002  30.615  1.00 26.56           C  
ATOM    664  O   LYS A  45      -1.862   4.142  30.238  1.00 25.55           O  
ATOM    665  CB  LYS A  45      -1.940   7.403  31.156  1.00 31.60           C  
ATOM    666  CG  LYS A  45      -1.631   8.490  32.210  1.00 38.15           C  
ATOM    667  CD  LYS A  45      -2.751   8.777  33.229  1.00 44.51           C  
ATOM    668  CE  LYS A  45      -4.049   9.306  32.598  1.00 47.79           C  
ATOM    669  NZ  LYS A  45      -5.063   9.607  33.624  1.00 50.26           N1+
ATOM    670  H   LYS A  45      -0.183   6.031  32.254  1.00  0.00           H  
ATOM    671  HA  LYS A  45      -3.032   6.056  32.461  1.00  0.00           H  
ATOM    672  HB3 LYS A  45      -2.769   7.743  30.536  1.00  0.00           H  
ATOM    673  HB2 LYS A  45      -1.088   7.342  30.479  1.00  0.00           H  
ATOM    674  HG3 LYS A  45      -1.382   9.416  31.690  1.00  0.00           H  
ATOM    675  HG2 LYS A  45      -0.726   8.215  32.753  1.00  0.00           H  
ATOM    676  HD3 LYS A  45      -2.380   9.512  33.945  1.00  0.00           H  
ATOM    677  HD2 LYS A  45      -2.958   7.882  33.816  1.00  0.00           H  
ATOM    678  HE3 LYS A  45      -4.471   8.576  31.909  1.00  0.00           H  
ATOM    679  HE2 LYS A  45      -3.850  10.213  32.027  1.00  0.00           H  
ATOM    680  HZ1 LYS A  45      -5.280   8.768  34.142  1.00  0.00           H  
ATOM    681  HZ2 LYS A  45      -4.705  10.309  34.256  1.00  0.00           H  
ATOM    682  HZ3 LYS A  45      -5.901   9.952  33.179  1.00  0.00           H  
ATOM    683  N   PRO A  46      -3.886   5.149  30.060  1.00 27.59           N  
ATOM    684  CA  PRO A  46      -4.284   4.433  28.832  1.00 25.65           C  
ATOM    685  C   PRO A  46      -3.417   4.818  27.618  1.00 18.72           C  
ATOM    686  O   PRO A  46      -3.313   6.005  27.304  1.00 19.23           O  
ATOM    687  CB  PRO A  46      -5.763   4.826  28.634  1.00 29.05           C  
ATOM    688  CG  PRO A  46      -6.234   5.284  30.003  1.00 29.68           C  
ATOM    689  CD  PRO A  46      -4.994   5.949  30.580  1.00 31.93           C  
ATOM    690  HA  PRO A  46      -4.218   3.361  29.028  1.00  0.00           H  
ATOM    691  HB3 PRO A  46      -6.365   4.003  28.247  1.00  0.00           H  
ATOM    692  HB2 PRO A  46      -5.862   5.655  27.931  1.00  0.00           H  
ATOM    693  HG3 PRO A  46      -6.496   4.413  30.607  1.00  0.00           H  
ATOM    694  HG2 PRO A  46      -7.103   5.942  29.966  1.00  0.00           H  
ATOM    695  HD2 PRO A  46      -4.906   6.967  30.201  1.00  0.00           H  
ATOM    696  HD3 PRO A  46      -5.052   5.982  31.667  1.00  0.00           H  
ATOM    697  N   LEU A  47      -2.799   3.810  26.979  1.00 17.28           N  
ATOM    698  CA  LEU A  47      -2.009   3.974  25.758  1.00 17.48           C  
ATOM    699  C   LEU A  47      -2.928   4.283  24.563  1.00 17.53           C  
ATOM    700  O   LEU A  47      -3.858   3.519  24.301  1.00 16.94           O  
ATOM    701  CB  LEU A  47      -1.172   2.696  25.524  1.00 18.85           C  
ATOM    702  CG  LEU A  47      -0.155   2.783  24.362  1.00 18.53           C  
ATOM    703  CD1 LEU A  47       0.936   3.842  24.619  1.00 19.05           C  
ATOM    704  CD2 LEU A  47       0.452   1.399  24.066  1.00 19.58           C  
ATOM    705  H   LEU A  47      -2.925   2.862  27.302  1.00  0.00           H  
ATOM    706  HA  LEU A  47      -1.328   4.813  25.914  1.00  0.00           H  
ATOM    707  HB3 LEU A  47      -1.852   1.860  25.352  1.00  0.00           H  
ATOM    708  HB2 LEU A  47      -0.631   2.453  26.438  1.00  0.00           H  
ATOM    709  HG  LEU A  47      -0.691   3.071  23.457  1.00  0.00           H  
ATOM    710 HD11 LEU A  47       1.914   3.509  24.275  1.00  0.00           H  
ATOM    711 HD12 LEU A  47       0.709   4.768  24.092  1.00  0.00           H  
ATOM    712 HD13 LEU A  47       1.029   4.088  25.677  1.00  0.00           H  
ATOM    713 HD21 LEU A  47       0.737   1.311  23.018  1.00  0.00           H  
ATOM    714 HD22 LEU A  47       1.336   1.214  24.675  1.00  0.00           H  
ATOM    715 HD23 LEU A  47      -0.249   0.592  24.279  1.00  0.00           H  
ATOM    716  N   SER A  48      -2.639   5.394  23.872  1.00 13.02           N  
ATOM    717  CA  SER A  48      -3.413   5.909  22.749  1.00 14.25           C  
ATOM    718  C   SER A  48      -2.540   5.884  21.487  1.00 14.85           C  
ATOM    719  O   SER A  48      -1.657   6.730  21.339  1.00 14.86           O  
ATOM    720  CB  SER A  48      -3.907   7.327  23.107  1.00 16.52           C  
ATOM    721  OG  SER A  48      -4.666   7.908  22.064  1.00 20.92           O  
ATOM    722  H   SER A  48      -1.845   5.960  24.148  1.00  0.00           H  
ATOM    723  HA  SER A  48      -4.294   5.288  22.571  1.00  0.00           H  
ATOM    724  HB3 SER A  48      -3.070   7.983  23.343  1.00  0.00           H  
ATOM    725  HB2 SER A  48      -4.531   7.288  24.001  1.00  0.00           H  
ATOM    726  HG  SER A  48      -4.090   8.081  21.315  1.00  0.00           H  
ATOM    727  N   VAL A  49      -2.824   4.916  20.602  1.00 14.95           N  
ATOM    728  CA  VAL A  49      -2.210   4.788  19.282  1.00 17.20           C  
ATOM    729  C   VAL A  49      -3.193   5.394  18.258  1.00 17.42           C  
ATOM    730  O   VAL A  49      -4.215   4.777  17.953  1.00 19.12           O  
ATOM    731  CB  VAL A  49      -1.942   3.295  18.923  1.00 18.22           C  
ATOM    732  CG1 VAL A  49      -1.317   3.124  17.525  1.00 19.48           C  
ATOM    733  CG2 VAL A  49      -1.048   2.597  19.965  1.00 19.16           C  
ATOM    734  H   VAL A  49      -3.561   4.257  20.807  1.00  0.00           H  
ATOM    735  HA  VAL A  49      -1.263   5.330  19.241  1.00  0.00           H  
ATOM    736  HB  VAL A  49      -2.889   2.753  18.926  1.00  0.00           H  
ATOM    737 HG11 VAL A  49      -1.030   2.089  17.342  1.00  0.00           H  
ATOM    738 HG12 VAL A  49      -2.000   3.412  16.726  1.00  0.00           H  
ATOM    739 HG13 VAL A  49      -0.416   3.731  17.431  1.00  0.00           H  
ATOM    740 HG21 VAL A  49      -0.892   1.549  19.710  1.00  0.00           H  
ATOM    741 HG22 VAL A  49      -0.068   3.066  20.022  1.00  0.00           H  
ATOM    742 HG23 VAL A  49      -1.487   2.620  20.963  1.00  0.00           H  
ATOM    743  N   SER A  50      -2.886   6.614  17.792  1.00 15.28           N  
ATOM    744  CA  SER A  50      -3.764   7.432  16.954  1.00 16.14           C  
ATOM    745  C   SER A  50      -3.139   7.586  15.559  1.00 14.89           C  
ATOM    746  O   SER A  50      -2.487   8.593  15.290  1.00 15.31           O  
ATOM    747  CB  SER A  50      -3.977   8.791  17.653  1.00 17.11           C  
ATOM    748  OG  SER A  50      -4.826   8.649  18.774  1.00 20.84           O  
ATOM    749  H   SER A  50      -2.021   7.055  18.078  1.00  0.00           H  
ATOM    750  HA  SER A  50      -4.741   6.962  16.818  1.00  0.00           H  
ATOM    751  HB3 SER A  50      -4.444   9.506  16.973  1.00  0.00           H  
ATOM    752  HB2 SER A  50      -3.029   9.222  17.973  1.00  0.00           H  
ATOM    753  HG  SER A  50      -5.720   8.489  18.462  1.00  0.00           H  
ATOM    754  N   TYR A  51      -3.332   6.556  14.718  1.00 15.19           N  
ATOM    755  CA  TYR A  51      -2.767   6.429  13.369  1.00 14.24           C  
ATOM    756  C   TYR A  51      -3.822   6.614  12.253  1.00 17.68           C  
ATOM    757  O   TYR A  51      -3.575   6.181  11.127  1.00 15.98           O  
ATOM    758  CB  TYR A  51      -2.110   5.033  13.243  1.00 12.97           C  
ATOM    759  CG  TYR A  51      -0.857   4.693  14.035  1.00 10.55           C  
ATOM    760  CD1 TYR A  51      -0.077   5.669  14.695  1.00 10.95           C  
ATOM    761  CE1 TYR A  51       1.112   5.296  15.351  1.00  9.56           C  
ATOM    762  CZ  TYR A  51       1.530   3.949  15.346  1.00  9.70           C  
ATOM    763  OH  TYR A  51       2.685   3.581  15.966  1.00  9.96           O  
ATOM    764  CE2 TYR A  51       0.751   2.972  14.700  1.00  9.45           C  
ATOM    765  CD2 TYR A  51      -0.439   3.345  14.051  1.00  9.63           C  
ATOM    766  H   TYR A  51      -3.880   5.769  15.036  1.00  0.00           H  
ATOM    767  HA  TYR A  51      -2.008   7.192  13.194  1.00  0.00           H  
ATOM    768  HB3 TYR A  51      -1.833   4.844  12.207  1.00  0.00           H  
ATOM    769  HB2 TYR A  51      -2.859   4.286  13.496  1.00  0.00           H  
ATOM    770  HD1 TYR A  51      -0.369   6.708  14.697  1.00  0.00           H  
ATOM    771  HE1 TYR A  51       1.705   6.050  15.848  1.00  0.00           H  
ATOM    772  HH  TYR A  51       3.156   4.332  16.342  1.00  0.00           H  
ATOM    773  HE2 TYR A  51       1.066   1.938  14.697  1.00  0.00           H  
ATOM    774  HD2 TYR A  51      -1.023   2.589  13.546  1.00  0.00           H  
ATOM    775  N   ASP A  52      -4.980   7.232  12.547  1.00 18.04           N  
ATOM    776  CA  ASP A  52      -6.089   7.394  11.591  1.00 21.87           C  
ATOM    777  C   ASP A  52      -5.761   8.311  10.393  1.00 20.44           C  
ATOM    778  O   ASP A  52      -6.264   8.051   9.301  1.00 20.91           O  
ATOM    779  CB  ASP A  52      -7.427   7.834  12.238  1.00 25.15           C  
ATOM    780  CG  ASP A  52      -7.343   9.014  13.213  1.00 29.31           C  
ATOM    781  OD1 ASP A  52      -6.612   8.887  14.221  1.00 39.21           O  
ATOM    782  OD2 ASP A  52      -8.068  10.001  12.959  1.00 42.81           O1-
ATOM    783  H   ASP A  52      -5.144   7.602  13.475  1.00  0.00           H  
ATOM    784  HA  ASP A  52      -6.265   6.404  11.168  1.00  0.00           H  
ATOM    785  HB3 ASP A  52      -7.878   7.000  12.776  1.00  0.00           H  
ATOM    786  HB2 ASP A  52      -8.153   8.078  11.460  1.00  0.00           H  
ATOM    787  N   GLN A  53      -4.928   9.344  10.614  1.00 18.80           N  
ATOM    788  CA  GLN A  53      -4.513  10.317   9.597  1.00 19.67           C  
ATOM    789  C   GLN A  53      -3.088  10.057   9.066  1.00 16.20           C  
ATOM    790  O   GLN A  53      -2.539  10.933   8.395  1.00 16.32           O  
ATOM    791  CB  GLN A  53      -4.660  11.751  10.169  1.00 22.37           C  
ATOM    792  CG  GLN A  53      -6.087  12.150  10.596  1.00 26.82           C  
ATOM    793  CD  GLN A  53      -7.118  12.041   9.470  1.00 32.89           C  
ATOM    794  OE1 GLN A  53      -6.879  12.499   8.355  1.00 40.65           O  
ATOM    795  NE2 GLN A  53      -8.275  11.446   9.765  1.00 37.47           N  
ATOM    796  H   GLN A  53      -4.559   9.490  11.544  1.00  0.00           H  
ATOM    797  HA  GLN A  53      -5.155  10.232   8.719  1.00  0.00           H  
ATOM    798  HB3 GLN A  53      -4.308  12.481   9.438  1.00  0.00           H  
ATOM    799  HB2 GLN A  53      -4.010  11.871  11.031  1.00  0.00           H  
ATOM    800  HG3 GLN A  53      -6.084  13.180  10.955  1.00  0.00           H  
ATOM    801  HG2 GLN A  53      -6.400  11.537  11.442  1.00  0.00           H  
ATOM    802 HE22 GLN A  53      -8.989  11.349   9.059  1.00  0.00           H  
ATOM    803 HE21 GLN A  53      -8.437  11.080  10.695  1.00  0.00           H  
ATOM    804  N   ALA A  54      -2.521   8.870   9.360  1.00 14.69           N  
ATOM    805  CA  ALA A  54      -1.180   8.428   8.971  1.00 14.57           C  
ATOM    806  C   ALA A  54      -0.928   8.510   7.457  1.00 14.49           C  
ATOM    807  O   ALA A  54      -1.574   7.797   6.690  1.00 16.48           O  
ATOM    808  CB  ALA A  54      -0.964   6.991   9.473  1.00 14.94           C  
ATOM    809  H   ALA A  54      -3.058   8.202   9.895  1.00  0.00           H  
ATOM    810  HA  ALA A  54      -0.470   9.084   9.477  1.00  0.00           H  
ATOM    811  HB1 ALA A  54       0.057   6.660   9.293  1.00  0.00           H  
ATOM    812  HB2 ALA A  54      -1.137   6.913  10.545  1.00  0.00           H  
ATOM    813  HB3 ALA A  54      -1.639   6.289   8.982  1.00  0.00           H  
ATOM    814  N   THR A  55       0.002   9.397   7.073  1.00 13.98           N  
ATOM    815  CA  THR A  55       0.370   9.663   5.687  1.00 13.41           C  
ATOM    816  C   THR A  55       1.783   9.109   5.452  1.00 13.09           C  
ATOM    817  O   THR A  55       2.770   9.777   5.762  1.00 12.84           O  
ATOM    818  CB  THR A  55       0.346  11.190   5.402  1.00 17.06           C  
ATOM    819  OG1 THR A  55      -0.986  11.653   5.525  1.00 20.99           O  
ATOM    820  CG2 THR A  55       0.849  11.616   4.010  1.00 18.27           C  
ATOM    821  H   THR A  55       0.491   9.939   7.771  1.00  0.00           H  
ATOM    822  HA  THR A  55      -0.318   9.175   4.993  1.00  0.00           H  
ATOM    823  HB  THR A  55       0.934  11.711   6.157  1.00  0.00           H  
ATOM    824  HG1 THR A  55      -1.330  11.375   6.380  1.00  0.00           H  
ATOM    825 HG21 THR A  55       0.694  12.683   3.844  1.00  0.00           H  
ATOM    826 HG22 THR A  55       1.915  11.433   3.889  1.00  0.00           H  
ATOM    827 HG23 THR A  55       0.326  11.077   3.219  1.00  0.00           H  
ATOM    828  N   SER A  56       1.842   7.875   4.925  1.00 11.22           N  
ATOM    829  CA  SER A  56       3.072   7.227   4.471  1.00 11.32           C  
ATOM    830  C   SER A  56       3.590   7.873   3.169  1.00 11.80           C  
ATOM    831  O   SER A  56       2.796   8.437   2.413  1.00 12.19           O  
ATOM    832  CB  SER A  56       2.812   5.712   4.351  1.00 11.26           C  
ATOM    833  OG  SER A  56       1.942   5.403   3.286  1.00 11.06           O  
ATOM    834  H   SER A  56       0.987   7.375   4.725  1.00  0.00           H  
ATOM    835  HA  SER A  56       3.823   7.365   5.247  1.00  0.00           H  
ATOM    836  HB3 SER A  56       2.387   5.312   5.270  1.00  0.00           H  
ATOM    837  HB2 SER A  56       3.753   5.185   4.190  1.00  0.00           H  
ATOM    838  HG  SER A  56       2.483   5.251   2.502  1.00  0.00           H  
ATOM    839  N   LEU A  57       4.913   7.805   2.954  1.00 11.60           N  
ATOM    840  CA  LEU A  57       5.599   8.497   1.861  1.00 11.78           C  
ATOM    841  C   LEU A  57       6.346   7.491   0.973  1.00 11.70           C  
ATOM    842  O   LEU A  57       5.952   7.296  -0.177  1.00 11.67           O  
ATOM    843  CB  LEU A  57       6.556   9.573   2.438  1.00 12.94           C  
ATOM    844  CG  LEU A  57       5.888  10.690   3.269  1.00 14.10           C  
ATOM    845  CD1 LEU A  57       6.961  11.581   3.928  1.00 14.54           C  
ATOM    846  CD2 LEU A  57       4.885  11.515   2.437  1.00 15.28           C  
ATOM    847  H   LEU A  57       5.504   7.330   3.625  1.00  0.00           H  
ATOM    848  HA  LEU A  57       4.880   8.998   1.211  1.00  0.00           H  
ATOM    849  HB3 LEU A  57       7.117  10.029   1.621  1.00  0.00           H  
ATOM    850  HB2 LEU A  57       7.294   9.089   3.074  1.00  0.00           H  
ATOM    851  HG  LEU A  57       5.329  10.231   4.086  1.00  0.00           H  
ATOM    852 HD11 LEU A  57       6.616  12.601   4.097  1.00  0.00           H  
ATOM    853 HD12 LEU A  57       7.254  11.180   4.898  1.00  0.00           H  
ATOM    854 HD13 LEU A  57       7.866  11.638   3.322  1.00  0.00           H  
ATOM    855 HD21 LEU A  57       4.993  12.589   2.587  1.00  0.00           H  
ATOM    856 HD22 LEU A  57       4.994  11.334   1.367  1.00  0.00           H  
ATOM    857 HD23 LEU A  57       3.862  11.254   2.704  1.00  0.00           H  
ATOM    858  N   ARG A  58       7.423   6.898   1.512  1.00 10.88           N  
ATOM    859  CA  ARG A  58       8.344   6.022   0.789  1.00 10.99           C  
ATOM    860  C   ARG A  58       8.586   4.730   1.574  1.00 10.26           C  
ATOM    861  O   ARG A  58       8.381   4.702   2.786  1.00 10.66           O  
ATOM    862  CB  ARG A  58       9.703   6.741   0.591  1.00 12.97           C  
ATOM    863  CG  ARG A  58       9.644   8.121  -0.092  1.00 15.99           C  
ATOM    864  CD  ARG A  58       9.299   8.074  -1.588  1.00 18.93           C  
ATOM    865  NE  ARG A  58      10.388   7.485  -2.381  1.00 19.62           N  
ATOM    866  CZ  ARG A  58      10.356   7.258  -3.704  1.00 20.79           C  
ATOM    867  NH1 ARG A  58       9.284   7.583  -4.441  1.00 20.86           N  
ATOM    868  NH2 ARG A  58      11.419   6.699  -4.297  1.00 21.70           N1+
ATOM    869  H   ARG A  58       7.669   7.087   2.475  1.00  0.00           H  
ATOM    870  HA  ARG A  58       7.929   5.742  -0.180  1.00  0.00           H  
ATOM    871  HB3 ARG A  58      10.379   6.094   0.030  1.00  0.00           H  
ATOM    872  HB2 ARG A  58      10.173   6.878   1.566  1.00  0.00           H  
ATOM    873  HG3 ARG A  58      10.656   8.520  -0.016  1.00  0.00           H  
ATOM    874  HG2 ARG A  58       9.019   8.839   0.438  1.00  0.00           H  
ATOM    875  HD3 ARG A  58       8.968   9.044  -1.959  1.00  0.00           H  
ATOM    876  HD2 ARG A  58       8.463   7.391  -1.729  1.00  0.00           H  
ATOM    877  HE  ARG A  58      11.222   7.231  -1.870  1.00  0.00           H  
ATOM    878 HH12 ARG A  58       9.269   7.415  -5.436  1.00  0.00           H  
ATOM    879 HH11 ARG A  58       8.474   7.997  -3.999  1.00  0.00           H  
ATOM    880 HH22 ARG A  58      11.418   6.522  -5.291  1.00  0.00           H  
ATOM    881 HH21 ARG A  58      12.236   6.442  -3.755  1.00  0.00           H  
ATOM    882  N   ILE A  59       9.089   3.711   0.862  1.00  9.72           N  
ATOM    883  CA  ILE A  59       9.763   2.551   1.440  1.00 10.43           C  
ATOM    884  C   ILE A  59      11.211   2.541   0.908  1.00 11.60           C  
ATOM    885  O   ILE A  59      11.431   2.895  -0.249  1.00 10.43           O  
ATOM    886  CB  ILE A  59       9.029   1.220   1.104  1.00 11.93           C  
ATOM    887  CG1 ILE A  59       9.508   0.061   2.008  1.00 12.01           C  
ATOM    888  CG2 ILE A  59       9.070   0.820  -0.387  1.00 12.70           C  
ATOM    889  CD1 ILE A  59       8.584  -1.166   2.013  1.00 12.28           C  
ATOM    890  H   ILE A  59       9.207   3.821  -0.138  1.00  0.00           H  
ATOM    891  HA  ILE A  59       9.801   2.665   2.521  1.00  0.00           H  
ATOM    892  HB  ILE A  59       7.981   1.392   1.351  1.00  0.00           H  
ATOM    893 HG13 ILE A  59       9.600   0.412   3.036  1.00  0.00           H  
ATOM    894 HG12 ILE A  59      10.511  -0.243   1.717  1.00  0.00           H  
ATOM    895 HG21 ILE A  59       8.396  -0.011  -0.590  1.00  0.00           H  
ATOM    896 HG22 ILE A  59       8.759   1.646  -1.027  1.00  0.00           H  
ATOM    897 HG23 ILE A  59      10.066   0.509  -0.702  1.00  0.00           H  
ATOM    898 HD11 ILE A  59       8.469  -1.562   3.021  1.00  0.00           H  
ATOM    899 HD12 ILE A  59       7.585  -0.931   1.642  1.00  0.00           H  
ATOM    900 HD13 ILE A  59       8.995  -1.962   1.394  1.00  0.00           H  
ATOM    901  N   LEU A  60      12.169   2.195   1.780  1.00 11.24           N  
ATOM    902  CA  LEU A  60      13.604   2.395   1.567  1.00 12.83           C  
ATOM    903  C   LEU A  60      14.392   1.268   2.241  1.00 11.01           C  
ATOM    904  O   LEU A  60      14.163   1.009   3.420  1.00 10.72           O  
ATOM    905  CB  LEU A  60      13.979   3.794   2.132  1.00 14.57           C  
ATOM    906  CG  LEU A  60      15.479   4.120   2.369  1.00 17.27           C  
ATOM    907  CD1 LEU A  60      16.310   4.104   1.071  1.00 18.89           C  
ATOM    908  CD2 LEU A  60      15.648   5.442   3.145  1.00 17.96           C  
ATOM    909  H   LEU A  60      11.905   1.915   2.717  1.00  0.00           H  
ATOM    910  HA  LEU A  60      13.823   2.367   0.499  1.00  0.00           H  
ATOM    911  HB3 LEU A  60      13.476   3.905   3.095  1.00  0.00           H  
ATOM    912  HB2 LEU A  60      13.545   4.561   1.490  1.00  0.00           H  
ATOM    913  HG  LEU A  60      15.893   3.348   3.018  1.00  0.00           H  
ATOM    914 HD11 LEU A  60      17.316   3.732   1.261  1.00  0.00           H  
ATOM    915 HD12 LEU A  60      15.872   3.461   0.312  1.00  0.00           H  
ATOM    916 HD13 LEU A  60      16.408   5.097   0.632  1.00  0.00           H  
ATOM    917 HD21 LEU A  60      16.313   6.142   2.639  1.00  0.00           H  
ATOM    918 HD22 LEU A  60      14.697   5.954   3.297  1.00  0.00           H  
ATOM    919 HD23 LEU A  60      16.072   5.257   4.133  1.00  0.00           H  
ATOM    920  N   ASN A  61      15.356   0.689   1.508  1.00 10.86           N  
ATOM    921  CA  ASN A  61      16.395  -0.186   2.051  1.00 11.14           C  
ATOM    922  C   ASN A  61      17.594   0.692   2.452  1.00 13.80           C  
ATOM    923  O   ASN A  61      18.250   1.253   1.575  1.00 12.68           O  
ATOM    924  CB  ASN A  61      16.769  -1.242   0.986  1.00 11.01           C  
ATOM    925  CG  ASN A  61      17.657  -2.387   1.500  1.00 11.32           C  
ATOM    926  OD1 ASN A  61      18.623  -2.170   2.226  1.00 13.10           O  
ATOM    927  ND2 ASN A  61      17.357  -3.620   1.092  1.00 11.26           N  
ATOM    928  H   ASN A  61      15.485   0.971   0.544  1.00  0.00           H  
ATOM    929  HA  ASN A  61      16.047  -0.709   2.943  1.00  0.00           H  
ATOM    930  HB3 ASN A  61      17.244  -0.773   0.125  1.00  0.00           H  
ATOM    931  HB2 ASN A  61      15.844  -1.683   0.616  1.00  0.00           H  
ATOM    932 HD22 ASN A  61      17.938  -4.398   1.371  1.00  0.00           H  
ATOM    933 HD21 ASN A  61      16.584  -3.775   0.458  1.00  0.00           H  
ATOM    934  N   ASN A  62      17.852   0.788   3.767  1.00 12.87           N  
ATOM    935  CA  ASN A  62      18.938   1.588   4.349  1.00 14.16           C  
ATOM    936  C   ASN A  62      20.267   0.813   4.516  1.00 14.19           C  
ATOM    937  O   ASN A  62      21.232   1.399   5.004  1.00 20.53           O  
ATOM    938  CB  ASN A  62      18.442   2.269   5.654  1.00 13.57           C  
ATOM    939  CG  ASN A  62      17.973   1.329   6.776  1.00 13.71           C  
ATOM    940  OD1 ASN A  62      18.619   0.330   7.075  1.00 11.48           O  
ATOM    941  ND2 ASN A  62      16.858   1.662   7.427  1.00 16.31           N  
ATOM    942  H   ASN A  62      17.280   0.272   4.423  1.00  0.00           H  
ATOM    943  HA  ASN A  62      19.157   2.402   3.655  1.00  0.00           H  
ATOM    944  HB3 ASN A  62      17.619   2.939   5.401  1.00  0.00           H  
ATOM    945  HB2 ASN A  62      19.226   2.910   6.061  1.00  0.00           H  
ATOM    946 HD22 ASN A  62      16.527   1.096   8.196  1.00  0.00           H  
ATOM    947 HD21 ASN A  62      16.354   2.509   7.196  1.00  0.00           H  
ATOM    948  N   GLY A  63      20.307  -0.468   4.107  1.00 14.97           N  
ATOM    949  CA  GLY A  63      21.499  -1.322   4.143  1.00 14.50           C  
ATOM    950  C   GLY A  63      21.682  -2.056   5.480  1.00 12.87           C  
ATOM    951  O   GLY A  63      22.649  -2.803   5.618  1.00 16.20           O  
ATOM    952  H   GLY A  63      19.477  -0.876   3.697  1.00  0.00           H  
ATOM    953  HA3 GLY A  63      22.400  -0.744   3.940  1.00  0.00           H  
ATOM    954  HA2 GLY A  63      21.408  -2.066   3.351  1.00  0.00           H  
ATOM    955  N  AHIS A  64      20.773  -1.855   6.447  0.60 13.38           N  
ATOM    956  N  BHIS A  64      20.682  -1.676   6.534  0.40 12.06           N  
ATOM    957  CA AHIS A  64      20.747  -2.511   7.760  0.60 12.59           C  
ATOM    958  CA BHIS A  64      20.579  -2.368   7.855  0.40 10.68           C  
ATOM    959  C  AHIS A  64      19.363  -3.112   8.061  0.60 11.75           C  
ATOM    960  C  BHIS A  64      19.158  -2.862   8.168  0.40 10.31           C  
ATOM    961  O  AHIS A  64      19.258  -3.998   8.906  0.60 12.38           O  
ATOM    962  O  BHIS A  64      18.982  -3.618   9.127  0.40  9.11           O  
ATOM    963  CB AHIS A  64      21.132  -1.484   8.845  0.60 13.45           C  
ATOM    964  CB BHIS A  64      21.112  -1.513   9.014  0.40 10.41           C  
ATOM    965  CG AHIS A  64      22.449  -0.792   8.605  0.60 14.78           C  
ATOM    966  CG BHIS A  64      20.611  -0.108   9.132  0.40  9.91           C  
ATOM    967  ND1AHIS A  64      22.541   0.541   8.188  0.60 15.70           N  
ATOM    968  ND1BHIS A  64      19.600   0.252   9.991  0.40 10.66           N  
ATOM    969  CE1AHIS A  64      23.843   0.770   8.073  0.60 14.77           C  
ATOM    970  CE1BHIS A  64      19.403   1.549   9.941  0.40  9.96           C  
ATOM    971  NE2AHIS A  64      24.589  -0.292   8.383  0.60 15.51           N  
ATOM    972  NE2BHIS A  64      20.273   2.060   9.071  0.40  9.99           N  
ATOM    973  CD2AHIS A  64      23.720  -1.311   8.725  0.60 15.49           C  
ATOM    974  CD2BHIS A  64      21.043   1.043   8.571  0.40  9.80           C  
ATOM    975  H  AHIS A  64      20.043  -1.176   6.282  0.60  0.00           H  
ATOM    976  H  BHIS A  64      20.017  -0.933   6.374  0.40  0.00           H  
ATOM    977  HA AHIS A  64      21.465  -3.332   7.784  0.60  0.00           H  
ATOM    978  HA BHIS A  64      21.214  -3.252   7.798  0.40  0.00           H  
ATOM    979  HB3AHIS A  64      21.180  -1.965   9.822  0.60  0.00           H  
ATOM    980  HB3BHIS A  64      22.201  -1.502   8.979  0.40  0.00           H  
ATOM    981  HB2AHIS A  64      20.360  -0.718   8.928  0.60  0.00           H  
ATOM    982  HB2BHIS A  64      20.936  -2.036   9.954  0.40  0.00           H  
ATOM    983  HE1AHIS A  64      24.255   1.720   7.767  0.60  0.00           H  
ATOM    984  HE1BHIS A  64      18.635   2.002  10.551  0.40  0.00           H  
ATOM    985  HD2AHIS A  64      24.058  -2.293   9.015  0.60  0.00           H  
ATOM    986  HD2BHIS A  64      21.861   1.026   7.866  0.40  0.00           H  
ATOM    987  HE2AHIS A  64      25.599  -0.346   8.379  0.60  0.00           H  
ATOM    988  HE2BHIS A  64      20.277   3.053   8.885  0.40  0.00           H  
ATOM    989  N   SER A  65      18.338  -2.614   7.358  1.00 10.75           N  
ATOM    990  CA  SER A  65      16.918  -2.909   7.489  1.00 10.26           C  
ATOM    991  C   SER A  65      16.211  -2.311   6.253  1.00  9.51           C  
ATOM    992  O   SER A  65      16.848  -1.614   5.457  1.00  9.64           O  
ATOM    993  CB  SER A  65      16.412  -2.306   8.824  1.00 11.11           C  
ATOM    994  OG  SER A  65      15.051  -2.586   9.065  1.00 12.66           O  
ATOM    995  H   SER A  65      18.532  -1.886   6.685  1.00  0.00           H  
ATOM    996  HA  SER A  65      16.772  -3.990   7.488  1.00  0.00           H  
ATOM    997  HB3 SER A  65      16.550  -1.224   8.833  1.00  0.00           H  
ATOM    998  HB2 SER A  65      16.979  -2.701   9.668  1.00  0.00           H  
ATOM    999  HG  SER A  65      14.983  -3.405   9.569  1.00  0.00           H  
ATOM   1000  N   PHE A  66      14.899  -2.558   6.127  1.00  8.14           N  
ATOM   1001  CA  PHE A  66      14.019  -1.737   5.297  1.00  8.45           C  
ATOM   1002  C   PHE A  66      13.082  -0.972   6.242  1.00  8.50           C  
ATOM   1003  O   PHE A  66      12.638  -1.527   7.250  1.00  8.02           O  
ATOM   1004  CB  PHE A  66      13.279  -2.606   4.251  1.00  8.54           C  
ATOM   1005  CG  PHE A  66      12.058  -3.385   4.714  1.00  8.73           C  
ATOM   1006  CD1 PHE A  66      10.800  -2.751   4.796  1.00  9.14           C  
ATOM   1007  CE1 PHE A  66       9.717  -3.432   5.328  1.00  9.63           C  
ATOM   1008  CZ  PHE A  66       9.854  -4.747   5.756  1.00  9.49           C  
ATOM   1009  CD2 PHE A  66      12.196  -4.693   5.221  1.00  9.49           C  
ATOM   1010  CE2 PHE A  66      11.092  -5.373   5.714  1.00 10.17           C  
ATOM   1011  H   PHE A  66      14.434  -3.124   6.822  1.00  0.00           H  
ATOM   1012  HA  PHE A  66      14.612  -1.009   4.750  1.00  0.00           H  
ATOM   1013  HB3 PHE A  66      13.984  -3.294   3.783  1.00  0.00           H  
ATOM   1014  HB2 PHE A  66      12.947  -1.946   3.449  1.00  0.00           H  
ATOM   1015  HD1 PHE A  66      10.682  -1.728   4.468  1.00  0.00           H  
ATOM   1016  HE1 PHE A  66       8.768  -2.926   5.414  1.00  0.00           H  
ATOM   1017  HZ  PHE A  66       9.000  -5.276   6.153  1.00  0.00           H  
ATOM   1018  HD2 PHE A  66      13.159  -5.173   5.209  1.00  0.00           H  
ATOM   1019  HE2 PHE A  66      11.198  -6.385   6.077  1.00  0.00           H  
ATOM   1020  N   GLN A  67      12.786   0.282   5.873  1.00  9.14           N  
ATOM   1021  CA  GLN A  67      11.900   1.174   6.611  1.00  9.45           C  
ATOM   1022  C   GLN A  67      10.840   1.765   5.672  1.00  8.81           C  
ATOM   1023  O   GLN A  67      11.135   2.009   4.504  1.00  9.61           O  
ATOM   1024  CB  GLN A  67      12.739   2.275   7.304  1.00 12.51           C  
ATOM   1025  CG  GLN A  67      13.411   3.302   6.363  1.00 14.21           C  
ATOM   1026  CD  GLN A  67      14.161   4.369   7.154  1.00 17.13           C  
ATOM   1027  OE1 GLN A  67      15.272   4.137   7.620  1.00 19.35           O  
ATOM   1028  NE2 GLN A  67      13.552   5.543   7.314  1.00 18.46           N  
ATOM   1029  H   GLN A  67      13.181   0.657   5.019  1.00  0.00           H  
ATOM   1030  HA  GLN A  67      11.382   0.598   7.374  1.00  0.00           H  
ATOM   1031  HB3 GLN A  67      13.502   1.802   7.924  1.00  0.00           H  
ATOM   1032  HB2 GLN A  67      12.090   2.808   8.001  1.00  0.00           H  
ATOM   1033  HG3 GLN A  67      12.679   3.799   5.725  1.00  0.00           H  
ATOM   1034  HG2 GLN A  67      14.114   2.801   5.697  1.00  0.00           H  
ATOM   1035 HE22 GLN A  67      13.989   6.263   7.876  1.00  0.00           H  
ATOM   1036 HE21 GLN A  67      12.638   5.705   6.920  1.00  0.00           H  
ATOM   1037  N   VAL A  68       9.652   2.035   6.230  1.00  8.72           N  
ATOM   1038  CA  VAL A  68       8.579   2.810   5.611  1.00  8.43           C  
ATOM   1039  C   VAL A  68       8.470   4.138   6.375  1.00  9.45           C  
ATOM   1040  O   VAL A  68       8.215   4.109   7.576  1.00  7.64           O  
ATOM   1041  CB  VAL A  68       7.212   2.071   5.697  1.00  9.28           C  
ATOM   1042  CG1 VAL A  68       5.988   2.943   5.336  1.00 10.13           C  
ATOM   1043  CG2 VAL A  68       7.217   0.804   4.825  1.00  9.65           C  
ATOM   1044  H   VAL A  68       9.510   1.800   7.205  1.00  0.00           H  
ATOM   1045  HA  VAL A  68       8.806   3.005   4.566  1.00  0.00           H  
ATOM   1046  HB  VAL A  68       7.075   1.742   6.727  1.00  0.00           H  
ATOM   1047 HG11 VAL A  68       5.078   2.345   5.276  1.00  0.00           H  
ATOM   1048 HG12 VAL A  68       5.800   3.718   6.077  1.00  0.00           H  
ATOM   1049 HG13 VAL A  68       6.132   3.442   4.378  1.00  0.00           H  
ATOM   1050 HG21 VAL A  68       6.282   0.254   4.917  1.00  0.00           H  
ATOM   1051 HG22 VAL A  68       7.347   1.057   3.773  1.00  0.00           H  
ATOM   1052 HG23 VAL A  68       8.020   0.123   5.109  1.00  0.00           H  
ATOM   1053  N   THR A  69       8.664   5.261   5.668  1.00  9.35           N  
ATOM   1054  CA  THR A  69       8.641   6.616   6.221  1.00 10.63           C  
ATOM   1055  C   THR A  69       7.228   7.235   6.180  1.00 10.85           C  
ATOM   1056  O   THR A  69       6.415   6.873   5.329  1.00 14.49           O  
ATOM   1057  CB  THR A  69       9.598   7.545   5.428  1.00 10.96           C  
ATOM   1058  OG1 THR A  69       9.217   7.710   4.076  1.00 14.97           O  
ATOM   1059  CG2 THR A  69      11.060   7.080   5.470  1.00 11.31           C  
ATOM   1060  H   THR A  69       8.820   5.199   4.670  1.00  0.00           H  
ATOM   1061  HA  THR A  69       8.972   6.586   7.259  1.00  0.00           H  
ATOM   1062  HB  THR A  69       9.557   8.539   5.874  1.00  0.00           H  
ATOM   1063  HG1 THR A  69       9.850   8.297   3.654  1.00  0.00           H  
ATOM   1064 HG21 THR A  69      11.716   7.790   4.964  1.00  0.00           H  
ATOM   1065 HG22 THR A  69      11.398   7.001   6.502  1.00  0.00           H  
ATOM   1066 HG23 THR A  69      11.192   6.107   4.997  1.00  0.00           H  
ATOM   1067  N   PHE A  70       6.990   8.162   7.123  1.00 10.38           N  
ATOM   1068  CA  PHE A  70       5.750   8.912   7.328  1.00 10.86           C  
ATOM   1069  C   PHE A  70       6.033  10.413   7.427  1.00 12.11           C  
ATOM   1070  O   PHE A  70       7.087  10.808   7.926  1.00 12.57           O  
ATOM   1071  CB  PHE A  70       5.049   8.446   8.626  1.00  9.91           C  
ATOM   1072  CG  PHE A  70       4.366   7.100   8.527  1.00 10.63           C  
ATOM   1073  CD1 PHE A  70       5.129   5.921   8.611  1.00 10.87           C  
ATOM   1074  CE1 PHE A  70       4.536   4.692   8.380  1.00 10.49           C  
ATOM   1075  CZ  PHE A  70       3.186   4.613   8.065  1.00 11.15           C  
ATOM   1076  CD2 PHE A  70       3.003   7.011   8.175  1.00 10.00           C  
ATOM   1077  CE2 PHE A  70       2.423   5.769   7.962  1.00 10.03           C  
ATOM   1078  H   PHE A  70       7.722   8.381   7.788  1.00  0.00           H  
ATOM   1079  HA  PHE A  70       5.084   8.761   6.480  1.00  0.00           H  
ATOM   1080  HB3 PHE A  70       4.299   9.175   8.939  1.00  0.00           H  
ATOM   1081  HB2 PHE A  70       5.773   8.404   9.441  1.00  0.00           H  
ATOM   1082  HD1 PHE A  70       6.182   5.976   8.826  1.00  0.00           H  
ATOM   1083  HE1 PHE A  70       5.145   3.806   8.417  1.00  0.00           H  
ATOM   1084  HZ  PHE A  70       2.728   3.653   7.878  1.00  0.00           H  
ATOM   1085  HD2 PHE A  70       2.411   7.907   8.064  1.00  0.00           H  
ATOM   1086  HE2 PHE A  70       1.382   5.701   7.685  1.00  0.00           H  
ATOM   1087  N   ASP A  71       5.041  11.210   6.999  1.00 12.08           N  
ATOM   1088  CA  ASP A  71       4.988  12.663   7.146  1.00 13.60           C  
ATOM   1089  C   ASP A  71       4.807  13.030   8.635  1.00 13.59           C  
ATOM   1090  O   ASP A  71       3.761  12.725   9.212  1.00 15.48           O  
ATOM   1091  CB  ASP A  71       3.861  13.247   6.256  1.00 15.64           C  
ATOM   1092  CG  ASP A  71       3.716  14.774   6.274  1.00 17.20           C  
ATOM   1093  OD1 ASP A  71       4.660  15.463   6.717  1.00 18.77           O  
ATOM   1094  OD2 ASP A  71       2.656  15.235   5.798  1.00 24.14           O1-
ATOM   1095  H   ASP A  71       4.213  10.785   6.602  1.00  0.00           H  
ATOM   1096  HA  ASP A  71       5.941  13.063   6.793  1.00  0.00           H  
ATOM   1097  HB3 ASP A  71       2.913  12.820   6.582  1.00  0.00           H  
ATOM   1098  HB2 ASP A  71       4.024  12.936   5.224  1.00  0.00           H  
ATOM   1099  N   ASP A  72       5.836  13.677   9.203  1.00 14.93           N  
ATOM   1100  CA  ASP A  72       5.919  14.090  10.608  1.00 15.92           C  
ATOM   1101  C   ASP A  72       5.786  15.623  10.767  1.00 18.93           C  
ATOM   1102  O   ASP A  72       6.054  16.129  11.857  1.00 20.35           O  
ATOM   1103  CB  ASP A  72       7.216  13.582  11.296  1.00 15.22           C  
ATOM   1104  CG  ASP A  72       8.547  14.054  10.683  1.00 17.96           C  
ATOM   1105  OD1 ASP A  72       8.579  14.387   9.478  1.00 18.98           O  
ATOM   1106  OD2 ASP A  72       9.540  14.027  11.438  1.00 19.84           O1-
ATOM   1107  H   ASP A  72       6.663  13.878   8.656  1.00  0.00           H  
ATOM   1108  HA  ASP A  72       5.080  13.664  11.161  1.00  0.00           H  
ATOM   1109  HB3 ASP A  72       7.216  12.491  11.280  1.00  0.00           H  
ATOM   1110  HB2 ASP A  72       7.194  13.870  12.348  1.00  0.00           H  
ATOM   1111  N   SER A  73       5.380  16.348   9.706  1.00 19.38           N  
ATOM   1112  CA  SER A  73       5.180  17.804   9.732  1.00 22.99           C  
ATOM   1113  C   SER A  73       4.003  18.270  10.617  1.00 24.82           C  
ATOM   1114  O   SER A  73       3.989  19.431  11.026  1.00 26.15           O  
ATOM   1115  CB  SER A  73       5.073  18.339   8.287  1.00 23.83           C  
ATOM   1116  OG  SER A  73       3.845  18.006   7.666  1.00 25.19           O  
ATOM   1117  H   SER A  73       5.189  15.885   8.827  1.00  0.00           H  
ATOM   1118  HA  SER A  73       6.085  18.237  10.163  1.00  0.00           H  
ATOM   1119  HB3 SER A  73       5.894  17.961   7.676  1.00  0.00           H  
ATOM   1120  HB2 SER A  73       5.163  19.426   8.287  1.00  0.00           H  
ATOM   1121  HG  SER A  73       3.934  17.121   7.289  1.00  0.00           H  
ATOM   1122  N   GLN A  74       3.058  17.359  10.902  1.00 23.86           N  
ATOM   1123  CA  GLN A  74       1.869  17.573  11.728  1.00 23.00           C  
ATOM   1124  C   GLN A  74       1.603  16.323  12.587  1.00 23.54           C  
ATOM   1125  O   GLN A  74       2.178  15.264  12.325  1.00 22.54           O  
ATOM   1126  CB  GLN A  74       0.660  17.873  10.810  1.00 27.56           C  
ATOM   1127  CG  GLN A  74       0.775  19.177   9.998  1.00 30.00           C  
ATOM   1128  CD  GLN A  74      -0.462  19.419   9.134  1.00 31.70           C  
ATOM   1129  OE1 GLN A  74      -1.561  19.599   9.652  1.00 32.79           O  
ATOM   1130  NE2 GLN A  74      -0.285  19.439   7.811  1.00 33.36           N  
ATOM   1131  H   GLN A  74       3.167  16.421  10.544  1.00  0.00           H  
ATOM   1132  HA  GLN A  74       2.032  18.411  12.408  1.00  0.00           H  
ATOM   1133  HB3 GLN A  74      -0.249  17.916  11.414  1.00  0.00           H  
ATOM   1134  HB2 GLN A  74       0.523  17.043  10.116  1.00  0.00           H  
ATOM   1135  HG3 GLN A  74       1.654  19.154   9.354  1.00  0.00           H  
ATOM   1136  HG2 GLN A  74       0.902  20.026  10.671  1.00  0.00           H  
ATOM   1137 HE22 GLN A  74      -1.070  19.611   7.200  1.00  0.00           H  
ATOM   1138 HE21 GLN A  74       0.633  19.296   7.416  1.00  0.00           H  
ATOM   1139  N   ASP A  75       0.700  16.461  13.578  1.00 25.37           N  
ATOM   1140  CA  ASP A  75       0.160  15.376  14.416  1.00 25.82           C  
ATOM   1141  C   ASP A  75      -0.835  14.479  13.644  1.00 26.32           C  
ATOM   1142  O   ASP A  75      -2.018  14.427  13.983  1.00 31.41           O  
ATOM   1143  CB  ASP A  75      -0.457  15.895  15.746  1.00 25.75           C  
ATOM   1144  CG  ASP A  75       0.492  16.687  16.651  1.00 25.47           C  
ATOM   1145  OD1 ASP A  75       1.708  16.398  16.624  1.00 25.44           O  
ATOM   1146  OD2 ASP A  75      -0.026  17.514  17.430  1.00 30.30           O1-
ATOM   1147  H   ASP A  75       0.278  17.366  13.726  1.00  0.00           H  
ATOM   1148  HA  ASP A  75       0.996  14.728  14.685  1.00  0.00           H  
ATOM   1149  HB3 ASP A  75      -0.867  15.070  16.329  1.00  0.00           H  
ATOM   1150  HB2 ASP A  75      -1.291  16.553  15.497  1.00  0.00           H  
ATOM   1151  N   LYS A  76      -0.328  13.791  12.609  1.00 23.37           N  
ATOM   1152  CA  LYS A  76      -1.066  12.869  11.749  1.00 23.10           C  
ATOM   1153  C   LYS A  76      -1.151  11.464  12.360  1.00 21.44           C  
ATOM   1154  O   LYS A  76      -2.249  10.950  12.565  1.00 27.59           O  
ATOM   1155  CB  LYS A  76      -0.382  12.833  10.368  1.00 23.06           C  
ATOM   1156  CG  LYS A  76      -0.701  14.067   9.515  1.00 25.03           C  
ATOM   1157  CD  LYS A  76      -0.088  13.973   8.114  1.00 28.26           C  
ATOM   1158  CE  LYS A  76      -0.594  15.073   7.172  1.00 30.80           C  
ATOM   1159  NZ  LYS A  76      -0.111  14.862   5.798  1.00 34.01           N1+
ATOM   1160  H   LYS A  76       0.650  13.915  12.384  1.00  0.00           H  
ATOM   1161  HA  LYS A  76      -2.085  13.241  11.624  1.00  0.00           H  
ATOM   1162  HB3 LYS A  76      -0.723  11.954   9.824  1.00  0.00           H  
ATOM   1163  HB2 LYS A  76       0.697  12.711  10.474  1.00  0.00           H  
ATOM   1164  HG3 LYS A  76      -0.345  14.965  10.017  1.00  0.00           H  
ATOM   1165  HG2 LYS A  76      -1.784  14.170   9.429  1.00  0.00           H  
ATOM   1166  HD3 LYS A  76      -0.318  12.995   7.696  1.00  0.00           H  
ATOM   1167  HD2 LYS A  76       1.000  14.026   8.188  1.00  0.00           H  
ATOM   1168  HE3 LYS A  76      -0.273  16.055   7.521  1.00  0.00           H  
ATOM   1169  HE2 LYS A  76      -1.684  15.075   7.150  1.00  0.00           H  
ATOM   1170  HZ1 LYS A  76       0.905  14.927   5.784  1.00  0.00           H  
ATOM   1171  HZ2 LYS A  76      -0.396  13.948   5.473  1.00  0.00           H  
ATOM   1172  HZ3 LYS A  76      -0.493  15.571   5.189  1.00  0.00           H  
ATOM   1173  N   ALA A  77       0.022  10.886  12.645  1.00 19.69           N  
ATOM   1174  CA  ALA A  77       0.176   9.598  13.303  1.00 16.78           C  
ATOM   1175  C   ALA A  77       0.986   9.839  14.571  1.00 16.17           C  
ATOM   1176  O   ALA A  77       2.152  10.219  14.464  1.00 15.84           O  
ATOM   1177  CB  ALA A  77       0.886   8.632  12.351  1.00 18.35           C  
ATOM   1178  H   ALA A  77       0.880  11.382  12.451  1.00  0.00           H  
ATOM   1179  HA  ALA A  77      -0.789   9.169  13.564  1.00  0.00           H  
ATOM   1180  HB1 ALA A  77       1.126   7.696  12.852  1.00  0.00           H  
ATOM   1181  HB2 ALA A  77       0.245   8.393  11.510  1.00  0.00           H  
ATOM   1182  HB3 ALA A  77       1.805   9.057  11.946  1.00  0.00           H  
ATOM   1183  N   VAL A  78       0.346   9.662  15.736  1.00 14.32           N  
ATOM   1184  CA  VAL A  78       0.950   9.961  17.032  1.00 13.77           C  
ATOM   1185  C   VAL A  78       0.702   8.843  18.054  1.00 12.71           C  
ATOM   1186  O   VAL A  78      -0.291   8.118  17.969  1.00 14.18           O  
ATOM   1187  CB  VAL A  78       0.437  11.305  17.633  1.00 15.08           C  
ATOM   1188  CG1 VAL A  78       0.805  12.512  16.757  1.00 14.77           C  
ATOM   1189  CG2 VAL A  78      -1.061  11.336  17.997  1.00 16.14           C  
ATOM   1190  H   VAL A  78      -0.616   9.349  15.748  1.00  0.00           H  
ATOM   1191  HA  VAL A  78       2.030  10.031  16.907  1.00  0.00           H  
ATOM   1192  HB  VAL A  78       0.979  11.456  18.567  1.00  0.00           H  
ATOM   1193 HG11 VAL A  78       0.525  13.446  17.241  1.00  0.00           H  
ATOM   1194 HG12 VAL A  78       1.876  12.556  16.575  1.00  0.00           H  
ATOM   1195 HG13 VAL A  78       0.299  12.480  15.791  1.00  0.00           H  
ATOM   1196 HG21 VAL A  78      -1.353  12.321  18.361  1.00  0.00           H  
ATOM   1197 HG22 VAL A  78      -1.683  11.108  17.131  1.00  0.00           H  
ATOM   1198 HG23 VAL A  78      -1.304  10.627  18.788  1.00  0.00           H  
ATOM   1199  N   LEU A  79       1.627   8.772  19.020  1.00 11.61           N  
ATOM   1200  CA  LEU A  79       1.587   7.911  20.191  1.00 12.70           C  
ATOM   1201  C   LEU A  79       1.549   8.816  21.431  1.00 13.43           C  
ATOM   1202  O   LEU A  79       2.390   9.706  21.569  1.00 12.42           O  
ATOM   1203  CB  LEU A  79       2.831   6.998  20.161  1.00 13.68           C  
ATOM   1204  CG  LEU A  79       2.876   5.912  21.254  1.00 15.52           C  
ATOM   1205  CD1 LEU A  79       1.726   4.897  21.090  1.00 17.27           C  
ATOM   1206  CD2 LEU A  79       4.263   5.232  21.287  1.00 14.30           C  
ATOM   1207  H   LEU A  79       2.416   9.406  18.982  1.00  0.00           H  
ATOM   1208  HA  LEU A  79       0.688   7.293  20.166  1.00  0.00           H  
ATOM   1209  HB3 LEU A  79       3.728   7.617  20.224  1.00  0.00           H  
ATOM   1210  HB2 LEU A  79       2.877   6.505  19.191  1.00  0.00           H  
ATOM   1211  HG  LEU A  79       2.736   6.393  22.220  1.00  0.00           H  
ATOM   1212 HD11 LEU A  79       2.031   3.870  21.290  1.00  0.00           H  
ATOM   1213 HD12 LEU A  79       0.909   5.126  21.774  1.00  0.00           H  
ATOM   1214 HD13 LEU A  79       1.314   4.921  20.081  1.00  0.00           H  
ATOM   1215 HD21 LEU A  79       4.205   4.145  21.248  1.00  0.00           H  
ATOM   1216 HD22 LEU A  79       4.892   5.545  20.455  1.00  0.00           H  
ATOM   1217 HD23 LEU A  79       4.803   5.491  22.197  1.00  0.00           H  
ATOM   1218  N   LYS A  80       0.549   8.579  22.290  1.00 13.06           N  
ATOM   1219  CA  LYS A  80       0.271   9.350  23.501  1.00 14.45           C  
ATOM   1220  C   LYS A  80      -0.098   8.403  24.650  1.00 14.29           C  
ATOM   1221  O   LYS A  80      -0.513   7.269  24.407  1.00 12.72           O  
ATOM   1222  CB  LYS A  80      -0.889  10.335  23.225  1.00 18.76           C  
ATOM   1223  CG  LYS A  80      -0.531  11.475  22.256  1.00 21.22           C  
ATOM   1224  CD  LYS A  80      -1.678  12.468  21.996  1.00 26.06           C  
ATOM   1225  CE  LYS A  80      -2.166  13.247  23.230  1.00 31.96           C  
ATOM   1226  NZ  LYS A  80      -1.074  14.000  23.872  1.00 37.80           N1+
ATOM   1227  H   LYS A  80      -0.101   7.827  22.097  1.00  0.00           H  
ATOM   1228  HA  LYS A  80       1.159   9.908  23.805  1.00  0.00           H  
ATOM   1229  HB3 LYS A  80      -1.200  10.779  24.171  1.00  0.00           H  
ATOM   1230  HB2 LYS A  80      -1.756   9.795  22.844  1.00  0.00           H  
ATOM   1231  HG3 LYS A  80      -0.226  11.060  21.296  1.00  0.00           H  
ATOM   1232  HG2 LYS A  80       0.336  12.006  22.640  1.00  0.00           H  
ATOM   1233  HD3 LYS A  80      -2.521  11.930  21.560  1.00  0.00           H  
ATOM   1234  HD2 LYS A  80      -1.360  13.177  21.229  1.00  0.00           H  
ATOM   1235  HE3 LYS A  80      -2.618  12.578  23.961  1.00  0.00           H  
ATOM   1236  HE2 LYS A  80      -2.941  13.953  22.931  1.00  0.00           H  
ATOM   1237  HZ1 LYS A  80      -0.369  13.358  24.210  1.00  0.00           H  
ATOM   1238  HZ2 LYS A  80      -0.653  14.618  23.191  1.00  0.00           H  
ATOM   1239  HZ3 LYS A  80      -1.438  14.540  24.644  1.00  0.00           H  
ATOM   1240  N   GLY A  81       0.027   8.907  25.888  1.00 14.74           N  
ATOM   1241  CA  GLY A  81      -0.355   8.195  27.107  1.00 15.52           C  
ATOM   1242  C   GLY A  81       0.597   7.034  27.422  1.00 14.79           C  
ATOM   1243  O   GLY A  81       1.680   6.911  26.847  1.00 14.12           O  
ATOM   1244  H   GLY A  81       0.395   9.840  26.007  1.00  0.00           H  
ATOM   1245  HA3 GLY A  81      -1.377   7.826  27.014  1.00  0.00           H  
ATOM   1246  HA2 GLY A  81      -0.341   8.897  27.941  1.00  0.00           H  
ATOM   1247  N   GLY A  82       0.190   6.191  28.381  1.00 16.50           N  
ATOM   1248  CA  GLY A  82       1.030   5.134  28.935  1.00 17.29           C  
ATOM   1249  C   GLY A  82       2.125   5.770  29.808  1.00 18.26           C  
ATOM   1250  O   GLY A  82       1.781   6.513  30.730  1.00 16.34           O  
ATOM   1251  H   GLY A  82      -0.715   6.324  28.807  1.00  0.00           H  
ATOM   1252  HA3 GLY A  82       1.397   4.496  28.133  1.00  0.00           H  
ATOM   1253  HA2 GLY A  82       0.427   4.505  29.578  1.00  0.00           H  
ATOM   1254  N   PRO A  83       3.423   5.494  29.546  1.00 15.67           N  
ATOM   1255  CA  PRO A  83       4.542   6.149  30.249  1.00 15.20           C  
ATOM   1256  C   PRO A  83       4.869   7.570  29.739  1.00 13.96           C  
ATOM   1257  O   PRO A  83       5.713   8.231  30.342  1.00 17.62           O  
ATOM   1258  CB  PRO A  83       5.707   5.186  29.972  1.00 14.90           C  
ATOM   1259  CG  PRO A  83       5.427   4.661  28.572  1.00 14.83           C  
ATOM   1260  CD  PRO A  83       3.909   4.558  28.531  1.00 14.83           C  
ATOM   1261  HA  PRO A  83       4.357   6.205  31.323  1.00  0.00           H  
ATOM   1262  HB3 PRO A  83       5.676   4.368  30.692  1.00  0.00           H  
ATOM   1263  HB2 PRO A  83       6.693   5.647  30.051  1.00  0.00           H  
ATOM   1264  HG3 PRO A  83       5.919   3.720  28.342  1.00  0.00           H  
ATOM   1265  HG2 PRO A  83       5.760   5.391  27.836  1.00  0.00           H  
ATOM   1266  HD2 PRO A  83       3.531   4.788  27.535  1.00  0.00           H  
ATOM   1267  HD3 PRO A  83       3.598   3.550  28.799  1.00  0.00           H  
ATOM   1268  N   LEU A  84       4.251   7.984  28.620  1.00 13.39           N  
ATOM   1269  CA  LEU A  84       4.620   9.172  27.856  1.00 12.84           C  
ATOM   1270  C   LEU A  84       3.933  10.438  28.382  1.00 14.38           C  
ATOM   1271  O   LEU A  84       2.716  10.435  28.576  1.00 14.06           O  
ATOM   1272  CB  LEU A  84       4.230   8.958  26.377  1.00 12.29           C  
ATOM   1273  CG  LEU A  84       4.846   7.710  25.710  1.00 11.00           C  
ATOM   1274  CD1 LEU A  84       4.366   7.582  24.254  1.00 10.83           C  
ATOM   1275  CD2 LEU A  84       6.381   7.669  25.818  1.00 11.00           C  
ATOM   1276  H   LEU A  84       3.548   7.397  28.193  1.00  0.00           H  
ATOM   1277  HA  LEU A  84       5.701   9.311  27.919  1.00  0.00           H  
ATOM   1278  HB3 LEU A  84       4.506   9.839  25.804  1.00  0.00           H  
ATOM   1279  HB2 LEU A  84       3.145   8.903  26.293  1.00  0.00           H  
ATOM   1280  HG  LEU A  84       4.467   6.831  26.232  1.00  0.00           H  
ATOM   1281 HD11 LEU A  84       3.871   6.622  24.115  1.00  0.00           H  
ATOM   1282 HD12 LEU A  84       3.647   8.357  23.984  1.00  0.00           H  
ATOM   1283 HD13 LEU A  84       5.183   7.643  23.534  1.00  0.00           H  
ATOM   1284 HD21 LEU A  84       6.836   7.114  25.000  1.00  0.00           H  
ATOM   1285 HD22 LEU A  84       6.815   8.666  25.829  1.00  0.00           H  
ATOM   1286 HD23 LEU A  84       6.686   7.177  26.740  1.00  0.00           H  
ATOM   1287  N   ASP A  85       4.731  11.511  28.496  1.00 16.11           N  
ATOM   1288  CA  ASP A  85       4.272  12.887  28.691  1.00 18.23           C  
ATOM   1289  C   ASP A  85       4.385  13.622  27.348  1.00 19.15           C  
ATOM   1290  O   ASP A  85       5.442  13.579  26.715  1.00 23.34           O  
ATOM   1291  CB  ASP A  85       5.061  13.657  29.780  1.00 22.80           C  
ATOM   1292  CG  ASP A  85       5.132  12.978  31.154  1.00 28.73           C  
ATOM   1293  OD1 ASP A  85       4.233  12.163  31.458  1.00 34.51           O  
ATOM   1294  OD2 ASP A  85       6.039  13.369  31.919  1.00 33.74           O1-
ATOM   1295  H   ASP A  85       5.720  11.408  28.317  1.00  0.00           H  
ATOM   1296  HA  ASP A  85       3.222  12.882  28.991  1.00  0.00           H  
ATOM   1297  HB3 ASP A  85       4.625  14.648  29.917  1.00  0.00           H  
ATOM   1298  HB2 ASP A  85       6.087  13.795  29.434  1.00  0.00           H  
ATOM   1299  N   GLY A  86       3.297  14.300  26.952  1.00 18.08           N  
ATOM   1300  CA  GLY A  86       3.220  15.048  25.700  1.00 18.00           C  
ATOM   1301  C   GLY A  86       2.766  14.136  24.551  1.00 18.62           C  
ATOM   1302  O   GLY A  86       1.994  13.196  24.753  1.00 20.48           O  
ATOM   1303  H   GLY A  86       2.469  14.284  27.529  1.00  0.00           H  
ATOM   1304  HA3 GLY A  86       4.178  15.518  25.465  1.00  0.00           H  
ATOM   1305  HA2 GLY A  86       2.494  15.853  25.817  1.00  0.00           H  
ATOM   1306  N   THR A  87       3.206  14.484  23.332  1.00 15.63           N  
ATOM   1307  CA  THR A  87       2.837  13.826  22.078  1.00 15.18           C  
ATOM   1308  C   THR A  87       4.105  13.446  21.301  1.00 12.96           C  
ATOM   1309  O   THR A  87       5.042  14.243  21.261  1.00 12.75           O  
ATOM   1310  CB  THR A  87       1.991  14.775  21.182  1.00 16.92           C  
ATOM   1311  OG1 THR A  87       0.855  15.212  21.903  1.00 20.81           O  
ATOM   1312  CG2 THR A  87       1.500  14.167  19.859  1.00 16.75           C  
ATOM   1313  H   THR A  87       3.854  15.254  23.242  1.00  0.00           H  
ATOM   1314  HA  THR A  87       2.282  12.910  22.273  1.00  0.00           H  
ATOM   1315  HB  THR A  87       2.571  15.669  20.949  1.00  0.00           H  
ATOM   1316  HG1 THR A  87       1.158  15.828  22.575  1.00  0.00           H  
ATOM   1317 HG21 THR A  87       0.848  14.862  19.328  1.00  0.00           H  
ATOM   1318 HG22 THR A  87       2.323  13.929  19.185  1.00  0.00           H  
ATOM   1319 HG23 THR A  87       0.932  13.254  20.036  1.00  0.00           H  
ATOM   1320  N   TYR A  88       4.101  12.240  20.707  1.00 10.79           N  
ATOM   1321  CA  TYR A  88       5.220  11.682  19.950  1.00 11.24           C  
ATOM   1322  C   TYR A  88       4.741  11.316  18.536  1.00 12.28           C  
ATOM   1323  O   TYR A  88       3.959  10.378  18.405  1.00 13.12           O  
ATOM   1324  CB  TYR A  88       5.774  10.430  20.671  1.00 10.37           C  
ATOM   1325  CG  TYR A  88       6.490  10.642  21.994  1.00  9.80           C  
ATOM   1326  CD1 TYR A  88       5.768  10.997  23.153  1.00  9.35           C  
ATOM   1327  CE1 TYR A  88       6.434  11.148  24.382  1.00  9.70           C  
ATOM   1328  CZ  TYR A  88       7.814  10.898  24.473  1.00  9.38           C  
ATOM   1329  OH  TYR A  88       8.437  10.997  25.682  1.00 10.65           O  
ATOM   1330  CE2 TYR A  88       8.541  10.546  23.320  1.00 10.27           C  
ATOM   1331  CD2 TYR A  88       7.883  10.428  22.082  1.00  9.24           C  
ATOM   1332  H   TYR A  88       3.295  11.637  20.800  1.00  0.00           H  
ATOM   1333  HA  TYR A  88       6.016  12.416  19.875  1.00  0.00           H  
ATOM   1334  HB3 TYR A  88       6.497   9.955  20.014  1.00  0.00           H  
ATOM   1335  HB2 TYR A  88       4.986   9.692  20.825  1.00  0.00           H  
ATOM   1336  HD1 TYR A  88       4.700  11.148  23.110  1.00  0.00           H  
ATOM   1337  HE1 TYR A  88       5.884  11.438  25.263  1.00  0.00           H  
ATOM   1338  HH  TYR A  88       9.395  10.933  25.614  1.00  0.00           H  
ATOM   1339  HE2 TYR A  88       9.603  10.363  23.382  1.00  0.00           H  
ATOM   1340  HD2 TYR A  88       8.452  10.148  21.207  1.00  0.00           H  
ATOM   1341  N   ARG A  89       5.227  12.035  17.509  1.00 10.61           N  
ATOM   1342  CA  ARG A  89       4.905  11.801  16.093  1.00 11.20           C  
ATOM   1343  C   ARG A  89       5.687  10.623  15.506  1.00  9.85           C  
ATOM   1344  O   ARG A  89       6.910  10.603  15.631  1.00  8.27           O  
ATOM   1345  CB  ARG A  89       5.250  13.057  15.272  1.00 13.10           C  
ATOM   1346  CG  ARG A  89       4.288  14.223  15.498  1.00 16.62           C  
ATOM   1347  CD  ARG A  89       4.730  15.462  14.714  1.00 16.86           C  
ATOM   1348  NE  ARG A  89       3.966  16.644  15.112  1.00 20.54           N  
ATOM   1349  CZ  ARG A  89       4.160  17.899  14.687  1.00 20.01           C  
ATOM   1350  NH1 ARG A  89       5.138  18.204  13.825  1.00 19.32           N  
ATOM   1351  NH2 ARG A  89       3.350  18.860  15.146  1.00 23.88           N1+
ATOM   1352  H   ARG A  89       5.902  12.765  17.693  1.00  0.00           H  
ATOM   1353  HA  ARG A  89       3.838  11.600  16.005  1.00  0.00           H  
ATOM   1354  HB3 ARG A  89       5.246  12.826  14.205  1.00  0.00           H  
ATOM   1355  HB2 ARG A  89       6.269  13.369  15.507  1.00  0.00           H  
ATOM   1356  HG3 ARG A  89       4.133  14.446  16.552  1.00  0.00           H  
ATOM   1357  HG2 ARG A  89       3.318  13.902  15.114  1.00  0.00           H  
ATOM   1358  HD3 ARG A  89       4.466  15.310  13.670  1.00  0.00           H  
ATOM   1359  HD2 ARG A  89       5.808  15.614  14.756  1.00  0.00           H  
ATOM   1360  HE  ARG A  89       3.172  16.473  15.732  1.00  0.00           H  
ATOM   1361 HH12 ARG A  89       5.265  19.152  13.500  1.00  0.00           H  
ATOM   1362 HH11 ARG A  89       5.713  17.467  13.434  1.00  0.00           H  
ATOM   1363 HH22 ARG A  89       3.464  19.819  14.852  1.00  0.00           H  
ATOM   1364 HH21 ARG A  89       2.618  18.623  15.804  1.00  0.00           H  
ATOM   1365  N   LEU A  90       4.969   9.725  14.809  1.00  8.82           N  
ATOM   1366  CA  LEU A  90       5.506   8.610  14.026  1.00  9.71           C  
ATOM   1367  C   LEU A  90       6.319   9.124  12.825  1.00  9.40           C  
ATOM   1368  O   LEU A  90       5.755   9.768  11.939  1.00 10.17           O  
ATOM   1369  CB  LEU A  90       4.333   7.690  13.589  1.00  9.53           C  
ATOM   1370  CG  LEU A  90       4.708   6.458  12.725  1.00  9.94           C  
ATOM   1371  CD1 LEU A  90       5.721   5.546  13.440  1.00  9.54           C  
ATOM   1372  CD2 LEU A  90       3.453   5.679  12.274  1.00  9.49           C  
ATOM   1373  H   LEU A  90       3.967   9.857  14.737  1.00  0.00           H  
ATOM   1374  HA  LEU A  90       6.164   8.043  14.685  1.00  0.00           H  
ATOM   1375  HB3 LEU A  90       3.624   8.292  13.025  1.00  0.00           H  
ATOM   1376  HB2 LEU A  90       3.792   7.351  14.473  1.00  0.00           H  
ATOM   1377  HG  LEU A  90       5.186   6.809  11.810  1.00  0.00           H  
ATOM   1378 HD11 LEU A  90       5.544   4.485  13.274  1.00  0.00           H  
ATOM   1379 HD12 LEU A  90       6.721   5.759  13.073  1.00  0.00           H  
ATOM   1380 HD13 LEU A  90       5.732   5.704  14.518  1.00  0.00           H  
ATOM   1381 HD21 LEU A  90       3.546   4.602  12.410  1.00  0.00           H  
ATOM   1382 HD22 LEU A  90       2.566   5.982  12.827  1.00  0.00           H  
ATOM   1383 HD23 LEU A  90       3.251   5.849  11.216  1.00  0.00           H  
ATOM   1384  N   LEU A  91       7.624   8.813  12.828  1.00  9.90           N  
ATOM   1385  CA  LEU A  91       8.557   9.132  11.749  1.00 10.79           C  
ATOM   1386  C   LEU A  91       8.567   8.040  10.674  1.00  9.64           C  
ATOM   1387  O   LEU A  91       8.606   8.363   9.488  1.00  9.26           O  
ATOM   1388  CB  LEU A  91       9.975   9.297  12.343  1.00 14.99           C  
ATOM   1389  CG  LEU A  91      11.076   9.657  11.317  1.00 16.91           C  
ATOM   1390  CD1 LEU A  91      10.798  11.016  10.656  1.00 21.48           C  
ATOM   1391  CD2 LEU A  91      12.475   9.592  11.950  1.00 19.75           C  
ATOM   1392  H   LEU A  91       8.002   8.277  13.598  1.00  0.00           H  
ATOM   1393  HA  LEU A  91       8.256  10.073  11.283  1.00  0.00           H  
ATOM   1394  HB3 LEU A  91      10.253   8.374  12.855  1.00  0.00           H  
ATOM   1395  HB2 LEU A  91       9.948  10.064  13.113  1.00  0.00           H  
ATOM   1396  HG  LEU A  91      11.088   8.908  10.527  1.00  0.00           H  
ATOM   1397 HD11 LEU A  91      11.703  11.585  10.443  1.00  0.00           H  
ATOM   1398 HD12 LEU A  91      10.267  10.884   9.714  1.00  0.00           H  
ATOM   1399 HD13 LEU A  91      10.168  11.630  11.294  1.00  0.00           H  
ATOM   1400 HD21 LEU A  91      13.089   8.849  11.444  1.00  0.00           H  
ATOM   1401 HD22 LEU A  91      13.010  10.539  11.894  1.00  0.00           H  
ATOM   1402 HD23 LEU A  91      12.424   9.307  13.000  1.00  0.00           H  
ATOM   1403  N   GLN A  92       8.603   6.778  11.123  1.00  7.89           N  
ATOM   1404  CA  GLN A  92       8.873   5.603  10.302  1.00  7.37           C  
ATOM   1405  C   GLN A  92       8.624   4.328  11.113  1.00  7.15           C  
ATOM   1406  O   GLN A  92       8.699   4.368  12.339  1.00  7.48           O  
ATOM   1407  CB  GLN A  92      10.327   5.643   9.752  1.00  8.13           C  
ATOM   1408  CG  GLN A  92      11.443   5.704  10.824  1.00  8.69           C  
ATOM   1409  CD  GLN A  92      12.234   4.400  10.960  1.00 10.52           C  
ATOM   1410  OE1 GLN A  92      11.662   3.352  11.241  1.00  9.20           O  
ATOM   1411  NE2 GLN A  92      13.553   4.457  10.786  1.00 14.17           N  
ATOM   1412  H   GLN A  92       8.554   6.603  12.117  1.00  0.00           H  
ATOM   1413  HA  GLN A  92       8.172   5.628   9.475  1.00  0.00           H  
ATOM   1414  HB3 GLN A  92      10.439   6.510   9.102  1.00  0.00           H  
ATOM   1415  HB2 GLN A  92      10.486   4.795   9.085  1.00  0.00           H  
ATOM   1416  HG3 GLN A  92      11.045   5.974  11.800  1.00  0.00           H  
ATOM   1417  HG2 GLN A  92      12.119   6.516  10.571  1.00  0.00           H  
ATOM   1418 HE22 GLN A  92      14.117   3.624  10.859  1.00  0.00           H  
ATOM   1419 HE21 GLN A  92      13.993   5.334  10.532  1.00  0.00           H  
ATOM   1420  N   PHE A  93       8.423   3.203  10.411  1.00  6.52           N  
ATOM   1421  CA  PHE A  93       8.553   1.870  10.997  1.00  6.38           C  
ATOM   1422  C   PHE A  93       9.543   1.038  10.180  1.00  6.16           C  
ATOM   1423  O   PHE A  93       9.719   1.293   8.993  1.00  7.00           O  
ATOM   1424  CB  PHE A  93       7.172   1.196  11.167  1.00  6.22           C  
ATOM   1425  CG  PHE A  93       6.419   0.718   9.931  1.00  6.74           C  
ATOM   1426  CD1 PHE A  93       6.853  -0.397   9.177  1.00  6.81           C  
ATOM   1427  CE1 PHE A  93       6.174  -0.763   8.023  1.00  7.00           C  
ATOM   1428  CZ  PHE A  93       5.060  -0.048   7.609  1.00  7.05           C  
ATOM   1429  CD2 PHE A  93       5.286   1.432   9.494  1.00  6.84           C  
ATOM   1430  CE2 PHE A  93       4.616   1.042   8.344  1.00  6.93           C  
ATOM   1431  H   PHE A  93       8.375   3.243   9.401  1.00  0.00           H  
ATOM   1432  HA  PHE A  93       8.995   1.975  11.983  1.00  0.00           H  
ATOM   1433  HB3 PHE A  93       6.533   1.880  11.722  1.00  0.00           H  
ATOM   1434  HB2 PHE A  93       7.293   0.335  11.820  1.00  0.00           H  
ATOM   1435  HD1 PHE A  93       7.715  -0.969   9.487  1.00  0.00           H  
ATOM   1436  HE1 PHE A  93       6.511  -1.599   7.431  1.00  0.00           H  
ATOM   1437  HZ  PHE A  93       4.543  -0.337   6.707  1.00  0.00           H  
ATOM   1438  HD2 PHE A  93       4.934   2.283  10.058  1.00  0.00           H  
ATOM   1439  HE2 PHE A  93       3.751   1.595   8.015  1.00  0.00           H  
ATOM   1440  N   HIS A  94      10.147   0.042  10.841  1.00  5.89           N  
ATOM   1441  CA  HIS A  94      11.111  -0.898  10.269  1.00  6.30           C  
ATOM   1442  C   HIS A  94      11.041  -2.233  11.028  1.00  6.16           C  
ATOM   1443  O   HIS A  94      10.370  -2.319  12.057  1.00  6.54           O  
ATOM   1444  CB  HIS A  94      12.528  -0.283  10.314  1.00  6.85           C  
ATOM   1445  CG  HIS A  94      13.073  -0.084  11.703  1.00  6.79           C  
ATOM   1446  ND1 HIS A  94      12.800   1.045  12.446  1.00  6.58           N  
ATOM   1447  CE1 HIS A  94      13.370   0.876  13.635  1.00  7.11           C  
ATOM   1448  NE2 HIS A  94      14.008  -0.277  13.757  1.00  7.12           N  
ATOM   1449  CD2 HIS A  94      13.858  -0.881  12.507  1.00  7.57           C  
ATOM   1450  H   HIS A  94       9.941  -0.099  11.821  1.00  0.00           H  
ATOM   1451  HA  HIS A  94      10.834  -1.097   9.232  1.00  0.00           H  
ATOM   1452  HB3 HIS A  94      12.532   0.680   9.804  1.00  0.00           H  
ATOM   1453  HB2 HIS A  94      13.227  -0.909   9.766  1.00  0.00           H  
ATOM   1454  HD1 HIS A  94      12.250   1.842  12.143  1.00  0.00           H  
ATOM   1455  HE1 HIS A  94      13.285   1.601  14.424  1.00  0.00           H  
ATOM   1456  HD2 HIS A  94      14.276  -1.855  12.296  1.00  0.00           H  
ATOM   1457  N   PHE A  95      11.752  -3.246  10.508  1.00  6.60           N  
ATOM   1458  CA  PHE A  95      11.768  -4.600  11.062  1.00  6.29           C  
ATOM   1459  C   PHE A  95      13.199  -5.080  11.347  1.00  6.21           C  
ATOM   1460  O   PHE A  95      14.152  -4.638  10.708  1.00  6.56           O  
ATOM   1461  CB  PHE A  95      11.081  -5.565  10.071  1.00  6.67           C  
ATOM   1462  CG  PHE A  95       9.596  -5.344   9.850  1.00  7.23           C  
ATOM   1463  CD1 PHE A  95       9.158  -4.368   8.932  1.00  7.22           C  
ATOM   1464  CE1 PHE A  95       7.802  -4.152   8.742  1.00  7.51           C  
ATOM   1465  CZ  PHE A  95       6.870  -4.869   9.480  1.00  7.42           C  
ATOM   1466  CD2 PHE A  95       8.642  -6.023  10.636  1.00  7.40           C  
ATOM   1467  CE2 PHE A  95       7.287  -5.801  10.421  1.00  7.69           C  
ATOM   1468  H   PHE A  95      12.301  -3.098   9.673  1.00  0.00           H  
ATOM   1469  HA  PHE A  95      11.221  -4.636  12.005  1.00  0.00           H  
ATOM   1470  HB3 PHE A  95      11.210  -6.598  10.403  1.00  0.00           H  
ATOM   1471  HB2 PHE A  95      11.569  -5.503   9.097  1.00  0.00           H  
ATOM   1472  HD1 PHE A  95       9.876  -3.797   8.363  1.00  0.00           H  
ATOM   1473  HE1 PHE A  95       7.475  -3.428   8.015  1.00  0.00           H  
ATOM   1474  HZ  PHE A  95       5.815  -4.688   9.331  1.00  0.00           H  
ATOM   1475  HD2 PHE A  95       8.960  -6.733  11.384  1.00  0.00           H  
ATOM   1476  HE2 PHE A  95       6.553  -6.345  10.995  1.00  0.00           H  
ATOM   1477  N   HIS A  96      13.294  -6.045  12.269  1.00  6.01           N  
ATOM   1478  CA  HIS A  96      14.473  -6.873  12.521  1.00  6.26           C  
ATOM   1479  C   HIS A  96      14.000  -8.326  12.427  1.00  6.40           C  
ATOM   1480  O   HIS A  96      12.923  -8.627  12.936  1.00  6.35           O  
ATOM   1481  CB  HIS A  96      15.036  -6.563  13.922  1.00  6.47           C  
ATOM   1482  CG  HIS A  96      15.348  -5.107  14.149  1.00  6.83           C  
ATOM   1483  ND1 HIS A  96      16.563  -4.529  13.826  1.00  6.07           N  
ATOM   1484  CE1 HIS A  96      16.497  -3.243  14.181  1.00  6.50           C  
ATOM   1485  NE2 HIS A  96      15.327  -2.912  14.712  1.00  6.72           N  
ATOM   1486  CD2 HIS A  96      14.586  -4.094  14.684  1.00  7.19           C  
ATOM   1487  H   HIS A  96      12.463  -6.325  12.775  1.00  0.00           H  
ATOM   1488  HA  HIS A  96      15.243  -6.693  11.769  1.00  0.00           H  
ATOM   1489  HB3 HIS A  96      15.948  -7.137  14.090  1.00  0.00           H  
ATOM   1490  HB2 HIS A  96      14.331  -6.874  14.695  1.00  0.00           H  
ATOM   1491  HD1 HIS A  96      17.365  -5.010  13.435  1.00  0.00           H  
ATOM   1492  HE1 HIS A  96      17.319  -2.553  14.069  1.00  0.00           H  
ATOM   1493  HD2 HIS A  96      13.575  -4.134  15.062  1.00  0.00           H  
ATOM   1494  N   TRP A  97      14.779  -9.193  11.766  1.00  6.73           N  
ATOM   1495  CA  TRP A  97      14.407 -10.586  11.509  1.00  7.06           C  
ATOM   1496  C   TRP A  97      15.656 -11.467  11.394  1.00  7.06           C  
ATOM   1497  O   TRP A  97      16.760 -10.965  11.182  1.00  8.09           O  
ATOM   1498  CB  TRP A  97      13.517 -10.682  10.251  1.00  7.42           C  
ATOM   1499  CG  TRP A  97      14.149 -10.280   8.955  1.00  7.77           C  
ATOM   1500  CD1 TRP A  97      14.811 -11.109   8.116  1.00  8.04           C  
ATOM   1501  NE1 TRP A  97      15.311 -10.383   7.060  1.00  9.13           N  
ATOM   1502  CE2 TRP A  97      15.001  -9.044   7.162  1.00  9.10           C  
ATOM   1503  CD2 TRP A  97      14.263  -8.944   8.377  1.00  8.56           C  
ATOM   1504  CE3 TRP A  97      13.818  -7.655   8.752  1.00  8.77           C  
ATOM   1505  CZ3 TRP A  97      14.099  -6.525   7.958  1.00  8.24           C  
ATOM   1506  CH2 TRP A  97      14.828  -6.662   6.764  1.00  9.22           C  
ATOM   1507  CZ2 TRP A  97      15.273  -7.930   6.354  1.00  9.21           C  
ATOM   1508  H   TRP A  97      15.660  -8.891  11.366  1.00  0.00           H  
ATOM   1509  HA  TRP A  97      13.836 -10.956  12.360  1.00  0.00           H  
ATOM   1510  HB3 TRP A  97      12.632 -10.060  10.382  1.00  0.00           H  
ATOM   1511  HB2 TRP A  97      13.146 -11.702  10.141  1.00  0.00           H  
ATOM   1512  HD1 TRP A  97      14.936 -12.170   8.274  1.00  0.00           H  
ATOM   1513  HE1 TRP A  97      15.876 -10.787   6.323  1.00  0.00           H  
ATOM   1514  HE3 TRP A  97      13.254  -7.541   9.663  1.00  0.00           H  
ATOM   1515  HZ3 TRP A  97      13.754  -5.548   8.260  1.00  0.00           H  
ATOM   1516  HH2 TRP A  97      15.046  -5.792   6.165  1.00  0.00           H  
ATOM   1517  HZ2 TRP A  97      15.826  -8.047   5.435  1.00  0.00           H  
ATOM   1518  N   GLY A  98      15.443 -12.780  11.556  1.00  7.88           N  
ATOM   1519  CA  GLY A  98      16.509 -13.770  11.602  1.00  8.48           C  
ATOM   1520  C   GLY A  98      16.581 -14.556  10.294  1.00 10.12           C  
ATOM   1521  O   GLY A  98      15.695 -14.471   9.444  1.00  9.97           O  
ATOM   1522  H   GLY A  98      14.504 -13.116  11.717  1.00  0.00           H  
ATOM   1523  HA3 GLY A  98      16.307 -14.469  12.411  1.00  0.00           H  
ATOM   1524  HA2 GLY A  98      17.468 -13.307  11.819  1.00  0.00           H  
ATOM   1525  N   SER A  99      17.638 -15.373  10.180  1.00 10.62           N  
ATOM   1526  CA  SER A  99      17.802 -16.404   9.153  1.00 10.78           C  
ATOM   1527  C   SER A  99      16.894 -17.633   9.378  1.00 12.37           C  
ATOM   1528  O   SER A  99      16.567 -18.314   8.407  1.00 14.73           O  
ATOM   1529  CB  SER A  99      19.295 -16.784   9.063  1.00 11.54           C  
ATOM   1530  OG  SER A  99      19.773 -17.395  10.247  1.00 13.38           O  
ATOM   1531  H   SER A  99      18.347 -15.359  10.904  1.00  0.00           H  
ATOM   1532  HA  SER A  99      17.517 -15.967   8.194  1.00  0.00           H  
ATOM   1533  HB3 SER A  99      19.902 -15.902   8.861  1.00  0.00           H  
ATOM   1534  HB2 SER A  99      19.458 -17.470   8.231  1.00  0.00           H  
ATOM   1535  HG  SER A  99      20.267 -16.734  10.746  1.00  0.00           H  
ATOM   1536  N   LEU A 100      16.495 -17.873  10.639  1.00 11.82           N  
ATOM   1537  CA  LEU A 100      15.589 -18.938  11.072  1.00 13.33           C  
ATOM   1538  C   LEU A 100      14.409 -18.317  11.836  1.00 12.98           C  
ATOM   1539  O   LEU A 100      14.522 -17.194  12.324  1.00 12.76           O  
ATOM   1540  CB  LEU A 100      16.356 -19.915  11.996  1.00 15.82           C  
ATOM   1541  CG  LEU A 100      17.554 -20.639  11.339  1.00 16.63           C  
ATOM   1542  CD1 LEU A 100      18.371 -21.402  12.399  1.00 17.78           C  
ATOM   1543  CD2 LEU A 100      17.118 -21.553  10.174  1.00 16.80           C  
ATOM   1544  H   LEU A 100      16.805 -17.249  11.370  1.00  0.00           H  
ATOM   1545  HA  LEU A 100      15.182 -19.470  10.211  1.00  0.00           H  
ATOM   1546  HB3 LEU A 100      15.667 -20.664  12.387  1.00  0.00           H  
ATOM   1547  HB2 LEU A 100      16.718 -19.365  12.867  1.00  0.00           H  
ATOM   1548  HG  LEU A 100      18.227 -19.888  10.924  1.00  0.00           H  
ATOM   1549 HD11 LEU A 100      18.894 -22.263  11.981  1.00  0.00           H  
ATOM   1550 HD12 LEU A 100      19.129 -20.752  12.838  1.00  0.00           H  
ATOM   1551 HD13 LEU A 100      17.741 -21.763  13.212  1.00  0.00           H  
ATOM   1552 HD21 LEU A 100      17.499 -22.570  10.272  1.00  0.00           H  
ATOM   1553 HD22 LEU A 100      16.034 -21.635  10.098  1.00  0.00           H  
ATOM   1554 HD23 LEU A 100      17.481 -21.164   9.223  1.00  0.00           H  
ATOM   1555  N   ASP A 101      13.298 -19.065  11.943  1.00 12.20           N  
ATOM   1556  CA  ASP A 101      12.073 -18.654  12.653  1.00 13.03           C  
ATOM   1557  C   ASP A 101      12.212 -18.635  14.192  1.00 13.21           C  
ATOM   1558  O   ASP A 101      11.357 -18.051  14.857  1.00 15.24           O  
ATOM   1559  CB  ASP A 101      10.825 -19.484  12.251  1.00 14.03           C  
ATOM   1560  CG  ASP A 101      10.580 -19.648  10.744  1.00 15.81           C  
ATOM   1561  OD1 ASP A 101      11.078 -18.805   9.965  1.00 17.43           O  
ATOM   1562  OD2 ASP A 101       9.806 -20.567  10.403  1.00 18.15           O1-
ATOM   1563  H   ASP A 101      13.265 -19.972  11.499  1.00  0.00           H  
ATOM   1564  HA  ASP A 101      11.871 -17.620  12.362  1.00  0.00           H  
ATOM   1565  HB3 ASP A 101       9.930 -19.032  12.681  1.00  0.00           H  
ATOM   1566  HB2 ASP A 101      10.926 -20.484  12.677  1.00  0.00           H  
ATOM   1567  N   GLY A 102      13.275 -19.254  14.734  1.00 13.47           N  
ATOM   1568  CA  GLY A 102      13.567 -19.310  16.168  1.00 13.95           C  
ATOM   1569  C   GLY A 102      14.377 -18.098  16.663  1.00 11.76           C  
ATOM   1570  O   GLY A 102      14.740 -18.071  17.838  1.00 12.01           O  
ATOM   1571  H   GLY A 102      13.936 -19.707  14.119  1.00  0.00           H  
ATOM   1572  HA3 GLY A 102      14.141 -20.215  16.366  1.00  0.00           H  
ATOM   1573  HA2 GLY A 102      12.646 -19.390  16.749  1.00  0.00           H  
ATOM   1574  N   GLN A 103      14.676 -17.119  15.792  1.00 10.91           N  
ATOM   1575  CA  GLN A 103      15.473 -15.929  16.093  1.00 10.00           C  
ATOM   1576  C   GLN A 103      15.052 -14.781  15.166  1.00  9.13           C  
ATOM   1577  O   GLN A 103      14.440 -15.029  14.128  1.00 10.69           O  
ATOM   1578  CB  GLN A 103      16.978 -16.276  15.988  1.00 11.10           C  
ATOM   1579  CG  GLN A 103      17.479 -16.605  14.561  1.00 12.85           C  
ATOM   1580  CD  GLN A 103      18.785 -17.402  14.562  1.00 15.93           C  
ATOM   1581  OE1 GLN A 103      18.880 -18.446  15.204  1.00 17.53           O  
ATOM   1582  NE2 GLN A 103      19.790 -16.940  13.818  1.00 13.53           N  
ATOM   1583  H   GLN A 103      14.338 -17.179  14.841  1.00  0.00           H  
ATOM   1584  HA  GLN A 103      15.257 -15.612  17.111  1.00  0.00           H  
ATOM   1585  HB3 GLN A 103      17.179 -17.109  16.663  1.00  0.00           H  
ATOM   1586  HB2 GLN A 103      17.567 -15.445  16.379  1.00  0.00           H  
ATOM   1587  HG3 GLN A 103      17.594 -15.688  13.981  1.00  0.00           H  
ATOM   1588  HG2 GLN A 103      16.743 -17.211  14.034  1.00  0.00           H  
ATOM   1589 HE22 GLN A 103      20.661 -17.448  13.769  1.00  0.00           H  
ATOM   1590 HE21 GLN A 103      19.692 -16.079  13.286  1.00  0.00           H  
ATOM   1591  N   GLY A 104      15.396 -13.542  15.546  1.00  7.75           N  
ATOM   1592  CA  GLY A 104      15.133 -12.375  14.709  1.00  7.14           C  
ATOM   1593  C   GLY A 104      14.685 -11.165  15.517  1.00  6.75           C  
ATOM   1594  O   GLY A 104      14.965 -10.040  15.106  1.00  7.13           O  
ATOM   1595  H   GLY A 104      15.894 -13.392  16.411  1.00  0.00           H  
ATOM   1596  HA3 GLY A 104      14.340 -12.567  13.990  1.00  0.00           H  
ATOM   1597  HA2 GLY A 104      16.033 -12.135  14.151  1.00  0.00           H  
ATOM   1598  N   SER A 105      14.007 -11.377  16.655  1.00  6.93           N  
ATOM   1599  CA  SER A 105      13.636 -10.311  17.578  1.00  6.99           C  
ATOM   1600  C   SER A 105      14.846  -9.848  18.399  1.00  7.21           C  
ATOM   1601  O   SER A 105      15.723 -10.649  18.729  1.00  7.25           O  
ATOM   1602  CB  SER A 105      12.454 -10.772  18.446  1.00  7.00           C  
ATOM   1603  OG  SER A 105      12.813 -11.731  19.420  1.00  7.10           O  
ATOM   1604  H   SER A 105      13.771 -12.319  16.936  1.00  0.00           H  
ATOM   1605  HA  SER A 105      13.282  -9.467  16.982  1.00  0.00           H  
ATOM   1606  HB3 SER A 105      11.669 -11.163  17.803  1.00  0.00           H  
ATOM   1607  HB2 SER A 105      12.029  -9.918  18.974  1.00  0.00           H  
ATOM   1608  HG  SER A 105      13.186 -11.264  20.176  1.00  0.00           H  
ATOM   1609  N   GLU A 106      14.845  -8.548  18.707  1.00  6.67           N  
ATOM   1610  CA  GLU A 106      15.863  -7.891  19.511  1.00  6.89           C  
ATOM   1611  C   GLU A 106      15.561  -8.044  21.004  1.00  6.81           C  
ATOM   1612  O   GLU A 106      16.414  -8.549  21.736  1.00  6.96           O  
ATOM   1613  CB  GLU A 106      15.996  -6.434  19.030  1.00  7.44           C  
ATOM   1614  CG  GLU A 106      16.844  -6.389  17.750  1.00  8.28           C  
ATOM   1615  CD  GLU A 106      17.200  -4.988  17.292  1.00  8.03           C  
ATOM   1616  OE1 GLU A 106      16.325  -4.106  17.396  1.00  8.23           O  
ATOM   1617  OE2 GLU A 106      18.350  -4.808  16.839  1.00  8.60           O1-
ATOM   1618  H   GLU A 106      14.060  -7.971  18.435  1.00  0.00           H  
ATOM   1619  HA  GLU A 106      16.822  -8.388  19.352  1.00  0.00           H  
ATOM   1620  HB3 GLU A 106      16.427  -5.786  19.788  1.00  0.00           H  
ATOM   1621  HB2 GLU A 106      15.007  -6.018  18.829  1.00  0.00           H  
ATOM   1622  HG3 GLU A 106      16.333  -6.899  16.932  1.00  0.00           H  
ATOM   1623  HG2 GLU A 106      17.777  -6.913  17.932  1.00  0.00           H  
ATOM   1624  N   HIS A 107      14.335  -7.684  21.416  1.00  6.64           N  
ATOM   1625  CA  HIS A 107      13.813  -8.006  22.743  1.00  6.36           C  
ATOM   1626  C   HIS A 107      13.437  -9.490  22.822  1.00  6.69           C  
ATOM   1627  O   HIS A 107      13.080 -10.096  21.811  1.00  6.31           O  
ATOM   1628  CB  HIS A 107      12.604  -7.114  23.079  1.00  6.33           C  
ATOM   1629  CG  HIS A 107      12.940  -5.650  23.146  1.00  5.86           C  
ATOM   1630  ND1 HIS A 107      12.890  -4.829  22.037  1.00  6.47           N  
ATOM   1631  CE1 HIS A 107      13.268  -3.613  22.425  1.00  6.44           C  
ATOM   1632  NE2 HIS A 107      13.540  -3.545  23.721  1.00  6.01           N  
ATOM   1633  CD2 HIS A 107      13.330  -4.842  24.191  1.00  5.94           C  
ATOM   1634  H   HIS A 107      13.666  -7.322  20.746  1.00  0.00           H  
ATOM   1635  HA  HIS A 107      14.591  -7.815  23.485  1.00  0.00           H  
ATOM   1636  HB3 HIS A 107      12.178  -7.401  24.042  1.00  0.00           H  
ATOM   1637  HB2 HIS A 107      11.814  -7.247  22.340  1.00  0.00           H  
ATOM   1638  HD1 HIS A 107      12.558  -5.095  21.114  1.00  0.00           H  
ATOM   1639  HE1 HIS A 107      13.342  -2.772  21.755  1.00  0.00           H  
ATOM   1640  HD2 HIS A 107      13.480  -5.094  25.230  1.00  0.00           H  
ATOM   1641  N   THR A 108      13.525 -10.038  24.037  1.00  6.60           N  
ATOM   1642  CA  THR A 108      13.129 -11.406  24.348  1.00  7.11           C  
ATOM   1643  C   THR A 108      12.240 -11.386  25.599  1.00  7.20           C  
ATOM   1644  O   THR A 108      12.354 -10.469  26.410  1.00  7.39           O  
ATOM   1645  CB  THR A 108      14.367 -12.311  24.594  1.00  7.45           C  
ATOM   1646  OG1 THR A 108      15.173 -11.881  25.674  1.00  8.59           O  
ATOM   1647  CG2 THR A 108      15.266 -12.437  23.357  1.00  8.15           C  
ATOM   1648  H   THR A 108      13.834  -9.483  24.823  1.00  0.00           H  
ATOM   1649  HA  THR A 108      12.534 -11.816  23.532  1.00  0.00           H  
ATOM   1650  HB  THR A 108      14.012 -13.308  24.849  1.00  0.00           H  
ATOM   1651  HG1 THR A 108      14.675 -11.960  26.498  1.00  0.00           H  
ATOM   1652 HG21 THR A 108      16.053 -13.175  23.517  1.00  0.00           H  
ATOM   1653 HG22 THR A 108      14.680 -12.754  22.495  1.00  0.00           H  
ATOM   1654 HG23 THR A 108      15.743 -11.490  23.103  1.00  0.00           H  
ATOM   1655  N   VAL A 109      11.344 -12.378  25.705  1.00  7.69           N  
ATOM   1656  CA  VAL A 109      10.354 -12.482  26.776  1.00  7.92           C  
ATOM   1657  C   VAL A 109      10.614 -13.798  27.524  1.00  8.82           C  
ATOM   1658  O   VAL A 109      10.250 -14.863  27.024  1.00  9.46           O  
ATOM   1659  CB  VAL A 109       8.904 -12.469  26.204  1.00  8.04           C  
ATOM   1660  CG1 VAL A 109       7.813 -12.665  27.277  1.00  9.26           C  
ATOM   1661  CG2 VAL A 109       8.617 -11.165  25.437  1.00  8.22           C  
ATOM   1662  H   VAL A 109      11.308 -13.097  24.994  1.00  0.00           H  
ATOM   1663  HA  VAL A 109      10.447 -11.657  27.482  1.00  0.00           H  
ATOM   1664  HB  VAL A 109       8.805 -13.285  25.486  1.00  0.00           H  
ATOM   1665 HG11 VAL A 109       6.818 -12.631  26.832  1.00  0.00           H  
ATOM   1666 HG12 VAL A 109       7.894 -13.622  27.792  1.00  0.00           H  
ATOM   1667 HG13 VAL A 109       7.867 -11.875  28.025  1.00  0.00           H  
ATOM   1668 HG21 VAL A 109       7.600 -11.153  25.046  1.00  0.00           H  
ATOM   1669 HG22 VAL A 109       8.736 -10.292  26.080  1.00  0.00           H  
ATOM   1670 HG23 VAL A 109       9.287 -11.045  24.586  1.00  0.00           H  
ATOM   1671  N   ASP A 110      11.303 -13.706  28.676  1.00  9.28           N  
ATOM   1672  CA  ASP A 110      11.812 -14.847  29.456  1.00 10.07           C  
ATOM   1673  C   ASP A 110      12.820 -15.687  28.637  1.00 11.00           C  
ATOM   1674  O   ASP A 110      12.740 -16.916  28.626  1.00 11.03           O  
ATOM   1675  CB  ASP A 110      10.705 -15.728  30.109  1.00 11.05           C  
ATOM   1676  CG  ASP A 110       9.622 -14.964  30.879  1.00 10.85           C  
ATOM   1677  OD1 ASP A 110       9.952 -13.915  31.471  1.00 12.51           O  
ATOM   1678  OD2 ASP A 110       8.487 -15.485  30.938  1.00 16.14           O1-
ATOM   1679  H   ASP A 110      11.551 -12.791  29.031  1.00  0.00           H  
ATOM   1680  HA  ASP A 110      12.393 -14.405  30.267  1.00  0.00           H  
ATOM   1681  HB3 ASP A 110      11.154 -16.446  30.796  1.00  0.00           H  
ATOM   1682  HB2 ASP A 110      10.207 -16.304  29.327  1.00  0.00           H  
ATOM   1683  N   LYS A 111      13.723 -14.983  27.928  1.00 10.52           N  
ATOM   1684  CA  LYS A 111      14.738 -15.486  26.992  1.00 11.72           C  
ATOM   1685  C   LYS A 111      14.191 -16.034  25.652  1.00 10.27           C  
ATOM   1686  O   LYS A 111      15.006 -16.417  24.812  1.00 10.64           O  
ATOM   1687  CB  LYS A 111      15.714 -16.485  27.672  1.00 12.87           C  
ATOM   1688  CG  LYS A 111      16.479 -15.931  28.891  1.00 15.56           C  
ATOM   1689  CD  LYS A 111      17.488 -14.819  28.548  1.00 18.93           C  
ATOM   1690  CE  LYS A 111      18.266 -14.296  29.766  1.00 22.40           C  
ATOM   1691  NZ  LYS A 111      19.160 -15.320  30.334  1.00 23.48           N1+
ATOM   1692  H   LYS A 111      13.718 -13.975  28.038  1.00  0.00           H  
ATOM   1693  HA  LYS A 111      15.310 -14.604  26.705  1.00  0.00           H  
ATOM   1694  HB3 LYS A 111      16.449 -16.836  26.947  1.00  0.00           H  
ATOM   1695  HB2 LYS A 111      15.171 -17.379  27.979  1.00  0.00           H  
ATOM   1696  HG3 LYS A 111      17.002 -16.761  29.367  1.00  0.00           H  
ATOM   1697  HG2 LYS A 111      15.772 -15.564  29.636  1.00  0.00           H  
ATOM   1698  HD3 LYS A 111      16.967 -13.978  28.092  1.00  0.00           H  
ATOM   1699  HD2 LYS A 111      18.187 -15.178  27.792  1.00  0.00           H  
ATOM   1700  HE3 LYS A 111      17.584 -13.962  30.548  1.00  0.00           H  
ATOM   1701  HE2 LYS A 111      18.867 -13.433  29.478  1.00  0.00           H  
ATOM   1702  HZ1 LYS A 111      19.654 -14.933  31.125  1.00  0.00           H  
ATOM   1703  HZ2 LYS A 111      18.611 -16.112  30.636  1.00  0.00           H  
ATOM   1704  HZ3 LYS A 111      19.824 -15.617  29.633  1.00  0.00           H  
ATOM   1705  N   LYS A 112      12.860 -16.024  25.431  1.00  9.73           N  
ATOM   1706  CA  LYS A 112      12.242 -16.425  24.163  1.00 10.32           C  
ATOM   1707  C   LYS A 112      12.489 -15.379  23.066  1.00 10.35           C  
ATOM   1708  O   LYS A 112      12.013 -14.251  23.193  1.00  9.69           O  
ATOM   1709  CB  LYS A 112      10.726 -16.677  24.344  1.00 12.23           C  
ATOM   1710  CG  LYS A 112       9.995 -17.082  23.045  1.00 14.15           C  
ATOM   1711  CD  LYS A 112       8.488 -17.304  23.232  1.00 15.76           C  
ATOM   1712  CE  LYS A 112       7.745 -17.495  21.899  1.00 16.12           C  
ATOM   1713  NZ  LYS A 112       8.222 -18.678  21.162  1.00 16.47           N1+
ATOM   1714  H   LYS A 112      12.234 -15.697  26.155  1.00  0.00           H  
ATOM   1715  HA  LYS A 112      12.695 -17.372  23.858  1.00  0.00           H  
ATOM   1716  HB3 LYS A 112      10.253 -15.770  24.719  1.00  0.00           H  
ATOM   1717  HB2 LYS A 112      10.572 -17.444  25.104  1.00  0.00           H  
ATOM   1718  HG3 LYS A 112      10.460 -17.983  22.642  1.00  0.00           H  
ATOM   1719  HG2 LYS A 112      10.118 -16.310  22.285  1.00  0.00           H  
ATOM   1720  HD3 LYS A 112       8.057 -16.451  23.758  1.00  0.00           H  
ATOM   1721  HD2 LYS A 112       8.321 -18.170  23.874  1.00  0.00           H  
ATOM   1722  HE3 LYS A 112       7.877 -16.617  21.267  1.00  0.00           H  
ATOM   1723  HE2 LYS A 112       6.675 -17.601  22.080  1.00  0.00           H  
ATOM   1724  HZ1 LYS A 112       9.205 -18.568  20.954  1.00  0.00           H  
ATOM   1725  HZ2 LYS A 112       8.087 -19.505  21.724  1.00  0.00           H  
ATOM   1726  HZ3 LYS A 112       7.707 -18.769  20.298  1.00  0.00           H  
ATOM   1727  N  ALYS A 113      13.146 -15.814  21.983  0.50 10.33           N  
ATOM   1728  N  BLYS A 113      13.113 -15.799  21.946  0.50 10.32           N  
ATOM   1729  CA ALYS A 113      13.264 -15.059  20.740  0.50 10.30           C  
ATOM   1730  CA BLYS A 113      13.304 -14.983  20.716  0.50 10.28           C  
ATOM   1731  C  ALYS A 113      12.090 -15.406  19.810  0.50 10.09           C  
ATOM   1732  C  BLYS A 113      12.144 -15.234  19.762  0.50 10.07           C  
ATOM   1733  O  ALYS A 113      11.716 -16.575  19.695  0.50 11.18           O  
ATOM   1734  O  BLYS A 113      11.739 -16.394  19.588  0.50 11.11           O  
ATOM   1735  CB ALYS A 113      14.605 -15.398  20.064  0.50 11.17           C  
ATOM   1736  CB BLYS A 113      14.615 -15.338  20.025  0.50 11.15           C  
ATOM   1737  CG ALYS A 113      15.839 -14.919  20.843  0.50 11.91           C  
ATOM   1738  CG BLYS A 113      15.815 -14.973  20.871  0.50 11.87           C  
ATOM   1739  CD ALYS A 113      17.150 -15.477  20.274  0.50 13.40           C  
ATOM   1740  CD BLYS A 113      17.124 -15.530  20.386  0.50 13.39           C  
ATOM   1741  CE ALYS A 113      18.372 -15.023  21.084  0.50 14.88           C  
ATOM   1742  CE BLYS A 113      18.273 -14.868  21.111  0.50 14.94           C  
ATOM   1743  NZ ALYS A 113      19.599 -15.686  20.615  0.50 16.97           N1+
ATOM   1744  NZ BLYS A 113      19.411 -15.777  21.334  0.50 16.79           N1+
ATOM   1745  H  ALYS A 113      13.496 -16.761  21.958  0.50  0.00           H  
ATOM   1746  H  BLYS A 113      13.452 -16.749  21.890  0.50  0.00           H  
ATOM   1747  HA ALYS A 113      13.248 -13.989  20.955  0.50  0.00           H  
ATOM   1748  HA BLYS A 113      13.319 -13.928  20.988  0.50  0.00           H  
ATOM   1749  HB3ALYS A 113      14.629 -14.931  19.081  0.50  0.00           H  
ATOM   1750  HB3BLYS A 113      14.674 -14.818  19.069  0.50  0.00           H  
ATOM   1751  HB2ALYS A 113      14.666 -16.474  19.904  0.50  0.00           H  
ATOM   1752  HB2BLYS A 113      14.634 -16.407  19.810  0.50  0.00           H  
ATOM   1753  HG3ALYS A 113      15.756 -15.205  21.892  0.50  0.00           H  
ATOM   1754  HG3BLYS A 113      15.644 -15.296  21.898  0.50  0.00           H  
ATOM   1755  HG2ALYS A 113      15.875 -13.830  20.819  0.50  0.00           H  
ATOM   1756  HG2BLYS A 113      15.889 -13.888  20.943  0.50  0.00           H  
ATOM   1757  HD3ALYS A 113      17.260 -15.160  19.235  0.50  0.00           H  
ATOM   1758  HD3BLYS A 113      17.220 -15.352  19.315  0.50  0.00           H  
ATOM   1759  HD2ALYS A 113      17.103 -16.567  20.258  0.50  0.00           H  
ATOM   1760  HD2BLYS A 113      17.151 -16.604  20.568  0.50  0.00           H  
ATOM   1761  HE3ALYS A 113      18.237 -15.261  22.140  0.50  0.00           H  
ATOM   1762  HE3BLYS A 113      17.923 -14.484  22.069  0.50  0.00           H  
ATOM   1763  HE2ALYS A 113      18.497 -13.942  21.010  0.50  0.00           H  
ATOM   1764  HE2BLYS A 113      18.608 -14.001  20.542  0.50  0.00           H  
ATOM   1765  HZ1ALYS A 113      19.749 -15.465  19.641  0.50  0.00           H  
ATOM   1766  HZ1BLYS A 113      20.146 -15.284  21.820  0.50  0.00           H  
ATOM   1767  HZ2ALYS A 113      20.387 -15.367  21.160  0.50  0.00           H  
ATOM   1768  HZ2BLYS A 113      19.110 -16.564  21.890  0.50  0.00           H  
ATOM   1769  HZ3ALYS A 113      19.502 -16.686  20.720  0.50  0.00           H  
ATOM   1770  HZ3BLYS A 113      19.758 -16.107  20.445  0.50  0.00           H  
ATOM   1771  N   TYR A 114      11.558 -14.370  19.150  1.00  9.13           N  
ATOM   1772  CA  TYR A 114      10.540 -14.454  18.104  1.00  8.62           C  
ATOM   1773  C   TYR A 114      11.209 -14.350  16.721  1.00  8.41           C  
ATOM   1774  O   TYR A 114      12.352 -13.903  16.630  1.00  8.17           O  
ATOM   1775  CB  TYR A 114       9.520 -13.318  18.329  1.00  8.84           C  
ATOM   1776  CG  TYR A 114       8.623 -13.499  19.538  1.00  9.51           C  
ATOM   1777  CD1 TYR A 114       9.029 -13.046  20.811  1.00 10.49           C  
ATOM   1778  CE1 TYR A 114       8.175 -13.198  21.921  1.00 12.26           C  
ATOM   1779  CZ  TYR A 114       6.913 -13.804  21.760  1.00 13.47           C  
ATOM   1780  OH  TYR A 114       6.082 -13.956  22.830  1.00 19.01           O  
ATOM   1781  CE2 TYR A 114       6.509 -14.262  20.490  1.00 11.77           C  
ATOM   1782  CD2 TYR A 114       7.363 -14.109  19.383  1.00 10.14           C  
ATOM   1783  H   TYR A 114      11.949 -13.447  19.296  1.00  0.00           H  
ATOM   1784  HA  TYR A 114      10.018 -15.411  18.159  1.00  0.00           H  
ATOM   1785  HB3 TYR A 114       8.869 -13.231  17.462  1.00  0.00           H  
ATOM   1786  HB2 TYR A 114      10.012 -12.354  18.413  1.00  0.00           H  
ATOM   1787  HD1 TYR A 114       9.994 -12.574  20.939  1.00  0.00           H  
ATOM   1788  HE1 TYR A 114       8.494 -12.845  22.891  1.00  0.00           H  
ATOM   1789  HH  TYR A 114       6.439 -13.583  23.640  1.00  0.00           H  
ATOM   1790  HE2 TYR A 114       5.547 -14.733  20.364  1.00  0.00           H  
ATOM   1791  HD2 TYR A 114       7.051 -14.455  18.410  1.00  0.00           H  
ATOM   1792  N   ALA A 115      10.479 -14.765  15.669  1.00  8.52           N  
ATOM   1793  CA  ALA A 115      10.933 -14.785  14.270  1.00  8.49           C  
ATOM   1794  C   ALA A 115      11.325 -13.413  13.687  1.00  7.46           C  
ATOM   1795  O   ALA A 115      12.149 -13.365  12.772  1.00  8.52           O  
ATOM   1796  CB  ALA A 115       9.838 -15.424  13.401  1.00  8.05           C  
ATOM   1797  H   ALA A 115       9.542 -15.108  15.824  1.00  0.00           H  
ATOM   1798  HA  ALA A 115      11.815 -15.424  14.226  1.00  0.00           H  
ATOM   1799  HB1 ALA A 115      10.174 -15.544  12.370  1.00  0.00           H  
ATOM   1800  HB2 ALA A 115       9.566 -16.412  13.769  1.00  0.00           H  
ATOM   1801  HB3 ALA A 115       8.931 -14.819  13.385  1.00  0.00           H  
ATOM   1802  N   ALA A 116      10.738 -12.339  14.235  1.00  7.29           N  
ATOM   1803  CA  ALA A 116      11.010 -10.950  13.888  1.00  6.58           C  
ATOM   1804  C   ALA A 116      10.407 -10.005  14.942  1.00  6.19           C  
ATOM   1805  O   ALA A 116       9.725 -10.460  15.864  1.00  5.96           O  
ATOM   1806  CB  ALA A 116      10.517 -10.654  12.452  1.00  6.58           C  
ATOM   1807  H   ALA A 116      10.063 -12.472  14.976  1.00  0.00           H  
ATOM   1808  HA  ALA A 116      12.090 -10.812  13.936  1.00  0.00           H  
ATOM   1809  HB1 ALA A 116      10.524  -9.590  12.216  1.00  0.00           H  
ATOM   1810  HB2 ALA A 116      11.152 -11.147  11.720  1.00  0.00           H  
ATOM   1811  HB3 ALA A 116       9.510 -11.026  12.273  1.00  0.00           H  
ATOM   1812  N   GLU A 117      10.677  -8.701  14.785  1.00  6.14           N  
ATOM   1813  CA  GLU A 117      10.149  -7.639  15.634  1.00  5.52           C  
ATOM   1814  C   GLU A 117      10.033  -6.337  14.829  1.00  5.82           C  
ATOM   1815  O   GLU A 117      11.030  -5.864  14.284  1.00  6.71           O  
ATOM   1816  CB  GLU A 117      11.016  -7.496  16.902  1.00  5.84           C  
ATOM   1817  CG  GLU A 117      10.472  -6.477  17.923  1.00  6.13           C  
ATOM   1818  CD  GLU A 117      11.344  -6.327  19.171  1.00  6.82           C  
ATOM   1819  OE1 GLU A 117      12.267  -7.148  19.366  1.00  7.85           O  
ATOM   1820  OE2 GLU A 117      11.083  -5.359  19.915  1.00  7.81           O1-
ATOM   1821  H   GLU A 117      11.277  -8.406  14.024  1.00  0.00           H  
ATOM   1822  HA  GLU A 117       9.147  -7.928  15.954  1.00  0.00           H  
ATOM   1823  HB3 GLU A 117      12.036  -7.227  16.619  1.00  0.00           H  
ATOM   1824  HB2 GLU A 117      11.081  -8.468  17.388  1.00  0.00           H  
ATOM   1825  HG3 GLU A 117       9.472  -6.774  18.243  1.00  0.00           H  
ATOM   1826  HG2 GLU A 117      10.372  -5.494  17.465  1.00  0.00           H  
ATOM   1827  N   LEU A 118       8.813  -5.781  14.806  1.00  5.80           N  
ATOM   1828  CA  LEU A 118       8.455  -4.488  14.230  1.00  5.42           C  
ATOM   1829  C   LEU A 118       8.706  -3.373  15.252  1.00  5.68           C  
ATOM   1830  O   LEU A 118       8.297  -3.509  16.403  1.00  5.37           O  
ATOM   1831  CB  LEU A 118       6.964  -4.541  13.823  1.00  5.79           C  
ATOM   1832  CG  LEU A 118       6.311  -3.213  13.375  1.00  6.15           C  
ATOM   1833  CD1 LEU A 118       7.060  -2.543  12.207  1.00  6.58           C  
ATOM   1834  CD2 LEU A 118       4.827  -3.433  13.047  1.00  6.52           C  
ATOM   1835  H   LEU A 118       8.069  -6.236  15.321  1.00  0.00           H  
ATOM   1836  HA  LEU A 118       9.063  -4.316  13.341  1.00  0.00           H  
ATOM   1837  HB3 LEU A 118       6.391  -4.939  14.659  1.00  0.00           H  
ATOM   1838  HB2 LEU A 118       6.846  -5.269  13.026  1.00  0.00           H  
ATOM   1839  HG  LEU A 118       6.328  -2.522  14.219  1.00  0.00           H  
ATOM   1840 HD11 LEU A 118       6.382  -2.159  11.445  1.00  0.00           H  
ATOM   1841 HD12 LEU A 118       7.652  -1.705  12.569  1.00  0.00           H  
ATOM   1842 HD13 LEU A 118       7.748  -3.227  11.713  1.00  0.00           H  
ATOM   1843 HD21 LEU A 118       4.222  -2.589  13.382  1.00  0.00           H  
ATOM   1844 HD22 LEU A 118       4.675  -3.553  11.975  1.00  0.00           H  
ATOM   1845 HD23 LEU A 118       4.426  -4.327  13.527  1.00  0.00           H  
ATOM   1846  N   HIS A 119       9.320  -2.278  14.785  1.00  5.49           N  
ATOM   1847  CA  HIS A 119       9.612  -1.076  15.557  1.00  5.81           C  
ATOM   1848  C   HIS A 119       9.010   0.137  14.843  1.00  5.90           C  
ATOM   1849  O   HIS A 119       9.580   0.587  13.851  1.00  6.35           O  
ATOM   1850  CB  HIS A 119      11.140  -0.922  15.668  1.00  5.75           C  
ATOM   1851  CG  HIS A 119      11.822  -1.836  16.650  1.00  5.98           C  
ATOM   1852  ND1 HIS A 119      13.209  -1.901  16.746  1.00  6.39           N  
ATOM   1853  CE1 HIS A 119      13.445  -2.741  17.744  1.00  5.90           C  
ATOM   1854  NE2 HIS A 119      12.337  -3.256  18.263  1.00  6.29           N  
ATOM   1855  CD2 HIS A 119      11.279  -2.692  17.584  1.00  6.16           C  
ATOM   1856  H   HIS A 119       9.611  -2.251  13.816  1.00  0.00           H  
ATOM   1857  HA  HIS A 119       9.182  -1.117  16.560  1.00  0.00           H  
ATOM   1858  HB3 HIS A 119      11.399   0.099  15.945  1.00  0.00           H  
ATOM   1859  HB2 HIS A 119      11.589  -1.097  14.692  1.00  0.00           H  
ATOM   1860  HE1 HIS A 119      14.424  -2.954  18.136  1.00  0.00           H  
ATOM   1861  HD2 HIS A 119      10.261  -2.934  17.835  1.00  0.00           H  
ATOM   1862  HE2 HIS A 119      12.270  -3.926  19.021  1.00  0.00           H  
ATOM   1863  N   LEU A 120       7.891   0.650  15.378  1.00  6.03           N  
ATOM   1864  CA  LEU A 120       7.256   1.904  14.969  1.00  6.46           C  
ATOM   1865  C   LEU A 120       7.894   3.036  15.793  1.00  6.26           C  
ATOM   1866  O   LEU A 120       7.670   3.096  17.001  1.00  5.85           O  
ATOM   1867  CB  LEU A 120       5.737   1.802  15.233  1.00  7.24           C  
ATOM   1868  CG  LEU A 120       4.983   0.738  14.396  1.00  8.39           C  
ATOM   1869  CD1 LEU A 120       4.004  -0.070  15.266  1.00 10.22           C  
ATOM   1870  CD2 LEU A 120       4.258   1.346  13.179  1.00  9.51           C  
ATOM   1871  H   LEU A 120       7.490   0.204  16.193  1.00  0.00           H  
ATOM   1872  HA  LEU A 120       7.420   2.092  13.908  1.00  0.00           H  
ATOM   1873  HB3 LEU A 120       5.260   2.776  15.122  1.00  0.00           H  
ATOM   1874  HB2 LEU A 120       5.619   1.550  16.283  1.00  0.00           H  
ATOM   1875  HG  LEU A 120       5.707   0.022  14.005  1.00  0.00           H  
ATOM   1876 HD11 LEU A 120       3.199  -0.509  14.675  1.00  0.00           H  
ATOM   1877 HD12 LEU A 120       4.523  -0.890  15.763  1.00  0.00           H  
ATOM   1878 HD13 LEU A 120       3.544   0.548  16.036  1.00  0.00           H  
ATOM   1879 HD21 LEU A 120       4.430   0.743  12.287  1.00  0.00           H  
ATOM   1880 HD22 LEU A 120       3.179   1.396  13.329  1.00  0.00           H  
ATOM   1881 HD23 LEU A 120       4.592   2.358  12.959  1.00  0.00           H  
ATOM   1882  N   VAL A 121       8.711   3.873  15.139  1.00  6.28           N  
ATOM   1883  CA  VAL A 121       9.586   4.863  15.772  1.00  7.31           C  
ATOM   1884  C   VAL A 121       8.912   6.243  15.801  1.00  7.84           C  
ATOM   1885  O   VAL A 121       8.450   6.710  14.760  1.00  7.85           O  
ATOM   1886  CB  VAL A 121      10.910   5.017  14.969  1.00  7.96           C  
ATOM   1887  CG1 VAL A 121      11.898   6.046  15.562  1.00  8.00           C  
ATOM   1888  CG2 VAL A 121      11.615   3.667  14.778  1.00  8.03           C  
ATOM   1889  H   VAL A 121       8.804   3.795  14.134  1.00  0.00           H  
ATOM   1890  HA  VAL A 121       9.817   4.553  16.791  1.00  0.00           H  
ATOM   1891  HB  VAL A 121      10.660   5.369  13.968  1.00  0.00           H  
ATOM   1892 HG11 VAL A 121      12.830   6.061  14.999  1.00  0.00           H  
ATOM   1893 HG12 VAL A 121      11.507   7.063  15.534  1.00  0.00           H  
ATOM   1894 HG13 VAL A 121      12.143   5.810  16.597  1.00  0.00           H  
ATOM   1895 HG21 VAL A 121      12.525   3.793  14.193  1.00  0.00           H  
ATOM   1896 HG22 VAL A 121      11.879   3.213  15.733  1.00  0.00           H  
ATOM   1897 HG23 VAL A 121      10.995   2.957  14.232  1.00  0.00           H  
ATOM   1898  N   HIS A 122       8.912   6.878  16.984  1.00  7.79           N  
ATOM   1899  CA  HIS A 122       8.327   8.199  17.221  1.00  8.47           C  
ATOM   1900  C   HIS A 122       9.329   9.129  17.923  1.00  8.30           C  
ATOM   1901  O   HIS A 122      10.271   8.644  18.553  1.00  8.12           O  
ATOM   1902  CB  HIS A 122       7.039   8.091  18.071  1.00  7.71           C  
ATOM   1903  CG  HIS A 122       6.040   7.022  17.708  1.00  8.02           C  
ATOM   1904  ND1 HIS A 122       6.243   5.682  17.981  1.00  8.49           N  
ATOM   1905  CE1 HIS A 122       5.169   5.022  17.547  1.00  8.91           C  
ATOM   1906  NE2 HIS A 122       4.247   5.817  17.020  1.00  8.02           N  
ATOM   1907  CD2 HIS A 122       4.788   7.098  17.141  1.00  8.31           C  
ATOM   1908  H   HIS A 122       9.326   6.438  17.795  1.00  0.00           H  
ATOM   1909  HA  HIS A 122       8.089   8.635  16.256  1.00  0.00           H  
ATOM   1910  HB3 HIS A 122       6.510   9.040  18.006  1.00  0.00           H  
ATOM   1911  HB2 HIS A 122       7.287   7.951  19.123  1.00  0.00           H  
ATOM   1912  HD1 HIS A 122       7.063   5.280  18.416  1.00  0.00           H  
ATOM   1913  HE1 HIS A 122       5.060   3.950  17.621  1.00  0.00           H  
ATOM   1914  HD2 HIS A 122       4.237   7.967  16.815  1.00  0.00           H  
ATOM   1915  N   TRP A 123       9.076  10.446  17.830  1.00  8.58           N  
ATOM   1916  CA  TRP A 123       9.868  11.498  18.474  1.00  8.97           C  
ATOM   1917  C   TRP A 123       8.955  12.553  19.113  1.00  8.76           C  
ATOM   1918  O   TRP A 123       7.951  12.938  18.513  1.00  8.52           O  
ATOM   1919  CB  TRP A 123      10.843  12.127  17.457  1.00  9.44           C  
ATOM   1920  CG  TRP A 123      10.233  12.834  16.282  1.00 10.41           C  
ATOM   1921  CD1 TRP A 123       9.877  12.245  15.122  1.00 10.64           C  
ATOM   1922  NE1 TRP A 123       9.307  13.178  14.283  1.00 10.94           N  
ATOM   1923  CE2 TRP A 123       9.223  14.418  14.879  1.00 11.60           C  
ATOM   1924  CD2 TRP A 123       9.817  14.229  16.163  1.00 10.12           C  
ATOM   1925  CE3 TRP A 123       9.878  15.358  17.012  1.00 10.84           C  
ATOM   1926  CZ3 TRP A 123       9.349  16.601  16.614  1.00 12.28           C  
ATOM   1927  CH2 TRP A 123       8.764  16.754  15.342  1.00 12.58           C  
ATOM   1928  CZ2 TRP A 123       8.711  15.659  14.461  1.00 12.33           C  
ATOM   1929  H   TRP A 123       8.286  10.766  17.284  1.00  0.00           H  
ATOM   1930  HA  TRP A 123      10.456  11.051  19.272  1.00  0.00           H  
ATOM   1931  HB3 TRP A 123      11.507  11.352  17.077  1.00  0.00           H  
ATOM   1932  HB2 TRP A 123      11.487  12.840  17.973  1.00  0.00           H  
ATOM   1933  HD1 TRP A 123      10.036  11.200  14.912  1.00  0.00           H  
ATOM   1934  HE1 TRP A 123       9.024  12.973  13.333  1.00  0.00           H  
ATOM   1935  HE3 TRP A 123      10.342  15.260  17.980  1.00  0.00           H  
ATOM   1936  HZ3 TRP A 123       9.409  17.445  17.284  1.00  0.00           H  
ATOM   1937  HH2 TRP A 123       8.370  17.713  15.039  1.00  0.00           H  
ATOM   1938  HZ2 TRP A 123       8.277  15.767  13.479  1.00  0.00           H  
ATOM   1939  N   ASN A 124       9.350  13.012  20.312  1.00  8.83           N  
ATOM   1940  CA  ASN A 124       8.635  13.970  21.155  1.00 10.26           C  
ATOM   1941  C   ASN A 124       8.596  15.373  20.520  1.00  9.81           C  
ATOM   1942  O   ASN A 124       9.647  15.982  20.310  1.00 10.25           O  
ATOM   1943  CB  ASN A 124       9.293  14.016  22.557  1.00  9.94           C  
ATOM   1944  CG  ASN A 124       8.353  14.435  23.695  1.00 11.32           C  
ATOM   1945  OD1 ASN A 124       7.353  15.119  23.484  1.00 12.54           O  
ATOM   1946  ND2 ASN A 124       8.693  14.046  24.926  1.00 12.31           N  
ATOM   1947  H   ASN A 124      10.219  12.661  20.698  1.00  0.00           H  
ATOM   1948  HA  ASN A 124       7.601  13.641  21.265  1.00  0.00           H  
ATOM   1949  HB3 ASN A 124      10.184  14.642  22.562  1.00  0.00           H  
ATOM   1950  HB2 ASN A 124       9.639  13.014  22.811  1.00  0.00           H  
ATOM   1951 HD22 ASN A 124       8.099  14.274  25.710  1.00  0.00           H  
ATOM   1952 HD21 ASN A 124       9.513  13.475  25.079  1.00  0.00           H  
ATOM   1953  N   THR A 125       7.371  15.852  20.257  1.00 11.19           N  
ATOM   1954  CA  THR A 125       7.047  17.130  19.611  1.00 11.62           C  
ATOM   1955  C   THR A 125       7.502  18.396  20.372  1.00 12.81           C  
ATOM   1956  O   THR A 125       7.589  19.448  19.739  1.00 14.01           O  
ATOM   1957  CB  THR A 125       5.520  17.251  19.374  1.00 12.93           C  
ATOM   1958  OG1 THR A 125       4.798  17.242  20.593  1.00 14.11           O  
ATOM   1959  CG2 THR A 125       4.974  16.151  18.457  1.00 15.08           C  
ATOM   1960  H   THR A 125       6.574  15.274  20.489  1.00  0.00           H  
ATOM   1961  HA  THR A 125       7.543  17.138  18.642  1.00  0.00           H  
ATOM   1962  HB  THR A 125       5.306  18.206  18.890  1.00  0.00           H  
ATOM   1963  HG1 THR A 125       4.848  16.358  20.967  1.00  0.00           H  
ATOM   1964 HG21 THR A 125       3.902  16.270  18.297  1.00  0.00           H  
ATOM   1965 HG22 THR A 125       5.463  16.199  17.485  1.00  0.00           H  
ATOM   1966 HG23 THR A 125       5.141  15.150  18.852  1.00  0.00           H  
ATOM   1967  N   LYS A 127       7.824  18.282  21.675  1.00 15.89           N  
ATOM   1968  CA  LYS A 127       8.359  19.370  22.505  1.00 16.39           C  
ATOM   1969  C   LYS A 127       9.744  19.885  22.045  1.00 14.98           C  
ATOM   1970  O   LYS A 127      10.100  21.008  22.400  1.00 14.43           O  
ATOM   1971  CB  LYS A 127       8.379  18.913  23.987  1.00 17.26           C  
ATOM   1972  CG  LYS A 127       9.474  17.881  24.326  1.00 20.71           C  
ATOM   1973  CD  LYS A 127       9.382  17.262  25.730  1.00 25.05           C  
ATOM   1974  CE  LYS A 127       9.801  18.201  26.869  1.00 31.07           C  
ATOM   1975  NZ  LYS A 127       9.925  17.459  28.137  1.00 36.66           N1+
ATOM   1976  H   LYS A 127       7.728  17.384  22.127  1.00  0.00           H  
ATOM   1977  HA  LYS A 127       7.665  20.208  22.424  1.00  0.00           H  
ATOM   1978  HB3 LYS A 127       7.398  18.518  24.252  1.00  0.00           H  
ATOM   1979  HB2 LYS A 127       8.528  19.788  24.622  1.00  0.00           H  
ATOM   1980  HG3 LYS A 127      10.454  18.345  24.223  1.00  0.00           H  
ATOM   1981  HG2 LYS A 127       9.452  17.081  23.586  1.00  0.00           H  
ATOM   1982  HD3 LYS A 127      10.010  16.371  25.756  1.00  0.00           H  
ATOM   1983  HD2 LYS A 127       8.364  16.912  25.905  1.00  0.00           H  
ATOM   1984  HE3 LYS A 127       9.083  19.013  26.988  1.00  0.00           H  
ATOM   1985  HE2 LYS A 127      10.767  18.656  26.648  1.00  0.00           H  
ATOM   1986  HZ1 LYS A 127      10.586  16.698  28.027  1.00  0.00           H  
ATOM   1987  HZ2 LYS A 127      10.251  18.078  28.865  1.00  0.00           H  
ATOM   1988  HZ3 LYS A 127       9.029  17.074  28.397  1.00  0.00           H  
ATOM   1989  N   TYR A 128      10.488  19.064  21.281  1.00 12.26           N  
ATOM   1990  CA  TYR A 128      11.839  19.355  20.793  1.00 11.72           C  
ATOM   1991  C   TYR A 128      11.881  19.818  19.324  1.00 11.17           C  
ATOM   1992  O   TYR A 128      12.964  20.152  18.847  1.00 11.84           O  
ATOM   1993  CB  TYR A 128      12.735  18.125  21.058  1.00 12.04           C  
ATOM   1994  CG  TYR A 128      12.861  17.777  22.534  1.00 13.22           C  
ATOM   1995  CD1 TYR A 128      13.309  18.756  23.447  1.00 12.29           C  
ATOM   1996  CE1 TYR A 128      13.373  18.470  24.823  1.00 13.37           C  
ATOM   1997  CZ  TYR A 128      13.009  17.196  25.294  1.00 13.15           C  
ATOM   1998  OH  TYR A 128      13.073  16.939  26.631  1.00 14.72           O  
ATOM   1999  CE2 TYR A 128      12.585  16.203  24.386  1.00 12.06           C  
ATOM   2000  CD2 TYR A 128      12.509  16.494  23.007  1.00 12.03           C  
ATOM   2001  H   TYR A 128      10.120  18.154  21.038  1.00  0.00           H  
ATOM   2002  HA  TYR A 128      12.249  20.196  21.354  1.00  0.00           H  
ATOM   2003  HB3 TYR A 128      13.741  18.294  20.672  1.00  0.00           H  
ATOM   2004  HB2 TYR A 128      12.342  17.266  20.514  1.00  0.00           H  
ATOM   2005  HD1 TYR A 128      13.595  19.738  23.102  1.00  0.00           H  
ATOM   2006  HE1 TYR A 128      13.706  19.229  25.515  1.00  0.00           H  
ATOM   2007  HH  TYR A 128      13.001  15.997  26.848  1.00  0.00           H  
ATOM   2008  HE2 TYR A 128      12.309  15.224  24.748  1.00  0.00           H  
ATOM   2009  HD2 TYR A 128      12.177  15.735  22.315  1.00  0.00           H  
ATOM   2010  N   GLY A 129      10.715  19.896  18.657  1.00 10.99           N  
ATOM   2011  CA  GLY A 129      10.514  20.572  17.370  1.00 11.06           C  
ATOM   2012  C   GLY A 129      10.928  19.746  16.140  1.00 11.70           C  
ATOM   2013  O   GLY A 129      10.328  19.924  15.080  1.00 12.36           O  
ATOM   2014  H   GLY A 129       9.874  19.595  19.130  1.00  0.00           H  
ATOM   2015  HA3 GLY A 129      11.059  21.517  17.356  1.00  0.00           H  
ATOM   2016  HA2 GLY A 129       9.456  20.822  17.286  1.00  0.00           H  
ATOM   2017  N   ASP A 130      11.904  18.834  16.272  1.00 11.00           N  
ATOM   2018  CA  ASP A 130      12.358  17.933  15.212  1.00 11.58           C  
ATOM   2019  C   ASP A 130      13.003  16.693  15.847  1.00 12.03           C  
ATOM   2020  O   ASP A 130      13.419  16.735  17.007  1.00 10.86           O  
ATOM   2021  CB  ASP A 130      13.299  18.600  14.172  1.00 13.47           C  
ATOM   2022  CG  ASP A 130      14.464  19.404  14.758  1.00 14.47           C  
ATOM   2023  OD1 ASP A 130      15.381  18.754  15.304  1.00 17.36           O  
ATOM   2024  OD2 ASP A 130      14.444  20.645  14.610  1.00 17.88           O1-
ATOM   2025  H   ASP A 130      12.379  18.737  17.159  1.00  0.00           H  
ATOM   2026  HA  ASP A 130      11.475  17.577  14.678  1.00  0.00           H  
ATOM   2027  HB3 ASP A 130      12.711  19.271  13.545  1.00  0.00           H  
ATOM   2028  HB2 ASP A 130      13.704  17.871  13.468  1.00  0.00           H  
ATOM   2029  N   VAL A 131      13.083  15.613  15.054  1.00 12.69           N  
ATOM   2030  CA  VAL A 131      13.686  14.336  15.438  1.00 14.72           C  
ATOM   2031  C   VAL A 131      15.200  14.414  15.740  1.00 14.95           C  
ATOM   2032  O   VAL A 131      15.672  13.670  16.598  1.00 13.73           O  
ATOM   2033  CB  VAL A 131      13.425  13.257  14.349  1.00 15.51           C  
ATOM   2034  CG1 VAL A 131      14.071  13.562  12.980  1.00 17.13           C  
ATOM   2035  CG2 VAL A 131      13.817  11.843  14.812  1.00 17.56           C  
ATOM   2036  H   VAL A 131      12.724  15.663  14.112  1.00  0.00           H  
ATOM   2037  HA  VAL A 131      13.186  14.016  16.354  1.00  0.00           H  
ATOM   2038  HB  VAL A 131      12.348  13.242  14.184  1.00  0.00           H  
ATOM   2039 HG11 VAL A 131      13.752  12.838  12.230  1.00  0.00           H  
ATOM   2040 HG12 VAL A 131      13.785  14.549  12.614  1.00  0.00           H  
ATOM   2041 HG13 VAL A 131      15.160  13.526  13.020  1.00  0.00           H  
ATOM   2042 HG21 VAL A 131      13.430  11.097  14.125  1.00  0.00           H  
ATOM   2043 HG22 VAL A 131      14.898  11.713  14.859  1.00  0.00           H  
ATOM   2044 HG23 VAL A 131      13.412  11.620  15.798  1.00  0.00           H  
ATOM   2045  N  AASP A 132      15.917  15.322  15.057  0.50 15.42           N  
ATOM   2046  N  BASP A 132      16.088  15.338  15.033  0.50 15.13           N  
ATOM   2047  CA AASP A 132      17.363  15.537  15.173  0.50 15.62           C  
ATOM   2048  CA BASP A 132      17.534  15.522  15.341  0.50 15.09           C  
ATOM   2049  C  AASP A 132      17.762  16.128  16.535  0.50 15.26           C  
ATOM   2050  C  BASP A 132      17.670  16.065  16.772  0.50 14.75           C  
ATOM   2051  O  AASP A 132      18.747  15.680  17.121  0.50 15.03           O  
ATOM   2052  O  BASP A 132      18.463  15.533  17.555  0.50 14.08           O  
ATOM   2053  CB AASP A 132      17.953  16.393  14.025  0.50 17.75           C  
ATOM   2054  CB BASP A 132      18.230  16.446  14.337  0.50 16.50           C  
ATOM   2055  CG AASP A 132      17.408  16.061  12.631  0.50 19.55           C  
ATOM   2056  CG BASP A 132      19.745  16.493  14.463  0.50 18.24           C  
ATOM   2057  OD1AASP A 132      16.241  16.429  12.367  0.50 19.86           O  
ATOM   2058  OD1BASP A 132      20.394  15.615  13.893  0.50 21.34           O  
ATOM   2059  OD2AASP A 132      18.181  15.475  11.843  0.50 21.27           O1-
ATOM   2060  OD2BASP A 132      20.262  17.414  15.139  0.50 19.66           O1-
ATOM   2061  H  AASP A 132      15.455  15.899  14.364  0.50  0.00           H  
ATOM   2062  H  BASP A 132      15.702  15.858  14.258  0.50  0.00           H  
ATOM   2063  HA AASP A 132      17.829  14.552  15.106  0.50  0.00           H  
ATOM   2064  HA BASP A 132      18.018  14.546  15.299  0.50  0.00           H  
ATOM   2065  HB3AASP A 132      19.038  16.280  14.004  0.50  0.00           H  
ATOM   2066  HB3BASP A 132      17.828  17.454  14.436  0.50  0.00           H  
ATOM   2067  HB2AASP A 132      17.795  17.459  14.197  0.50  0.00           H  
ATOM   2068  HB2BASP A 132      17.961  16.146  13.324  0.50  0.00           H  
ATOM   2069  N   LYS A 133      16.968  17.097  17.022  1.00 14.44           N  
ATOM   2070  CA  LYS A 133      17.100  17.688  18.350  1.00 14.33           C  
ATOM   2071  C   LYS A 133      16.617  16.736  19.456  1.00 13.34           C  
ATOM   2072  O   LYS A 133      17.251  16.690  20.507  1.00 11.68           O  
ATOM   2073  CB  LYS A 133      16.355  19.042  18.383  1.00 16.22           C  
ATOM   2074  CG  LYS A 133      16.449  19.828  19.708  1.00 21.83           C  
ATOM   2075  CD  LYS A 133      17.893  20.161  20.120  1.00 25.64           C  
ATOM   2076  CE  LYS A 133      17.970  21.037  21.375  1.00 31.50           C  
ATOM   2077  NZ  LYS A 133      19.370  21.314  21.738  1.00 34.93           N1+
ATOM   2078  H   LYS A 133      16.215  17.459  16.446  1.00  0.00           H  
ATOM   2079  HA  LYS A 133      18.162  17.877  18.512  1.00  0.00           H  
ATOM   2080  HB3 LYS A 133      15.303  18.878  18.147  1.00  0.00           H  
ATOM   2081  HB2 LYS A 133      16.741  19.674  17.583  1.00  0.00           H  
ATOM   2082  HG3 LYS A 133      15.954  19.280  20.509  1.00  0.00           H  
ATOM   2083  HG2 LYS A 133      15.885  20.755  19.596  1.00  0.00           H  
ATOM   2084  HD3 LYS A 133      18.399  20.660  19.292  1.00  0.00           H  
ATOM   2085  HD2 LYS A 133      18.446  19.240  20.306  1.00  0.00           H  
ATOM   2086  HE3 LYS A 133      17.479  20.541  22.213  1.00  0.00           H  
ATOM   2087  HE2 LYS A 133      17.453  21.983  21.212  1.00  0.00           H  
ATOM   2088  HZ1 LYS A 133      19.858  20.443  21.898  1.00  0.00           H  
ATOM   2089  HZ2 LYS A 133      19.821  21.811  20.983  1.00  0.00           H  
ATOM   2090  HZ3 LYS A 133      19.400  21.878  22.575  1.00  0.00           H  
ATOM   2091  N   ALA A 134      15.529  15.990  19.189  1.00 12.11           N  
ATOM   2092  CA  ALA A 134      14.926  15.015  20.101  1.00 11.80           C  
ATOM   2093  C   ALA A 134      15.813  13.784  20.375  1.00 11.71           C  
ATOM   2094  O   ALA A 134      15.739  13.227  21.468  1.00 12.50           O  
ATOM   2095  CB  ALA A 134      13.563  14.591  19.540  1.00 11.55           C  
ATOM   2096  H   ALA A 134      15.068  16.101  18.295  1.00  0.00           H  
ATOM   2097  HA  ALA A 134      14.753  15.523  21.052  1.00  0.00           H  
ATOM   2098  HB1 ALA A 134      12.984  14.079  20.301  1.00  0.00           H  
ATOM   2099  HB2 ALA A 134      12.969  15.448  19.228  1.00  0.00           H  
ATOM   2100  HB3 ALA A 134      13.665  13.926  18.682  1.00  0.00           H  
ATOM   2101  N   LEU A 135      16.670  13.413  19.409  1.00 13.76           N  
ATOM   2102  CA  LEU A 135      17.677  12.350  19.508  1.00 15.03           C  
ATOM   2103  C   LEU A 135      18.702  12.570  20.645  1.00 15.50           C  
ATOM   2104  O   LEU A 135      19.232  11.596  21.179  1.00 17.11           O  
ATOM   2105  CB  LEU A 135      18.358  12.231  18.121  1.00 17.00           C  
ATOM   2106  CG  LEU A 135      19.456  11.156  17.967  1.00 21.93           C  
ATOM   2107  CD1 LEU A 135      18.921   9.754  18.283  1.00 22.12           C  
ATOM   2108  CD2 LEU A 135      20.091  11.211  16.563  1.00 24.28           C  
ATOM   2109  H   LEU A 135      16.650  13.911  18.529  1.00  0.00           H  
ATOM   2110  HA  LEU A 135      17.143  11.422  19.720  1.00  0.00           H  
ATOM   2111  HB3 LEU A 135      18.792  13.197  17.867  1.00  0.00           H  
ATOM   2112  HB2 LEU A 135      17.591  12.042  17.370  1.00  0.00           H  
ATOM   2113  HG  LEU A 135      20.258  11.370  18.674  1.00  0.00           H  
ATOM   2114 HD11 LEU A 135      19.592   8.985  17.903  1.00  0.00           H  
ATOM   2115 HD12 LEU A 135      18.825   9.603  19.357  1.00  0.00           H  
ATOM   2116 HD13 LEU A 135      17.937   9.596  17.844  1.00  0.00           H  
ATOM   2117 HD21 LEU A 135      21.168  11.371  16.630  1.00  0.00           H  
ATOM   2118 HD22 LEU A 135      19.936  10.289  16.002  1.00  0.00           H  
ATOM   2119 HD23 LEU A 135      19.683  12.022  15.958  1.00  0.00           H  
ATOM   2120  N   GLN A 136      18.941  13.843  20.999  1.00 13.49           N  
ATOM   2121  CA  GLN A 136      19.897  14.289  22.013  1.00 15.67           C  
ATOM   2122  C   GLN A 136      19.326  14.274  23.450  1.00 14.01           C  
ATOM   2123  O   GLN A 136      20.077  14.572  24.377  1.00 14.87           O  
ATOM   2124  CB  GLN A 136      20.354  15.719  21.638  1.00 20.85           C  
ATOM   2125  CG  GLN A 136      20.985  15.842  20.232  1.00 26.12           C  
ATOM   2126  CD  GLN A 136      21.148  17.295  19.777  1.00 32.91           C  
ATOM   2127  OE1 GLN A 136      21.404  18.190  20.581  1.00 39.61           O  
ATOM   2128  NE2 GLN A 136      21.015  17.535  18.471  1.00 33.06           N  
ATOM   2129  H   GLN A 136      18.440  14.579  20.521  1.00  0.00           H  
ATOM   2130  HA  GLN A 136      20.767  13.631  21.996  1.00  0.00           H  
ATOM   2131  HB3 GLN A 136      21.069  16.084  22.377  1.00  0.00           H  
ATOM   2132  HB2 GLN A 136      19.497  16.389  21.704  1.00  0.00           H  
ATOM   2133  HG3 GLN A 136      20.372  15.332  19.489  1.00  0.00           H  
ATOM   2134  HG2 GLN A 136      21.959  15.351  20.218  1.00  0.00           H  
ATOM   2135 HE22 GLN A 136      21.130  18.471  18.111  1.00  0.00           H  
ATOM   2136 HE21 GLN A 136      20.780  16.786  17.835  1.00  0.00           H  
ATOM   2137  N   GLN A 137      18.022  13.978  23.612  1.00 12.38           N  
ATOM   2138  CA  GLN A 137      17.269  14.151  24.861  1.00 12.33           C  
ATOM   2139  C   GLN A 137      16.882  12.774  25.438  1.00 12.05           C  
ATOM   2140  O   GLN A 137      16.575  11.874  24.655  1.00 10.64           O  
ATOM   2141  CB  GLN A 137      15.981  14.949  24.544  1.00 12.97           C  
ATOM   2142  CG  GLN A 137      16.187  16.228  23.709  1.00 13.29           C  
ATOM   2143  CD  GLN A 137      17.162  17.241  24.310  1.00 14.10           C  
ATOM   2144  OE1 GLN A 137      17.204  17.438  25.522  1.00 13.64           O  
ATOM   2145  NE2 GLN A 137      17.937  17.905  23.452  1.00 15.18           N  
ATOM   2146  H   GLN A 137      17.475  13.702  22.808  1.00  0.00           H  
ATOM   2147  HA  GLN A 137      17.875  14.715  25.569  1.00  0.00           H  
ATOM   2148  HB3 GLN A 137      15.478  15.209  25.477  1.00  0.00           H  
ATOM   2149  HB2 GLN A 137      15.278  14.316  24.006  1.00  0.00           H  
ATOM   2150  HG3 GLN A 137      15.239  16.728  23.552  1.00  0.00           H  
ATOM   2151  HG2 GLN A 137      16.529  15.941  22.720  1.00  0.00           H  
ATOM   2152 HE22 GLN A 137      18.610  18.572  23.798  1.00  0.00           H  
ATOM   2153 HE21 GLN A 137      17.874  17.715  22.461  1.00  0.00           H  
ATOM   2154  N   PRO A 138      16.872  12.631  26.787  1.00 12.17           N  
ATOM   2155  CA  PRO A 138      16.585  11.347  27.465  1.00 12.77           C  
ATOM   2156  C   PRO A 138      15.136  10.827  27.335  1.00 11.63           C  
ATOM   2157  O   PRO A 138      14.919   9.629  27.521  1.00 11.90           O  
ATOM   2158  CB  PRO A 138      16.954  11.625  28.931  1.00 14.22           C  
ATOM   2159  CG  PRO A 138      16.698  13.113  29.107  1.00 14.53           C  
ATOM   2160  CD  PRO A 138      17.132  13.691  27.766  1.00 13.49           C  
ATOM   2161  HA  PRO A 138      17.254  10.577  27.081  1.00  0.00           H  
ATOM   2162  HB3 PRO A 138      18.013  11.415  29.082  1.00  0.00           H  
ATOM   2163  HB2 PRO A 138      16.397  11.022  29.650  1.00  0.00           H  
ATOM   2164  HG3 PRO A 138      17.223  13.549  29.957  1.00  0.00           H  
ATOM   2165  HG2 PRO A 138      15.629  13.283  29.248  1.00  0.00           H  
ATOM   2166  HD2 PRO A 138      16.595  14.615  27.549  1.00  0.00           H  
ATOM   2167  HD3 PRO A 138      18.202  13.905  27.774  1.00  0.00           H  
ATOM   2168  N   ASP A 139      14.191  11.728  27.025  1.00 10.80           N  
ATOM   2169  CA  ASP A 139      12.756  11.471  26.862  1.00 11.22           C  
ATOM   2170  C   ASP A 139      12.300  11.729  25.408  1.00 11.08           C  
ATOM   2171  O   ASP A 139      11.099  11.674  25.149  1.00 12.90           O  
ATOM   2172  CB  ASP A 139      11.891  12.331  27.836  1.00 12.57           C  
ATOM   2173  CG  ASP A 139      12.075  13.860  27.754  1.00 13.97           C  
ATOM   2174  OD1 ASP A 139      13.130  14.311  27.257  1.00 14.03           O  
ATOM   2175  OD2 ASP A 139      11.161  14.573  28.225  1.00 16.43           O1-
ATOM   2176  H   ASP A 139      14.450  12.701  26.931  1.00  0.00           H  
ATOM   2177  HA  ASP A 139      12.544  10.420  27.067  1.00  0.00           H  
ATOM   2178  HB3 ASP A 139      12.121  12.030  28.859  1.00  0.00           H  
ATOM   2179  HB2 ASP A 139      10.836  12.105  27.677  1.00  0.00           H  
ATOM   2180  N   GLY A 140      13.226  12.069  24.496  1.00 10.23           N  
ATOM   2181  CA  GLY A 140      12.879  12.644  23.199  1.00  9.24           C  
ATOM   2182  C   GLY A 140      12.432  11.622  22.147  1.00  8.41           C  
ATOM   2183  O   GLY A 140      11.904  12.048  21.126  1.00  8.77           O  
ATOM   2184  H   GLY A 140      14.204  12.067  24.754  1.00  0.00           H  
ATOM   2185  HA3 GLY A 140      13.726  13.200  22.818  1.00  0.00           H  
ATOM   2186  HA2 GLY A 140      12.082  13.376  23.328  1.00  0.00           H  
ATOM   2187  N   LEU A 141      12.606  10.311  22.369  1.00  8.43           N  
ATOM   2188  CA  LEU A 141      12.143   9.263  21.455  1.00  8.91           C  
ATOM   2189  C   LEU A 141      11.257   8.261  22.209  1.00  7.80           C  
ATOM   2190  O   LEU A 141      11.322   8.168  23.436  1.00  7.52           O  
ATOM   2191  CB  LEU A 141      13.353   8.557  20.792  1.00  9.73           C  
ATOM   2192  CG  LEU A 141      14.326   9.456  19.990  1.00 11.77           C  
ATOM   2193  CD1 LEU A 141      15.542   8.634  19.509  1.00 13.20           C  
ATOM   2194  CD2 LEU A 141      13.637  10.217  18.836  1.00 12.13           C  
ATOM   2195  H   LEU A 141      13.040   9.994  23.226  1.00  0.00           H  
ATOM   2196  HA  LEU A 141      11.513   9.684  20.676  1.00  0.00           H  
ATOM   2197  HB3 LEU A 141      12.987   7.767  20.135  1.00  0.00           H  
ATOM   2198  HB2 LEU A 141      13.934   8.061  21.567  1.00  0.00           H  
ATOM   2199  HG  LEU A 141      14.721  10.210  20.672  1.00  0.00           H  
ATOM   2200 HD11 LEU A 141      15.778   8.794  18.458  1.00  0.00           H  
ATOM   2201 HD12 LEU A 141      16.433   8.894  20.081  1.00  0.00           H  
ATOM   2202 HD13 LEU A 141      15.387   7.562  19.632  1.00  0.00           H  
ATOM   2203 HD21 LEU A 141      14.144  10.098  17.879  1.00  0.00           H  
ATOM   2204 HD22 LEU A 141      12.613   9.885  18.684  1.00  0.00           H  
ATOM   2205 HD23 LEU A 141      13.606  11.286  19.044  1.00  0.00           H  
ATOM   2206  N   ALA A 142      10.451   7.513  21.443  1.00  8.49           N  
ATOM   2207  CA  ALA A 142       9.629   6.414  21.937  1.00  7.53           C  
ATOM   2208  C   ALA A 142       9.340   5.461  20.779  1.00  7.22           C  
ATOM   2209  O   ALA A 142       8.817   5.906  19.758  1.00  7.53           O  
ATOM   2210  CB  ALA A 142       8.327   6.943  22.561  1.00  7.92           C  
ATOM   2211  H   ALA A 142      10.432   7.661  20.442  1.00  0.00           H  
ATOM   2212  HA  ALA A 142      10.199   5.876  22.694  1.00  0.00           H  
ATOM   2213  HB1 ALA A 142       7.707   6.123  22.925  1.00  0.00           H  
ATOM   2214  HB2 ALA A 142       8.536   7.596  23.408  1.00  0.00           H  
ATOM   2215  HB3 ALA A 142       7.737   7.511  21.841  1.00  0.00           H  
ATOM   2216  N   VAL A 143       9.679   4.175  20.953  1.00  6.17           N  
ATOM   2217  CA  VAL A 143       9.472   3.153  19.930  1.00  5.89           C  
ATOM   2218  C   VAL A 143       8.472   2.112  20.462  1.00  6.02           C  
ATOM   2219  O   VAL A 143       8.707   1.512  21.513  1.00  6.42           O  
ATOM   2220  CB  VAL A 143      10.793   2.436  19.532  1.00  5.74           C  
ATOM   2221  CG1 VAL A 143      10.582   1.342  18.463  1.00  5.78           C  
ATOM   2222  CG2 VAL A 143      11.864   3.422  19.025  1.00  5.71           C  
ATOM   2223  H   VAL A 143      10.081   3.864  21.826  1.00  0.00           H  
ATOM   2224  HA  VAL A 143       9.062   3.597  19.025  1.00  0.00           H  
ATOM   2225  HB  VAL A 143      11.204   1.962  20.423  1.00  0.00           H  
ATOM   2226 HG11 VAL A 143      11.533   0.899  18.171  1.00  0.00           H  
ATOM   2227 HG12 VAL A 143       9.951   0.526  18.812  1.00  0.00           H  
ATOM   2228 HG13 VAL A 143      10.126   1.752  17.561  1.00  0.00           H  
ATOM   2229 HG21 VAL A 143      12.797   2.904  18.800  1.00  0.00           H  
ATOM   2230 HG22 VAL A 143      11.541   3.927  18.118  1.00  0.00           H  
ATOM   2231 HG23 VAL A 143      12.095   4.190  19.761  1.00  0.00           H  
ATOM   2232  N   LEU A 144       7.385   1.915  19.698  1.00  6.60           N  
ATOM   2233  CA  LEU A 144       6.370   0.893  19.932  1.00  6.95           C  
ATOM   2234  C   LEU A 144       6.843  -0.425  19.293  1.00  6.82           C  
ATOM   2235  O   LEU A 144       6.822  -0.549  18.067  1.00  7.89           O  
ATOM   2236  CB  LEU A 144       5.015   1.403  19.382  1.00  7.58           C  
ATOM   2237  CG  LEU A 144       3.808   0.448  19.536  1.00  8.55           C  
ATOM   2238  CD1 LEU A 144       3.484   0.164  21.014  1.00  9.26           C  
ATOM   2239  CD2 LEU A 144       2.576   0.984  18.775  1.00  8.93           C  
ATOM   2240  H   LEU A 144       7.290   2.435  18.836  1.00  0.00           H  
ATOM   2241  HA  LEU A 144       6.261   0.756  21.006  1.00  0.00           H  
ATOM   2242  HB3 LEU A 144       5.138   1.642  18.331  1.00  0.00           H  
ATOM   2243  HB2 LEU A 144       4.774   2.351  19.862  1.00  0.00           H  
ATOM   2244  HG  LEU A 144       4.061  -0.503  19.066  1.00  0.00           H  
ATOM   2245 HD11 LEU A 144       2.414   0.123  21.216  1.00  0.00           H  
ATOM   2246 HD12 LEU A 144       3.899  -0.797  21.312  1.00  0.00           H  
ATOM   2247 HD13 LEU A 144       3.909   0.920  21.674  1.00  0.00           H  
ATOM   2248 HD21 LEU A 144       2.183   0.230  18.093  1.00  0.00           H  
ATOM   2249 HD22 LEU A 144       1.762   1.273  19.440  1.00  0.00           H  
ATOM   2250 HD23 LEU A 144       2.814   1.864  18.177  1.00  0.00           H  
ATOM   2251  N   GLY A 145       7.287  -1.363  20.145  1.00  6.12           N  
ATOM   2252  CA  GLY A 145       7.776  -2.680  19.744  1.00  5.66           C  
ATOM   2253  C   GLY A 145       6.596  -3.653  19.642  1.00  5.84           C  
ATOM   2254  O   GLY A 145       5.694  -3.623  20.478  1.00  6.20           O  
ATOM   2255  H   GLY A 145       7.237  -1.181  21.139  1.00  0.00           H  
ATOM   2256  HA3 GLY A 145       8.480  -3.045  20.491  1.00  0.00           H  
ATOM   2257  HA2 GLY A 145       8.313  -2.614  18.800  1.00  0.00           H  
ATOM   2258  N   ILE A 146       6.616  -4.522  18.620  1.00  5.66           N  
ATOM   2259  CA  ILE A 146       5.587  -5.530  18.359  1.00  5.87           C  
ATOM   2260  C   ILE A 146       6.289  -6.774  17.790  1.00  5.36           C  
ATOM   2261  O   ILE A 146       6.930  -6.679  16.745  1.00  6.16           O  
ATOM   2262  CB  ILE A 146       4.516  -5.051  17.322  1.00  6.70           C  
ATOM   2263  CG1 ILE A 146       3.879  -3.700  17.723  1.00  7.20           C  
ATOM   2264  CG2 ILE A 146       3.424  -6.120  17.074  1.00  7.21           C  
ATOM   2265  CD1 ILE A 146       2.820  -3.165  16.752  1.00  6.99           C  
ATOM   2266  H   ILE A 146       7.372  -4.483  17.949  1.00  0.00           H  
ATOM   2267  HA  ILE A 146       5.088  -5.807  19.290  1.00  0.00           H  
ATOM   2268  HB  ILE A 146       5.013  -4.879  16.369  1.00  0.00           H  
ATOM   2269 HG13 ILE A 146       4.647  -2.932  17.803  1.00  0.00           H  
ATOM   2270 HG12 ILE A 146       3.446  -3.795  18.716  1.00  0.00           H  
ATOM   2271 HG21 ILE A 146       2.731  -5.810  16.293  1.00  0.00           H  
ATOM   2272 HG22 ILE A 146       3.836  -7.071  16.741  1.00  0.00           H  
ATOM   2273 HG23 ILE A 146       2.847  -6.311  17.980  1.00  0.00           H  
ATOM   2274 HD11 ILE A 146       2.671  -2.097  16.904  1.00  0.00           H  
ATOM   2275 HD12 ILE A 146       3.110  -3.317  15.712  1.00  0.00           H  
ATOM   2276 HD13 ILE A 146       1.860  -3.650  16.912  1.00  0.00           H  
ATOM   2277  N   PHE A 147       6.149  -7.920  18.474  1.00  5.24           N  
ATOM   2278  CA  PHE A 147       6.733  -9.198  18.060  1.00  5.23           C  
ATOM   2279  C   PHE A 147       5.992  -9.839  16.874  1.00  5.62           C  
ATOM   2280  O   PHE A 147       4.780  -9.672  16.749  1.00  7.15           O  
ATOM   2281  CB  PHE A 147       6.746 -10.156  19.265  1.00  4.99           C  
ATOM   2282  CG  PHE A 147       7.654  -9.728  20.401  1.00  4.98           C  
ATOM   2283  CD1 PHE A 147       9.040  -9.585  20.184  1.00  5.29           C  
ATOM   2284  CE1 PHE A 147       9.863  -9.180  21.225  1.00  5.10           C  
ATOM   2285  CZ  PHE A 147       9.332  -8.930  22.483  1.00  5.40           C  
ATOM   2286  CD2 PHE A 147       7.123  -9.456  21.681  1.00  5.06           C  
ATOM   2287  CE2 PHE A 147       7.968  -9.064  22.709  1.00  5.54           C  
ATOM   2288  H   PHE A 147       5.609  -7.931  19.328  1.00  0.00           H  
ATOM   2289  HA  PHE A 147       7.763  -9.019  17.744  1.00  0.00           H  
ATOM   2290  HB3 PHE A 147       7.057 -11.152  18.949  1.00  0.00           H  
ATOM   2291  HB2 PHE A 147       5.733 -10.265  19.653  1.00  0.00           H  
ATOM   2292  HD1 PHE A 147       9.467  -9.782  19.212  1.00  0.00           H  
ATOM   2293  HE1 PHE A 147      10.919  -9.056  21.046  1.00  0.00           H  
ATOM   2294  HZ  PHE A 147       9.981  -8.623  23.290  1.00  0.00           H  
ATOM   2295  HD2 PHE A 147       6.063  -9.552  21.868  1.00  0.00           H  
ATOM   2296  HE2 PHE A 147       7.562  -8.857  23.689  1.00  0.00           H  
ATOM   2297  N   LEU A 148       6.743 -10.580  16.044  1.00  6.47           N  
ATOM   2298  CA  LEU A 148       6.236 -11.345  14.906  1.00  7.07           C  
ATOM   2299  C   LEU A 148       6.580 -12.820  15.146  1.00  8.28           C  
ATOM   2300  O   LEU A 148       7.764 -13.150  15.232  1.00  7.45           O  
ATOM   2301  CB  LEU A 148       6.909 -10.884  13.592  1.00  7.68           C  
ATOM   2302  CG  LEU A 148       6.393  -9.579  12.950  1.00  8.06           C  
ATOM   2303  CD1 LEU A 148       6.659  -8.321  13.795  1.00  8.98           C  
ATOM   2304  CD2 LEU A 148       6.973  -9.408  11.531  1.00  7.81           C  
ATOM   2305  H   LEU A 148       7.739 -10.655  16.207  1.00  0.00           H  
ATOM   2306  HA  LEU A 148       5.157 -11.236  14.804  1.00  0.00           H  
ATOM   2307  HB3 LEU A 148       6.777 -11.678  12.854  1.00  0.00           H  
ATOM   2308  HB2 LEU A 148       7.979 -10.808  13.755  1.00  0.00           H  
ATOM   2309  HG  LEU A 148       5.317  -9.686  12.834  1.00  0.00           H  
ATOM   2310 HD11 LEU A 148       7.025  -7.497  13.187  1.00  0.00           H  
ATOM   2311 HD12 LEU A 148       5.750  -7.979  14.290  1.00  0.00           H  
ATOM   2312 HD13 LEU A 148       7.411  -8.498  14.561  1.00  0.00           H  
ATOM   2313 HD21 LEU A 148       6.273  -8.876  10.886  1.00  0.00           H  
ATOM   2314 HD22 LEU A 148       7.905  -8.843  11.541  1.00  0.00           H  
ATOM   2315 HD23 LEU A 148       7.191 -10.363  11.054  1.00  0.00           H  
ATOM   2316  N   LYS A 149       5.552 -13.679  15.186  1.00  9.45           N  
ATOM   2317  CA  LYS A 149       5.697 -15.137  15.185  1.00 11.04           C  
ATOM   2318  C   LYS A 149       5.196 -15.695  13.844  1.00 11.33           C  
ATOM   2319  O   LYS A 149       4.289 -15.114  13.245  1.00 11.00           O  
ATOM   2320  CB  LYS A 149       4.937 -15.737  16.391  1.00 11.40           C  
ATOM   2321  CG  LYS A 149       3.399 -15.638  16.360  1.00 14.55           C  
ATOM   2322  CD  LYS A 149       2.764 -16.279  17.602  1.00 17.37           C  
ATOM   2323  CE  LYS A 149       1.232 -16.214  17.580  1.00 21.77           C  
ATOM   2324  NZ  LYS A 149       0.650 -16.808  18.795  1.00 27.21           N1+
ATOM   2325  H   LYS A 149       4.607 -13.329  15.087  1.00  0.00           H  
ATOM   2326  HA  LYS A 149       6.748 -15.416  15.284  1.00  0.00           H  
ATOM   2327  HB3 LYS A 149       5.302 -15.276  17.307  1.00  0.00           H  
ATOM   2328  HB2 LYS A 149       5.205 -16.792  16.466  1.00  0.00           H  
ATOM   2329  HG3 LYS A 149       3.001 -16.132  15.473  1.00  0.00           H  
ATOM   2330  HG2 LYS A 149       3.095 -14.593  16.293  1.00  0.00           H  
ATOM   2331  HD3 LYS A 149       3.143 -15.787  18.498  1.00  0.00           H  
ATOM   2332  HD2 LYS A 149       3.081 -17.321  17.671  1.00  0.00           H  
ATOM   2333  HE3 LYS A 149       0.847 -16.753  16.714  1.00  0.00           H  
ATOM   2334  HE2 LYS A 149       0.897 -15.180  17.498  1.00  0.00           H  
ATOM   2335  HZ1 LYS A 149       0.975 -16.304  19.608  1.00  0.00           H  
ATOM   2336  HZ2 LYS A 149      -0.358 -16.751  18.747  1.00  0.00           H  
ATOM   2337  HZ3 LYS A 149       0.927 -17.777  18.865  1.00  0.00           H  
ATOM   2338  N   VAL A 150       5.774 -16.828  13.412  1.00 13.26           N  
ATOM   2339  CA  VAL A 150       5.340 -17.535  12.207  1.00 13.69           C  
ATOM   2340  C   VAL A 150       4.102 -18.406  12.502  1.00 14.78           C  
ATOM   2341  O   VAL A 150       4.106 -19.175  13.464  1.00 15.97           O  
ATOM   2342  CB  VAL A 150       6.484 -18.370  11.566  1.00 14.89           C  
ATOM   2343  CG1 VAL A 150       6.038 -19.339  10.449  1.00 15.69           C  
ATOM   2344  CG2 VAL A 150       7.555 -17.422  11.001  1.00 15.29           C  
ATOM   2345  H   VAL A 150       6.505 -17.268  13.952  1.00  0.00           H  
ATOM   2346  HA  VAL A 150       5.074 -16.783  11.470  1.00  0.00           H  
ATOM   2347  HB  VAL A 150       6.956 -18.971  12.345  1.00  0.00           H  
ATOM   2348 HG11 VAL A 150       6.898 -19.815   9.977  1.00  0.00           H  
ATOM   2349 HG12 VAL A 150       5.407 -20.144  10.829  1.00  0.00           H  
ATOM   2350 HG13 VAL A 150       5.483 -18.815   9.670  1.00  0.00           H  
ATOM   2351 HG21 VAL A 150       8.354 -17.972  10.509  1.00  0.00           H  
ATOM   2352 HG22 VAL A 150       7.130 -16.741  10.262  1.00  0.00           H  
ATOM   2353 HG23 VAL A 150       8.009 -16.818  11.784  1.00  0.00           H  
ATOM   2354  N   GLY A 151       3.067 -18.241  11.666  1.00 13.62           N  
ATOM   2355  CA  GLY A 151       1.769 -18.885  11.812  1.00 14.45           C  
ATOM   2356  C   GLY A 151       0.937 -18.481  10.592  1.00 14.54           C  
ATOM   2357  O   GLY A 151       1.393 -18.619   9.457  1.00 15.01           O  
ATOM   2358  H   GLY A 151       3.154 -17.576  10.908  1.00  0.00           H  
ATOM   2359  HA3 GLY A 151       1.292 -18.562  12.739  1.00  0.00           H  
ATOM   2360  HA2 GLY A 151       1.877 -19.969  11.841  1.00  0.00           H  
ATOM   2361  N  ASER A 152      -0.294 -17.999  10.830  0.50 14.75           N  
ATOM   2362  N  BSER A 152      -0.219 -17.848  10.837  0.50 14.91           N  
ATOM   2363  CA ASER A 152      -1.188 -17.424   9.815  0.50 15.28           C  
ATOM   2364  CA BSER A 152      -1.138 -17.301   9.806  0.50 15.57           C  
ATOM   2365  C  ASER A 152      -0.664 -16.072   9.294  0.50 15.20           C  
ATOM   2366  C  BSER A 152      -0.585 -15.988   9.252  0.50 15.35           C  
ATOM   2367  O  ASER A 152       0.012 -15.370  10.038  0.50 14.49           O  
ATOM   2368  O  BSER A 152       0.160 -15.285   9.953  0.50 14.71           O  
ATOM   2369  CB ASER A 152      -2.580 -17.229  10.446  0.50 16.20           C  
ATOM   2370  CB BSER A 152      -2.521 -17.117  10.340  0.50 16.65           C  
ATOM   2371  OG ASER A 152      -3.222 -18.476  10.616  0.50 17.98           O  
ATOM   2372  OG BSER A 152      -2.514 -16.188  11.408  0.50 19.10           O  
ATOM   2373  H  ASER A 152      -0.628 -17.945  11.781  0.50  0.00           H  
ATOM   2374  H  BSER A 152      -0.520 -17.774  11.798  0.50  0.00           H  
ATOM   2375  HA ASER A 152      -1.261 -18.112   8.970  0.50  0.00           H  
ATOM   2376  HA BSER A 152      -1.187 -18.017   8.986  0.50  0.00           H  
ATOM   2377  HB3ASER A 152      -3.216 -16.618   9.802  0.50  0.00           H  
ATOM   2378  HB3BSER A 152      -2.904 -18.074  10.694  0.50  0.00           H  
ATOM   2379  HB2ASER A 152      -2.514 -16.716  11.407  0.50  0.00           H  
ATOM   2380  HB2BSER A 152      -3.171 -16.752   9.545  0.50  0.00           H  
ATOM   2381  HG ASER A 152      -4.094 -18.326  10.989  0.50  0.00           H  
ATOM   2382  HG BSER A 152      -3.407 -16.078  11.743  0.50  0.00           H  
ATOM   2383  N   ALA A 153      -1.012 -15.711   8.046  1.00 14.00           N  
ATOM   2384  CA  ALA A 153      -0.651 -14.432   7.420  1.00 13.87           C  
ATOM   2385  C   ALA A 153      -1.270 -13.210   8.120  1.00 13.19           C  
ATOM   2386  O   ALA A 153      -2.380 -13.312   8.643  1.00 13.08           O  
ATOM   2387  CB  ALA A 153      -1.088 -14.463   5.946  1.00 14.00           C  
ATOM   2388  H   ALA A 153      -1.582 -16.330   7.489  1.00  0.00           H  
ATOM   2389  HA  ALA A 153       0.432 -14.326   7.460  1.00  0.00           H  
ATOM   2390  HB1 ALA A 153      -0.765 -13.562   5.421  1.00  0.00           H  
ATOM   2391  HB2 ALA A 153      -0.661 -15.315   5.417  1.00  0.00           H  
ATOM   2392  HB3 ALA A 153      -2.173 -14.530   5.853  1.00  0.00           H  
ATOM   2393  N   LYS A 154      -0.557 -12.072   8.059  1.00 13.03           N  
ATOM   2394  CA  LYS A 154      -1.062 -10.760   8.464  1.00 13.90           C  
ATOM   2395  C   LYS A 154      -1.470 -10.017   7.173  1.00 13.16           C  
ATOM   2396  O   LYS A 154      -0.572  -9.652   6.412  1.00 13.56           O  
ATOM   2397  CB  LYS A 154       0.059  -9.997   9.215  1.00 14.29           C  
ATOM   2398  CG  LYS A 154      -0.410  -8.725   9.954  1.00 15.62           C  
ATOM   2399  CD  LYS A 154      -1.246  -9.034  11.212  1.00 16.39           C  
ATOM   2400  CE  LYS A 154      -1.623  -7.782  12.015  1.00 17.91           C  
ATOM   2401  NZ  LYS A 154      -2.339  -8.123  13.256  1.00 22.63           N1+
ATOM   2402  H   LYS A 154       0.354 -12.078   7.620  1.00  0.00           H  
ATOM   2403  HA  LYS A 154      -1.895 -10.877   9.152  1.00  0.00           H  
ATOM   2404  HB3 LYS A 154       0.870  -9.749   8.533  1.00  0.00           H  
ATOM   2405  HB2 LYS A 154       0.525 -10.647   9.949  1.00  0.00           H  
ATOM   2406  HG3 LYS A 154      -0.978  -8.084   9.279  1.00  0.00           H  
ATOM   2407  HG2 LYS A 154       0.468  -8.145  10.241  1.00  0.00           H  
ATOM   2408  HD3 LYS A 154      -0.693  -9.727  11.847  1.00  0.00           H  
ATOM   2409  HD2 LYS A 154      -2.162  -9.551  10.928  1.00  0.00           H  
ATOM   2410  HE3 LYS A 154      -2.271  -7.140  11.422  1.00  0.00           H  
ATOM   2411  HE2 LYS A 154      -0.732  -7.208  12.272  1.00  0.00           H  
ATOM   2412  HZ1 LYS A 154      -2.573  -7.273  13.755  1.00  0.00           H  
ATOM   2413  HZ2 LYS A 154      -3.189  -8.621  13.033  1.00  0.00           H  
ATOM   2414  HZ3 LYS A 154      -1.752  -8.701  13.840  1.00  0.00           H  
ATOM   2415  N   PRO A 155      -2.786  -9.822   6.907  1.00 13.98           N  
ATOM   2416  CA  PRO A 155      -3.256  -9.148   5.675  1.00 13.98           C  
ATOM   2417  C   PRO A 155      -2.728  -7.719   5.449  1.00 12.90           C  
ATOM   2418  O   PRO A 155      -2.471  -7.353   4.302  1.00 15.25           O  
ATOM   2419  CB  PRO A 155      -4.790  -9.159   5.799  1.00 15.07           C  
ATOM   2420  CG  PRO A 155      -5.093 -10.315   6.733  1.00 17.22           C  
ATOM   2421  CD  PRO A 155      -3.922 -10.288   7.705  1.00 16.40           C  
ATOM   2422  HA  PRO A 155      -2.960  -9.776   4.833  1.00  0.00           H  
ATOM   2423  HB3 PRO A 155      -5.288  -9.268   4.834  1.00  0.00           H  
ATOM   2424  HB2 PRO A 155      -5.152  -8.234   6.250  1.00  0.00           H  
ATOM   2425  HG3 PRO A 155      -5.074 -11.249   6.169  1.00  0.00           H  
ATOM   2426  HG2 PRO A 155      -6.065 -10.238   7.222  1.00  0.00           H  
ATOM   2427  HD2 PRO A 155      -4.100  -9.577   8.512  1.00  0.00           H  
ATOM   2428  HD3 PRO A 155      -3.789 -11.276   8.140  1.00  0.00           H  
ATOM   2429  N   GLY A 156      -2.551  -6.958   6.543  1.00 12.37           N  
ATOM   2430  CA  GLY A 156      -2.063  -5.580   6.513  1.00 14.25           C  
ATOM   2431  C   GLY A 156      -0.543  -5.483   6.304  1.00 15.10           C  
ATOM   2432  O   GLY A 156      -0.063  -4.388   6.026  1.00 15.90           O  
ATOM   2433  H   GLY A 156      -2.783  -7.336   7.449  1.00  0.00           H  
ATOM   2434  HA3 GLY A 156      -2.323  -5.096   7.451  1.00  0.00           H  
ATOM   2435  HA2 GLY A 156      -2.571  -5.021   5.725  1.00  0.00           H  
ATOM   2436  N   LEU A 157       0.209  -6.595   6.411  1.00 13.34           N  
ATOM   2437  CA  LEU A 157       1.642  -6.661   6.101  1.00 12.19           C  
ATOM   2438  C   LEU A 157       1.902  -6.990   4.618  1.00 11.75           C  
ATOM   2439  O   LEU A 157       3.017  -6.764   4.155  1.00 10.88           O  
ATOM   2440  CB  LEU A 157       2.304  -7.702   7.038  1.00 11.82           C  
ATOM   2441  CG  LEU A 157       3.839  -7.903   6.934  1.00 11.72           C  
ATOM   2442  CD1 LEU A 157       4.652  -6.630   7.234  1.00 11.95           C  
ATOM   2443  CD2 LEU A 157       4.316  -9.088   7.791  1.00 11.59           C  
ATOM   2444  H   LEU A 157      -0.234  -7.473   6.641  1.00  0.00           H  
ATOM   2445  HA  LEU A 157       2.081  -5.683   6.296  1.00  0.00           H  
ATOM   2446  HB3 LEU A 157       1.836  -8.665   6.838  1.00  0.00           H  
ATOM   2447  HB2 LEU A 157       2.057  -7.456   8.072  1.00  0.00           H  
ATOM   2448  HG  LEU A 157       4.060  -8.192   5.910  1.00  0.00           H  
ATOM   2449 HD11 LEU A 157       5.628  -6.675   6.753  1.00  0.00           H  
ATOM   2450 HD12 LEU A 157       4.172  -5.722   6.874  1.00  0.00           H  
ATOM   2451 HD13 LEU A 157       4.811  -6.509   8.305  1.00  0.00           H  
ATOM   2452 HD21 LEU A 157       4.915  -9.779   7.199  1.00  0.00           H  
ATOM   2453 HD22 LEU A 157       4.932  -8.770   8.633  1.00  0.00           H  
ATOM   2454 HD23 LEU A 157       3.478  -9.655   8.193  1.00  0.00           H  
ATOM   2455  N   GLN A 158       0.903  -7.530   3.896  1.00 12.92           N  
ATOM   2456  CA  GLN A 158       1.093  -8.078   2.550  1.00 12.31           C  
ATOM   2457  C   GLN A 158       1.509  -7.033   1.492  1.00 11.35           C  
ATOM   2458  O   GLN A 158       2.295  -7.376   0.611  1.00 11.38           O  
ATOM   2459  CB  GLN A 158      -0.162  -8.875   2.129  1.00 14.06           C  
ATOM   2460  CG  GLN A 158       0.020  -9.762   0.875  1.00 15.21           C  
ATOM   2461  CD  GLN A 158       1.110 -10.828   1.047  1.00 13.98           C  
ATOM   2462  OE1 GLN A 158       1.139 -11.534   2.052  1.00 14.20           O  
ATOM   2463  NE2 GLN A 158       2.010 -10.963   0.075  1.00 15.96           N  
ATOM   2464  H   GLN A 158      -0.005  -7.670   4.316  1.00  0.00           H  
ATOM   2465  HA  GLN A 158       1.922  -8.779   2.644  1.00  0.00           H  
ATOM   2466  HB3 GLN A 158      -0.993  -8.188   1.966  1.00  0.00           H  
ATOM   2467  HB2 GLN A 158      -0.474  -9.513   2.959  1.00  0.00           H  
ATOM   2468  HG3 GLN A 158       0.236  -9.146   0.001  1.00  0.00           H  
ATOM   2469  HG2 GLN A 158      -0.916 -10.275   0.656  1.00  0.00           H  
ATOM   2470 HE22 GLN A 158       2.735 -11.657   0.160  1.00  0.00           H  
ATOM   2471 HE21 GLN A 158       2.007 -10.355  -0.738  1.00  0.00           H  
ATOM   2472  N   LYS A 159       1.043  -5.778   1.630  1.00 11.49           N  
ATOM   2473  CA  LYS A 159       1.451  -4.650   0.782  1.00 13.08           C  
ATOM   2474  C   LYS A 159       2.940  -4.287   0.926  1.00 13.40           C  
ATOM   2475  O   LYS A 159       3.581  -4.002  -0.086  1.00 13.57           O  
ATOM   2476  CB  LYS A 159       0.565  -3.421   1.065  1.00 17.21           C  
ATOM   2477  CG  LYS A 159      -0.888  -3.595   0.592  1.00 23.03           C  
ATOM   2478  CD  LYS A 159      -1.717  -2.313   0.764  1.00 26.76           C  
ATOM   2479  CE  LYS A 159      -3.143  -2.456   0.214  1.00 29.33           C  
ATOM   2480  NZ  LYS A 159      -3.899  -1.200   0.355  1.00 34.31           N1+
ATOM   2481  H   LYS A 159       0.408  -5.565   2.386  1.00  0.00           H  
ATOM   2482  HA  LYS A 159       1.294  -4.953  -0.256  1.00  0.00           H  
ATOM   2483  HB3 LYS A 159       0.984  -2.557   0.546  1.00  0.00           H  
ATOM   2484  HB2 LYS A 159       0.589  -3.174   2.127  1.00  0.00           H  
ATOM   2485  HG3 LYS A 159      -1.360  -4.411   1.141  1.00  0.00           H  
ATOM   2486  HG2 LYS A 159      -0.891  -3.889  -0.458  1.00  0.00           H  
ATOM   2487  HD3 LYS A 159      -1.213  -1.485   0.263  1.00  0.00           H  
ATOM   2488  HD2 LYS A 159      -1.757  -2.050   1.822  1.00  0.00           H  
ATOM   2489  HE3 LYS A 159      -3.675  -3.250   0.738  1.00  0.00           H  
ATOM   2490  HE2 LYS A 159      -3.115  -2.727  -0.842  1.00  0.00           H  
ATOM   2491  HZ1 LYS A 159      -3.428  -0.462  -0.149  1.00  0.00           H  
ATOM   2492  HZ2 LYS A 159      -4.829  -1.320  -0.020  1.00  0.00           H  
ATOM   2493  HZ3 LYS A 159      -3.962  -0.949   1.332  1.00  0.00           H  
ATOM   2494  N   VAL A 160       3.463  -4.343   2.165  1.00 11.74           N  
ATOM   2495  CA  VAL A 160       4.884  -4.169   2.482  1.00 11.71           C  
ATOM   2496  C   VAL A 160       5.754  -5.294   1.886  1.00 11.59           C  
ATOM   2497  O   VAL A 160       6.843  -5.005   1.399  1.00 12.25           O  
ATOM   2498  CB  VAL A 160       5.118  -4.094   4.025  1.00 11.46           C  
ATOM   2499  CG1 VAL A 160       6.574  -4.285   4.488  1.00 11.92           C  
ATOM   2500  CG2 VAL A 160       4.568  -2.787   4.614  1.00 11.92           C  
ATOM   2501  H   VAL A 160       2.870  -4.606   2.938  1.00  0.00           H  
ATOM   2502  HA  VAL A 160       5.214  -3.228   2.037  1.00  0.00           H  
ATOM   2503  HB  VAL A 160       4.552  -4.893   4.497  1.00  0.00           H  
ATOM   2504 HG11 VAL A 160       6.677  -4.070   5.552  1.00  0.00           H  
ATOM   2505 HG12 VAL A 160       6.925  -5.307   4.344  1.00  0.00           H  
ATOM   2506 HG13 VAL A 160       7.237  -3.618   3.939  1.00  0.00           H  
ATOM   2507 HG21 VAL A 160       4.654  -2.775   5.701  1.00  0.00           H  
ATOM   2508 HG22 VAL A 160       5.111  -1.924   4.229  1.00  0.00           H  
ATOM   2509 HG23 VAL A 160       3.515  -2.660   4.372  1.00  0.00           H  
ATOM   2510  N   VAL A 161       5.248  -6.536   1.930  1.00 11.97           N  
ATOM   2511  CA  VAL A 161       5.918  -7.748   1.460  1.00 13.63           C  
ATOM   2512  C   VAL A 161       6.070  -7.824  -0.075  1.00 13.88           C  
ATOM   2513  O   VAL A 161       7.126  -8.251  -0.545  1.00 14.78           O  
ATOM   2514  CB  VAL A 161       5.182  -9.001   2.024  1.00 16.47           C  
ATOM   2515  CG1 VAL A 161       5.432 -10.333   1.299  1.00 18.83           C  
ATOM   2516  CG2 VAL A 161       5.505  -9.172   3.517  1.00 17.29           C  
ATOM   2517  H   VAL A 161       4.338  -6.675   2.350  1.00  0.00           H  
ATOM   2518  HA  VAL A 161       6.926  -7.737   1.875  1.00  0.00           H  
ATOM   2519  HB  VAL A 161       4.112  -8.813   1.952  1.00  0.00           H  
ATOM   2520 HG11 VAL A 161       4.936 -11.158   1.809  1.00  0.00           H  
ATOM   2521 HG12 VAL A 161       5.052 -10.326   0.277  1.00  0.00           H  
ATOM   2522 HG13 VAL A 161       6.499 -10.549   1.273  1.00  0.00           H  
ATOM   2523 HG21 VAL A 161       4.849  -9.903   3.986  1.00  0.00           H  
ATOM   2524 HG22 VAL A 161       6.533  -9.508   3.660  1.00  0.00           H  
ATOM   2525 HG23 VAL A 161       5.388  -8.235   4.060  1.00  0.00           H  
ATOM   2526  N   ASP A 162       5.037  -7.392  -0.819  1.00 14.96           N  
ATOM   2527  CA  ASP A 162       4.994  -7.406  -2.289  1.00 18.07           C  
ATOM   2528  C   ASP A 162       5.871  -6.347  -2.986  1.00 17.65           C  
ATOM   2529  O   ASP A 162       6.099  -6.497  -4.186  1.00 19.49           O  
ATOM   2530  CB  ASP A 162       3.548  -7.361  -2.846  1.00 20.18           C  
ATOM   2531  CG  ASP A 162       2.656  -8.523  -2.395  1.00 22.46           C  
ATOM   2532  OD1 ASP A 162       3.197  -9.634  -2.197  1.00 27.25           O  
ATOM   2533  OD2 ASP A 162       1.426  -8.307  -2.338  1.00 30.31           O1-
ATOM   2534  H   ASP A 162       4.197  -7.069  -0.357  1.00  0.00           H  
ATOM   2535  HA  ASP A 162       5.423  -8.362  -2.600  1.00  0.00           H  
ATOM   2536  HB3 ASP A 162       3.550  -7.345  -3.936  1.00  0.00           H  
ATOM   2537  HB2 ASP A 162       3.086  -6.432  -2.509  1.00  0.00           H  
ATOM   2538  N  AVAL A 163       6.351  -5.323  -2.258  0.50 15.75           N  
ATOM   2539  N  BVAL A 163       6.207  -5.215  -2.253  0.50 15.33           N  
ATOM   2540  CA AVAL A 163       7.196  -4.254  -2.810  0.50 15.21           C  
ATOM   2541  CA BVAL A 163       7.078  -4.205  -2.918  0.50 14.57           C  
ATOM   2542  C  AVAL A 163       8.697  -4.421  -2.458  0.50 14.57           C  
ATOM   2543  C  BVAL A 163       8.553  -4.483  -2.594  0.50 14.21           C  
ATOM   2544  O  AVAL A 163       9.506  -3.625  -2.933  0.50 14.53           O  
ATOM   2545  O  BVAL A 163       9.412  -3.771  -3.138  0.50 14.14           O  
ATOM   2546  CB AVAL A 163       6.659  -2.854  -2.369  0.50 15.72           C  
ATOM   2547  CB BVAL A 163       6.665  -2.782  -2.518  0.50 14.58           C  
ATOM   2548  CG1AVAL A 163       6.872  -2.527  -0.883  0.50 15.62           C  
ATOM   2549  CG1BVAL A 163       5.269  -2.463  -3.020  0.50 13.68           C  
ATOM   2550  CG2AVAL A 163       7.162  -1.684  -3.237  0.50 15.76           C  
ATOM   2551  CG2BVAL A 163       6.760  -2.570  -1.023  0.50 14.24           C  
ATOM   2552  H  AVAL A 163       6.121  -5.255  -1.277  0.50  0.00           H  
ATOM   2553  H  BVAL A 163       5.980  -5.095  -1.276  0.50  0.00           H  
ATOM   2554  HA AVAL A 163       7.150  -4.282  -3.900  0.50  0.00           H  
ATOM   2555  HA BVAL A 163       6.946  -4.304  -3.995  0.50  0.00           H  
ATOM   2556  HB AVAL A 163       5.579  -2.882  -2.524  0.50  0.00           H  
ATOM   2557  HB BVAL A 163       7.357  -2.089  -2.996  0.50  0.00           H  
ATOM   2558 HG11AVAL A 163       6.508  -1.529  -0.649  0.50  0.00           H  
ATOM   2559 HG11BVAL A 163       4.999  -1.449  -2.724  0.50  0.00           H  
ATOM   2560 HG12AVAL A 163       6.317  -3.218  -0.255  0.50  0.00           H  
ATOM   2561 HG12BVAL A 163       5.246  -2.542  -4.107  0.50  0.00           H  
ATOM   2562 HG13AVAL A 163       7.922  -2.563  -0.595  0.50  0.00           H  
ATOM   2563 HG13BVAL A 163       4.558  -3.168  -2.590  0.50  0.00           H  
ATOM   2564 HG21AVAL A 163       6.589  -0.779  -3.034  0.50  0.00           H  
ATOM   2565 HG21BVAL A 163       6.459  -1.551  -0.780  0.50  0.00           H  
ATOM   2566 HG22AVAL A 163       8.206  -1.444  -3.039  0.50  0.00           H  
ATOM   2567 HG22BVAL A 163       6.102  -3.274  -0.513  0.50  0.00           H  
ATOM   2568 HG23AVAL A 163       7.059  -1.902  -4.300  0.50  0.00           H  
ATOM   2569 HG23BVAL A 163       7.787  -2.733  -0.697  0.50  0.00           H  
ATOM   2570  N   LEU A 164       9.070  -5.454  -1.674  1.00 14.78           N  
ATOM   2571  CA  LEU A 164      10.460  -5.718  -1.261  1.00 14.80           C  
ATOM   2572  C   LEU A 164      11.421  -6.072  -2.411  1.00 15.74           C  
ATOM   2573  O   LEU A 164      12.619  -5.825  -2.272  1.00 13.49           O  
ATOM   2574  CB  LEU A 164      10.517  -6.825  -0.182  1.00 14.04           C  
ATOM   2575  CG  LEU A 164       9.855  -6.460   1.160  1.00 13.60           C  
ATOM   2576  CD1 LEU A 164       9.937  -7.625   2.159  1.00 13.73           C  
ATOM   2577  CD2 LEU A 164      10.388  -5.152   1.777  1.00 13.22           C  
ATOM   2578  H   LEU A 164       8.370  -6.097  -1.330  1.00  0.00           H  
ATOM   2579  HA  LEU A 164      10.839  -4.792  -0.832  1.00  0.00           H  
ATOM   2580  HB3 LEU A 164      11.557  -7.084   0.021  1.00  0.00           H  
ATOM   2581  HB2 LEU A 164      10.059  -7.734  -0.578  1.00  0.00           H  
ATOM   2582  HG  LEU A 164       8.801  -6.327   0.942  1.00  0.00           H  
ATOM   2583 HD11 LEU A 164       9.034  -7.679   2.766  1.00  0.00           H  
ATOM   2584 HD12 LEU A 164      10.044  -8.584   1.653  1.00  0.00           H  
ATOM   2585 HD13 LEU A 164      10.781  -7.518   2.840  1.00  0.00           H  
ATOM   2586 HD21 LEU A 164      10.478  -5.223   2.860  1.00  0.00           H  
ATOM   2587 HD22 LEU A 164      11.371  -4.883   1.392  1.00  0.00           H  
ATOM   2588 HD23 LEU A 164       9.711  -4.324   1.569  1.00  0.00           H  
ATOM   2589  N   ASP A 165      10.897  -6.615  -3.523  1.00 17.64           N  
ATOM   2590  CA  ASP A 165      11.659  -6.939  -4.736  1.00 21.23           C  
ATOM   2591  C   ASP A 165      12.215  -5.693  -5.456  1.00 19.55           C  
ATOM   2592  O   ASP A 165      13.321  -5.760  -5.993  1.00 22.34           O  
ATOM   2593  CB  ASP A 165      10.903  -7.863  -5.732  1.00 28.00           C  
ATOM   2594  CG  ASP A 165       9.409  -7.577  -5.957  1.00 35.70           C  
ATOM   2595  OD1 ASP A 165       8.959  -6.454  -5.641  1.00 43.31           O  
ATOM   2596  OD2 ASP A 165       8.753  -8.490  -6.504  1.00 42.82           O1-
ATOM   2597  H   ASP A 165       9.898  -6.756  -3.585  1.00  0.00           H  
ATOM   2598  HA  ASP A 165      12.531  -7.504  -4.401  1.00  0.00           H  
ATOM   2599  HB3 ASP A 165      10.979  -8.880  -5.346  1.00  0.00           H  
ATOM   2600  HB2 ASP A 165      11.399  -7.854  -6.703  1.00  0.00           H  
ATOM   2601  N   SER A 166      11.462  -4.579  -5.419  1.00 16.41           N  
ATOM   2602  CA  SER A 166      11.857  -3.284  -5.981  1.00 16.52           C  
ATOM   2603  C   SER A 166      12.955  -2.560  -5.172  1.00 15.04           C  
ATOM   2604  O   SER A 166      13.605  -1.676  -5.728  1.00 15.64           O  
ATOM   2605  CB  SER A 166      10.596  -2.413  -6.196  1.00 17.30           C  
ATOM   2606  OG  SER A 166      10.151  -1.764  -5.021  1.00 20.51           O  
ATOM   2607  H   SER A 166      10.555  -4.618  -4.973  1.00  0.00           H  
ATOM   2608  HA  SER A 166      12.274  -3.486  -6.970  1.00  0.00           H  
ATOM   2609  HB3 SER A 166       9.781  -3.006  -6.612  1.00  0.00           H  
ATOM   2610  HB2 SER A 166      10.814  -1.636  -6.929  1.00  0.00           H  
ATOM   2611  HG  SER A 166       9.847  -2.429  -4.392  1.00  0.00           H  
ATOM   2612  N   ILE A 167      13.149  -2.952  -3.900  1.00 12.58           N  
ATOM   2613  CA  ILE A 167      14.128  -2.374  -2.981  1.00 12.45           C  
ATOM   2614  C   ILE A 167      15.054  -3.462  -2.390  1.00 13.36           C  
ATOM   2615  O   ILE A 167      15.349  -3.435  -1.195  1.00 12.02           O  
ATOM   2616  CB  ILE A 167      13.435  -1.550  -1.851  1.00 11.34           C  
ATOM   2617  CG1 ILE A 167      12.496  -2.364  -0.923  1.00 11.54           C  
ATOM   2618  CG2 ILE A 167      12.710  -0.312  -2.407  1.00 12.10           C  
ATOM   2619  CD1 ILE A 167      12.505  -1.864   0.526  1.00 11.45           C  
ATOM   2620  H   ILE A 167      12.578  -3.696  -3.522  1.00  0.00           H  
ATOM   2621  HA  ILE A 167      14.790  -1.703  -3.527  1.00  0.00           H  
ATOM   2622  HB  ILE A 167      14.238  -1.147  -1.230  1.00  0.00           H  
ATOM   2623 HG13 ILE A 167      12.778  -3.415  -0.901  1.00  0.00           H  
ATOM   2624 HG12 ILE A 167      11.478  -2.355  -1.314  1.00  0.00           H  
ATOM   2625 HG21 ILE A 167      12.381   0.348  -1.604  1.00  0.00           H  
ATOM   2626 HG22 ILE A 167      13.363   0.265  -3.061  1.00  0.00           H  
ATOM   2627 HG23 ILE A 167      11.829  -0.587  -2.987  1.00  0.00           H  
ATOM   2628 HD11 ILE A 167      11.648  -2.252   1.076  1.00  0.00           H  
ATOM   2629 HD12 ILE A 167      13.407  -2.195   1.042  1.00  0.00           H  
ATOM   2630 HD13 ILE A 167      12.475  -0.775   0.575  1.00  0.00           H  
ATOM   2631  N   LYS A 168      15.502  -4.412  -3.236  1.00 14.11           N  
ATOM   2632  CA  LYS A 168      16.331  -5.555  -2.831  1.00 16.36           C  
ATOM   2633  C   LYS A 168      17.650  -5.156  -2.138  1.00 16.16           C  
ATOM   2634  O   LYS A 168      17.942  -5.699  -1.076  1.00 16.79           O  
ATOM   2635  CB  LYS A 168      16.569  -6.514  -4.022  1.00 17.09           C  
ATOM   2636  CG  LYS A 168      17.357  -7.789  -3.641  1.00 20.86           C  
ATOM   2637  CD  LYS A 168      17.611  -8.756  -4.807  1.00 24.88           C  
ATOM   2638  CE  LYS A 168      18.464  -9.951  -4.351  1.00 30.74           C  
ATOM   2639  NZ  LYS A 168      18.854 -10.838  -5.458  1.00 34.26           N1+
ATOM   2640  H   LYS A 168      15.210  -4.391  -4.203  1.00  0.00           H  
ATOM   2641  HA  LYS A 168      15.741  -6.109  -2.101  1.00  0.00           H  
ATOM   2642  HB3 LYS A 168      17.094  -5.987  -4.820  1.00  0.00           H  
ATOM   2643  HB2 LYS A 168      15.605  -6.813  -4.437  1.00  0.00           H  
ATOM   2644  HG3 LYS A 168      16.824  -8.313  -2.848  1.00  0.00           H  
ATOM   2645  HG2 LYS A 168      18.327  -7.518  -3.222  1.00  0.00           H  
ATOM   2646  HD3 LYS A 168      18.113  -8.227  -5.618  1.00  0.00           H  
ATOM   2647  HD2 LYS A 168      16.659  -9.110  -5.205  1.00  0.00           H  
ATOM   2648  HE3 LYS A 168      17.938 -10.537  -3.597  1.00  0.00           H  
ATOM   2649  HE2 LYS A 168      19.381  -9.590  -3.894  1.00  0.00           H  
ATOM   2650  HZ1 LYS A 168      19.377 -10.314  -6.144  1.00  0.00           H  
ATOM   2651  HZ2 LYS A 168      19.445 -11.569  -5.079  1.00  0.00           H  
ATOM   2652  HZ3 LYS A 168      18.036 -11.247  -5.885  1.00  0.00           H  
ATOM   2653  N   THR A 169      18.401  -4.224  -2.742  1.00 14.73           N  
ATOM   2654  CA  THR A 169      19.722  -3.789  -2.284  1.00 15.83           C  
ATOM   2655  C   THR A 169      19.665  -2.382  -1.657  1.00 15.26           C  
ATOM   2656  O   THR A 169      18.686  -1.660  -1.847  1.00 13.11           O  
ATOM   2657  CB  THR A 169      20.708  -3.755  -3.484  1.00 16.80           C  
ATOM   2658  OG1 THR A 169      20.388  -2.748  -4.424  1.00 18.31           O  
ATOM   2659  CG2 THR A 169      20.838  -5.104  -4.209  1.00 17.37           C  
ATOM   2660  H   THR A 169      18.079  -3.801  -3.599  1.00  0.00           H  
ATOM   2661  HA  THR A 169      20.114  -4.470  -1.527  1.00  0.00           H  
ATOM   2662  HB  THR A 169      21.697  -3.504  -3.109  1.00  0.00           H  
ATOM   2663  HG1 THR A 169      20.482  -1.891  -3.999  1.00  0.00           H  
ATOM   2664 HG21 THR A 169      21.580  -5.051  -5.004  1.00  0.00           H  
ATOM   2665 HG22 THR A 169      21.155  -5.886  -3.519  1.00  0.00           H  
ATOM   2666 HG23 THR A 169      19.896  -5.418  -4.660  1.00  0.00           H  
ATOM   2667  N   GLU A 170      20.741  -2.031  -0.928  1.00 16.52           N  
ATOM   2668  CA  GLU A 170      20.957  -0.751  -0.245  1.00 17.47           C  
ATOM   2669  C   GLU A 170      20.829   0.461  -1.184  1.00 17.20           C  
ATOM   2670  O   GLU A 170      21.304   0.416  -2.320  1.00 20.35           O  
ATOM   2671  CB  GLU A 170      22.325  -0.818   0.483  1.00 18.79           C  
ATOM   2672  CG  GLU A 170      22.731   0.387   1.370  1.00 20.71           C  
ATOM   2673  CD  GLU A 170      23.259   1.625   0.639  1.00 25.43           C  
ATOM   2674  OE1 GLU A 170      24.115   1.447  -0.254  1.00 31.49           O  
ATOM   2675  OE2 GLU A 170      22.793   2.731   0.991  1.00 29.92           O1-
ATOM   2676  H   GLU A 170      21.495  -2.698  -0.829  1.00  0.00           H  
ATOM   2677  HA  GLU A 170      20.180  -0.671   0.517  1.00  0.00           H  
ATOM   2678  HB3 GLU A 170      23.114  -1.005  -0.244  1.00  0.00           H  
ATOM   2679  HB2 GLU A 170      22.319  -1.703   1.119  1.00  0.00           H  
ATOM   2680  HG3 GLU A 170      23.526   0.070   2.046  1.00  0.00           H  
ATOM   2681  HG2 GLU A 170      21.889   0.677   1.999  1.00  0.00           H  
ATOM   2682  N   GLY A 171      20.197   1.521  -0.659  1.00 15.80           N  
ATOM   2683  CA  GLY A 171      20.037   2.818  -1.310  1.00 15.67           C  
ATOM   2684  C   GLY A 171      18.800   2.873  -2.218  1.00 16.03           C  
ATOM   2685  O   GLY A 171      18.383   3.974  -2.579  1.00 19.12           O  
ATOM   2686  H   GLY A 171      19.827   1.449   0.280  1.00  0.00           H  
ATOM   2687  HA3 GLY A 171      20.927   3.068  -1.890  1.00  0.00           H  
ATOM   2688  HA2 GLY A 171      19.944   3.578  -0.534  1.00  0.00           H  
ATOM   2689  N   LYS A 172      18.201   1.721  -2.575  1.00 13.49           N  
ATOM   2690  CA  LYS A 172      16.995   1.648  -3.395  1.00 14.63           C  
ATOM   2691  C   LYS A 172      15.754   2.017  -2.573  1.00 14.62           C  
ATOM   2692  O   LYS A 172      15.584   1.515  -1.460  1.00 14.11           O  
ATOM   2693  CB  LYS A 172      16.838   0.241  -4.000  1.00 16.19           C  
ATOM   2694  CG  LYS A 172      17.978  -0.151  -4.958  1.00 19.58           C  
ATOM   2695  CD  LYS A 172      17.654  -1.383  -5.819  1.00 25.49           C  
ATOM   2696  CE  LYS A 172      16.736  -1.062  -7.009  1.00 31.46           C  
ATOM   2697  NZ  LYS A 172      16.400  -2.275  -7.772  1.00 34.05           N1+
ATOM   2698  H   LYS A 172      18.575   0.842  -2.244  1.00  0.00           H  
ATOM   2699  HA  LYS A 172      17.097   2.358  -4.218  1.00  0.00           H  
ATOM   2700  HB3 LYS A 172      15.893   0.212  -4.543  1.00  0.00           H  
ATOM   2701  HB2 LYS A 172      16.753  -0.504  -3.208  1.00  0.00           H  
ATOM   2702  HG3 LYS A 172      18.875  -0.352  -4.372  1.00  0.00           H  
ATOM   2703  HG2 LYS A 172      18.231   0.689  -5.605  1.00  0.00           H  
ATOM   2704  HD3 LYS A 172      17.197  -2.152  -5.194  1.00  0.00           H  
ATOM   2705  HD2 LYS A 172      18.585  -1.810  -6.195  1.00  0.00           H  
ATOM   2706  HE3 LYS A 172      17.228  -0.357  -7.679  1.00  0.00           H  
ATOM   2707  HE2 LYS A 172      15.811  -0.592  -6.678  1.00  0.00           H  
ATOM   2708  HZ1 LYS A 172      15.895  -2.918  -7.179  1.00  0.00           H  
ATOM   2709  HZ2 LYS A 172      15.823  -2.026  -8.562  1.00  0.00           H  
ATOM   2710  HZ3 LYS A 172      17.250  -2.711  -8.101  1.00  0.00           H  
ATOM   2711  N   SER A 173      14.904   2.864  -3.171  1.00 14.32           N  
ATOM   2712  CA  SER A 173      13.630   3.299  -2.612  1.00 13.73           C  
ATOM   2713  C   SER A 173      12.541   3.290  -3.693  1.00 14.12           C  
ATOM   2714  O   SER A 173      12.841   3.376  -4.885  1.00 14.36           O  
ATOM   2715  CB  SER A 173      13.796   4.678  -1.930  1.00 15.31           C  
ATOM   2716  OG  SER A 173      13.934   5.741  -2.854  1.00 17.29           O  
ATOM   2717  H   SER A 173      15.109   3.206  -4.099  1.00  0.00           H  
ATOM   2718  HA  SER A 173      13.331   2.576  -1.855  1.00  0.00           H  
ATOM   2719  HB3 SER A 173      14.654   4.678  -1.259  1.00  0.00           H  
ATOM   2720  HB2 SER A 173      12.924   4.891  -1.310  1.00  0.00           H  
ATOM   2721  HG  SER A 173      14.811   5.687  -3.245  1.00  0.00           H  
ATOM   2722  N   ALA A 174      11.289   3.211  -3.228  1.00 13.28           N  
ATOM   2723  CA  ALA A 174      10.082   3.253  -4.044  1.00 13.45           C  
ATOM   2724  C   ALA A 174       9.005   4.072  -3.323  1.00 13.69           C  
ATOM   2725  O   ALA A 174       9.105   4.294  -2.113  1.00 11.94           O  
ATOM   2726  CB  ALA A 174       9.612   1.811  -4.305  1.00 13.51           C  
ATOM   2727  H   ALA A 174      11.134   3.150  -2.229  1.00  0.00           H  
ATOM   2728  HA  ALA A 174      10.289   3.744  -4.997  1.00  0.00           H  
ATOM   2729  HB1 ALA A 174       8.704   1.789  -4.908  1.00  0.00           H  
ATOM   2730  HB2 ALA A 174      10.372   1.244  -4.843  1.00  0.00           H  
ATOM   2731  HB3 ALA A 174       9.405   1.280  -3.375  1.00  0.00           H  
ATOM   2732  N   ASP A 175       7.977   4.490  -4.082  1.00 13.90           N  
ATOM   2733  CA  ASP A 175       6.767   5.115  -3.544  1.00 15.47           C  
ATOM   2734  C   ASP A 175       5.985   4.079  -2.723  1.00 13.32           C  
ATOM   2735  O   ASP A 175       5.823   2.942  -3.172  1.00 16.43           O  
ATOM   2736  CB  ASP A 175       5.888   5.718  -4.664  1.00 18.13           C  
ATOM   2737  CG  ASP A 175       4.734   6.585  -4.142  1.00 20.95           C  
ATOM   2738  OD1 ASP A 175       3.675   6.008  -3.804  1.00 22.85           O  
ATOM   2739  OD2 ASP A 175       4.937   7.817  -4.091  1.00 23.25           O1-
ATOM   2740  H   ASP A 175       7.956   4.261  -5.065  1.00  0.00           H  
ATOM   2741  HA  ASP A 175       7.078   5.926  -2.882  1.00  0.00           H  
ATOM   2742  HB3 ASP A 175       5.473   4.940  -5.306  1.00  0.00           H  
ATOM   2743  HB2 ASP A 175       6.492   6.326  -5.337  1.00  0.00           H  
ATOM   2744  N   PHE A 176       5.517   4.499  -1.542  1.00 12.40           N  
ATOM   2745  CA  PHE A 176       4.734   3.650  -0.659  1.00 11.48           C  
ATOM   2746  C   PHE A 176       3.761   4.536   0.125  1.00 11.92           C  
ATOM   2747  O   PHE A 176       3.765   4.532   1.354  1.00 14.49           O  
ATOM   2748  CB  PHE A 176       5.690   2.793   0.200  1.00 10.47           C  
ATOM   2749  CG  PHE A 176       5.054   1.563   0.807  1.00 10.28           C  
ATOM   2750  CD1 PHE A 176       4.673   0.491  -0.025  1.00 10.75           C  
ATOM   2751  CE1 PHE A 176       4.030  -0.610   0.517  1.00 11.25           C  
ATOM   2752  CZ  PHE A 176       3.761  -0.661   1.878  1.00 10.84           C  
ATOM   2753  CD2 PHE A 176       4.743   1.514   2.180  1.00 11.03           C  
ATOM   2754  CE2 PHE A 176       4.125   0.392   2.708  1.00 10.79           C  
ATOM   2755  H   PHE A 176       5.669   5.452  -1.238  1.00  0.00           H  
ATOM   2756  HA  PHE A 176       4.115   2.987  -1.268  1.00  0.00           H  
ATOM   2757  HB3 PHE A 176       6.147   3.395   0.984  1.00  0.00           H  
ATOM   2758  HB2 PHE A 176       6.515   2.438  -0.418  1.00  0.00           H  
ATOM   2759  HD1 PHE A 176       4.875   0.528  -1.086  1.00  0.00           H  
ATOM   2760  HE1 PHE A 176       3.737  -1.426  -0.125  1.00  0.00           H  
ATOM   2761  HZ  PHE A 176       3.258  -1.521   2.292  1.00  0.00           H  
ATOM   2762  HD2 PHE A 176       4.991   2.346   2.818  1.00  0.00           H  
ATOM   2763  HE2 PHE A 176       3.913   0.345   3.765  1.00  0.00           H  
ATOM   2764  N   THR A 177       2.948   5.291  -0.631  1.00 12.21           N  
ATOM   2765  CA  THR A 177       1.867   6.134  -0.126  1.00 12.86           C  
ATOM   2766  C   THR A 177       0.579   5.317   0.100  1.00 11.01           C  
ATOM   2767  O   THR A 177       0.387   4.267  -0.515  1.00 12.15           O  
ATOM   2768  CB  THR A 177       1.549   7.280  -1.125  1.00 13.92           C  
ATOM   2769  OG1 THR A 177       1.154   6.792  -2.397  1.00 16.37           O  
ATOM   2770  CG2 THR A 177       2.727   8.249  -1.306  1.00 16.48           C  
ATOM   2771  H   THR A 177       3.036   5.251  -1.638  1.00  0.00           H  
ATOM   2772  HA  THR A 177       2.174   6.572   0.821  1.00  0.00           H  
ATOM   2773  HB  THR A 177       0.709   7.862  -0.743  1.00  0.00           H  
ATOM   2774  HG1 THR A 177       1.946   6.547  -2.892  1.00  0.00           H  
ATOM   2775 HG21 THR A 177       2.491   9.029  -2.031  1.00  0.00           H  
ATOM   2776 HG22 THR A 177       2.972   8.740  -0.365  1.00  0.00           H  
ATOM   2777 HG23 THR A 177       3.626   7.739  -1.649  1.00  0.00           H  
ATOM   2778  N   ASN A 178      -0.281   5.845   0.990  1.00 10.43           N  
ATOM   2779  CA  ASN A 178      -1.611   5.327   1.354  1.00 11.22           C  
ATOM   2780  C   ASN A 178      -1.574   3.971   2.094  1.00 11.70           C  
ATOM   2781  O   ASN A 178      -2.553   3.226   2.038  1.00 14.47           O  
ATOM   2782  CB  ASN A 178      -2.572   5.311   0.133  1.00 12.50           C  
ATOM   2783  CG  ASN A 178      -2.756   6.691  -0.505  1.00 13.66           C  
ATOM   2784  OD1 ASN A 178      -3.387   7.567   0.081  1.00 15.32           O  
ATOM   2785  ND2 ASN A 178      -2.209   6.889  -1.706  1.00 13.01           N  
ATOM   2786  H   ASN A 178      -0.020   6.703   1.455  1.00  0.00           H  
ATOM   2787  HA  ASN A 178      -2.008   6.038   2.080  1.00  0.00           H  
ATOM   2788  HB3 ASN A 178      -3.564   4.977   0.441  1.00  0.00           H  
ATOM   2789  HB2 ASN A 178      -2.238   4.595  -0.619  1.00  0.00           H  
ATOM   2790 HD22 ASN A 178      -2.302   7.784  -2.163  1.00  0.00           H  
ATOM   2791 HD21 ASN A 178      -1.674   6.159  -2.154  1.00  0.00           H  
ATOM   2792  N   PHE A 179      -0.470   3.690   2.808  1.00 10.82           N  
ATOM   2793  CA  PHE A 179      -0.346   2.545   3.705  1.00 10.69           C  
ATOM   2794  C   PHE A 179      -0.832   2.930   5.113  1.00 10.25           C  
ATOM   2795  O   PHE A 179      -0.505   4.016   5.596  1.00 10.98           O  
ATOM   2796  CB  PHE A 179       1.110   2.039   3.710  1.00 10.54           C  
ATOM   2797  CG  PHE A 179       1.324   0.805   4.566  1.00 11.50           C  
ATOM   2798  CD1 PHE A 179       0.977  -0.466   4.062  1.00 12.36           C  
ATOM   2799  CE1 PHE A 179       1.045  -1.579   4.886  1.00 11.33           C  
ATOM   2800  CZ  PHE A 179       1.419  -1.444   6.218  1.00 11.53           C  
ATOM   2801  CD2 PHE A 179       1.679   0.932   5.925  1.00 11.84           C  
ATOM   2802  CE2 PHE A 179       1.722  -0.193   6.735  1.00 11.54           C  
ATOM   2803  H   PHE A 179       0.295   4.353   2.831  1.00  0.00           H  
ATOM   2804  HA  PHE A 179      -0.972   1.731   3.333  1.00  0.00           H  
ATOM   2805  HB3 PHE A 179       1.789   2.823   4.050  1.00  0.00           H  
ATOM   2806  HB2 PHE A 179       1.412   1.802   2.689  1.00  0.00           H  
ATOM   2807  HD1 PHE A 179       0.658  -0.576   3.036  1.00  0.00           H  
ATOM   2808  HE1 PHE A 179       0.798  -2.551   4.489  1.00  0.00           H  
ATOM   2809  HZ  PHE A 179       1.460  -2.314   6.857  1.00  0.00           H  
ATOM   2810  HD2 PHE A 179       1.893   1.904   6.344  1.00  0.00           H  
ATOM   2811  HE2 PHE A 179       1.984  -0.086   7.774  1.00  0.00           H  
ATOM   2812  N   ASP A 180      -1.580   2.010   5.740  1.00 10.45           N  
ATOM   2813  CA  ASP A 180      -2.190   2.180   7.054  1.00 10.96           C  
ATOM   2814  C   ASP A 180      -1.428   1.280   8.059  1.00 10.91           C  
ATOM   2815  O   ASP A 180      -1.563   0.057   7.973  1.00 11.12           O  
ATOM   2816  CB  ASP A 180      -3.691   1.803   6.966  1.00 12.34           C  
ATOM   2817  CG  ASP A 180      -4.520   2.157   8.206  1.00 15.19           C  
ATOM   2818  OD1 ASP A 180      -3.942   2.623   9.212  1.00 13.49           O  
ATOM   2819  OD2 ASP A 180      -5.751   1.958   8.128  1.00 20.95           O1-
ATOM   2820  H   ASP A 180      -1.768   1.129   5.283  1.00  0.00           H  
ATOM   2821  HA  ASP A 180      -2.151   3.232   7.332  1.00  0.00           H  
ATOM   2822  HB3 ASP A 180      -3.799   0.735   6.770  1.00  0.00           H  
ATOM   2823  HB2 ASP A 180      -4.127   2.338   6.122  1.00  0.00           H  
ATOM   2824  N   PRO A 181      -0.650   1.876   8.998  1.00 10.75           N  
ATOM   2825  CA  PRO A 181       0.088   1.107  10.020  1.00 10.53           C  
ATOM   2826  C   PRO A 181      -0.774   0.508  11.153  1.00 10.30           C  
ATOM   2827  O   PRO A 181      -0.227  -0.236  11.967  1.00 10.43           O  
ATOM   2828  CB  PRO A 181       1.136   2.107  10.531  1.00 11.62           C  
ATOM   2829  CG  PRO A 181       0.458   3.458  10.393  1.00 10.92           C  
ATOM   2830  CD  PRO A 181      -0.382   3.310   9.129  1.00 11.05           C  
ATOM   2831  HA  PRO A 181       0.605   0.268   9.554  1.00  0.00           H  
ATOM   2832  HB3 PRO A 181       2.016   2.071   9.886  1.00  0.00           H  
ATOM   2833  HB2 PRO A 181       1.474   1.915  11.550  1.00  0.00           H  
ATOM   2834  HG3 PRO A 181       1.153   4.298  10.362  1.00  0.00           H  
ATOM   2835  HG2 PRO A 181      -0.202   3.606  11.245  1.00  0.00           H  
ATOM   2836  HD2 PRO A 181      -1.291   3.905   9.212  1.00  0.00           H  
ATOM   2837  HD3 PRO A 181       0.178   3.643   8.255  1.00  0.00           H  
ATOM   2838  N   ARG A 182      -2.096   0.776  11.167  1.00 10.22           N  
ATOM   2839  CA  ARG A 182      -3.072   0.088  12.024  1.00 10.62           C  
ATOM   2840  C   ARG A 182      -3.260  -1.396  11.649  1.00  9.92           C  
ATOM   2841  O   ARG A 182      -3.636  -2.184  12.517  1.00 10.03           O  
ATOM   2842  CB  ARG A 182      -4.431   0.819  12.003  1.00 11.56           C  
ATOM   2843  CG  ARG A 182      -4.362   2.268  12.516  1.00 12.45           C  
ATOM   2844  CD  ARG A 182      -5.697   3.027  12.438  1.00 14.87           C  
ATOM   2845  NE  ARG A 182      -6.083   3.298  11.049  1.00 17.08           N  
ATOM   2846  CZ  ARG A 182      -7.220   3.881  10.633  1.00 18.46           C  
ATOM   2847  NH1 ARG A 182      -8.133   4.335  11.503  1.00 19.66           N  
ATOM   2848  NH2 ARG A 182      -7.440   4.000   9.320  1.00 20.65           N1+
ATOM   2849  H   ARG A 182      -2.486   1.406  10.477  1.00  0.00           H  
ATOM   2850  HA  ARG A 182      -2.692   0.119  13.044  1.00  0.00           H  
ATOM   2851  HB3 ARG A 182      -5.140   0.273  12.626  1.00  0.00           H  
ATOM   2852  HB2 ARG A 182      -4.841   0.797  10.992  1.00  0.00           H  
ATOM   2853  HG3 ARG A 182      -3.651   2.800  11.883  1.00  0.00           H  
ATOM   2854  HG2 ARG A 182      -3.960   2.311  13.528  1.00  0.00           H  
ATOM   2855  HD3 ARG A 182      -5.688   3.925  13.058  1.00  0.00           H  
ATOM   2856  HD2 ARG A 182      -6.484   2.382  12.828  1.00  0.00           H  
ATOM   2857  HE  ARG A 182      -5.413   3.003  10.340  1.00  0.00           H  
ATOM   2858 HH12 ARG A 182      -8.982   4.771  11.175  1.00  0.00           H  
ATOM   2859 HH11 ARG A 182      -7.971   4.245  12.495  1.00  0.00           H  
ATOM   2860 HH22 ARG A 182      -8.269   4.452   8.964  1.00  0.00           H  
ATOM   2861 HH21 ARG A 182      -6.793   3.558   8.673  1.00  0.00           H  
ATOM   2862  N   GLY A 183      -2.951  -1.754  10.389  1.00 10.81           N  
ATOM   2863  CA  GLY A 183      -2.980  -3.120   9.867  1.00 10.70           C  
ATOM   2864  C   GLY A 183      -1.794  -3.981  10.343  1.00 10.55           C  
ATOM   2865  O   GLY A 183      -1.742  -5.157   9.988  1.00 11.79           O  
ATOM   2866  H   GLY A 183      -2.643  -1.037   9.746  1.00  0.00           H  
ATOM   2867  HA3 GLY A 183      -2.959  -3.070   8.778  1.00  0.00           H  
ATOM   2868  HA2 GLY A 183      -3.916  -3.607  10.144  1.00  0.00           H  
ATOM   2869  N   LEU A 184      -0.857  -3.419  11.128  1.00 10.40           N  
ATOM   2870  CA  LEU A 184       0.286  -4.120  11.719  1.00 10.59           C  
ATOM   2871  C   LEU A 184       0.138  -4.315  13.241  1.00 10.48           C  
ATOM   2872  O   LEU A 184       1.020  -4.930  13.840  1.00  9.66           O  
ATOM   2873  CB  LEU A 184       1.577  -3.327  11.421  1.00 11.54           C  
ATOM   2874  CG  LEU A 184       1.935  -3.168   9.928  1.00 12.58           C  
ATOM   2875  CD1 LEU A 184       3.210  -2.314   9.769  1.00 13.89           C  
ATOM   2876  CD2 LEU A 184       2.063  -4.521   9.202  1.00 13.61           C  
ATOM   2877  H   LEU A 184      -0.939  -2.440  11.366  1.00  0.00           H  
ATOM   2878  HA  LEU A 184       0.384  -5.121  11.295  1.00  0.00           H  
ATOM   2879  HB3 LEU A 184       2.409  -3.832  11.908  1.00  0.00           H  
ATOM   2880  HB2 LEU A 184       1.510  -2.342  11.885  1.00  0.00           H  
ATOM   2881  HG  LEU A 184       1.127  -2.612   9.449  1.00  0.00           H  
ATOM   2882 HD11 LEU A 184       3.067  -1.547   9.012  1.00  0.00           H  
ATOM   2883 HD12 LEU A 184       3.483  -1.801  10.691  1.00  0.00           H  
ATOM   2884 HD13 LEU A 184       4.074  -2.908   9.468  1.00  0.00           H  
ATOM   2885 HD21 LEU A 184       2.837  -4.501   8.435  1.00  0.00           H  
ATOM   2886 HD22 LEU A 184       2.304  -5.334   9.887  1.00  0.00           H  
ATOM   2887 HD23 LEU A 184       1.129  -4.778   8.704  1.00  0.00           H  
ATOM   2888  N   LEU A 185      -0.942  -3.795  13.850  1.00 10.65           N  
ATOM   2889  CA  LEU A 185      -1.171  -3.856  15.295  1.00 11.64           C  
ATOM   2890  C   LEU A 185      -1.874  -5.175  15.696  1.00 12.28           C  
ATOM   2891  O   LEU A 185      -2.751  -5.629  14.957  1.00 13.24           O  
ATOM   2892  CB  LEU A 185      -2.046  -2.650  15.714  1.00 11.71           C  
ATOM   2893  CG  LEU A 185      -1.404  -1.259  15.494  1.00 14.15           C  
ATOM   2894  CD1 LEU A 185      -2.400  -0.140  15.850  1.00 15.28           C  
ATOM   2895  CD2 LEU A 185      -0.071  -1.073  16.244  1.00 14.54           C  
ATOM   2896  H   LEU A 185      -1.646  -3.316  13.307  1.00  0.00           H  
ATOM   2897  HA  LEU A 185      -0.200  -3.770  15.777  1.00  0.00           H  
ATOM   2898  HB3 LEU A 185      -2.299  -2.745  16.772  1.00  0.00           H  
ATOM   2899  HB2 LEU A 185      -2.996  -2.699  15.179  1.00  0.00           H  
ATOM   2900  HG  LEU A 185      -1.195  -1.160  14.429  1.00  0.00           H  
ATOM   2901 HD11 LEU A 185      -2.199   0.762  15.271  1.00  0.00           H  
ATOM   2902 HD12 LEU A 185      -3.430  -0.435  15.647  1.00  0.00           H  
ATOM   2903 HD13 LEU A 185      -2.344   0.126  16.906  1.00  0.00           H  
ATOM   2904 HD21 LEU A 185       0.006  -0.089  16.707  1.00  0.00           H  
ATOM   2905 HD22 LEU A 185       0.058  -1.810  17.038  1.00  0.00           H  
ATOM   2906 HD23 LEU A 185       0.771  -1.169  15.559  1.00  0.00           H  
ATOM   2907  N   PRO A 186      -1.518  -5.749  16.872  1.00  9.65           N  
ATOM   2908  CA  PRO A 186      -2.312  -6.817  17.514  1.00  9.99           C  
ATOM   2909  C   PRO A 186      -3.603  -6.272  18.166  1.00  9.16           C  
ATOM   2910  O   PRO A 186      -3.787  -5.054  18.231  1.00  9.25           O  
ATOM   2911  CB  PRO A 186      -1.334  -7.381  18.556  1.00 10.45           C  
ATOM   2912  CG  PRO A 186      -0.505  -6.186  18.987  1.00  9.65           C  
ATOM   2913  CD  PRO A 186      -0.380  -5.363  17.711  1.00  9.36           C  
ATOM   2914  HA  PRO A 186      -2.583  -7.594  16.797  1.00  0.00           H  
ATOM   2915  HB3 PRO A 186      -0.691  -8.131  18.092  1.00  0.00           H  
ATOM   2916  HB2 PRO A 186      -1.825  -7.854  19.404  1.00  0.00           H  
ATOM   2917  HG3 PRO A 186       0.456  -6.459  19.425  1.00  0.00           H  
ATOM   2918  HG2 PRO A 186      -1.058  -5.612  19.729  1.00  0.00           H  
ATOM   2919  HD2 PRO A 186      -0.366  -4.298  17.946  1.00  0.00           H  
ATOM   2920  HD3 PRO A 186       0.538  -5.619  17.185  1.00  0.00           H  
ATOM   2921  N   GLU A 187      -4.475  -7.183  18.637  1.00  9.99           N  
ATOM   2922  CA  GLU A 187      -5.739  -6.842  19.304  1.00 10.59           C  
ATOM   2923  C   GLU A 187      -5.543  -6.051  20.609  1.00 10.44           C  
ATOM   2924  O   GLU A 187      -6.140  -4.986  20.765  1.00 10.29           O  
ATOM   2925  CB  GLU A 187      -6.578  -8.108  19.578  1.00 12.65           C  
ATOM   2926  CG  GLU A 187      -7.027  -8.858  18.309  1.00 14.69           C  
ATOM   2927  CD  GLU A 187      -7.946 -10.054  18.591  1.00 15.71           C  
ATOM   2928  OE1 GLU A 187      -8.236 -10.322  19.778  1.00 18.51           O  
ATOM   2929  OE2 GLU A 187      -8.358 -10.683  17.592  1.00 19.76           O1-
ATOM   2930  H   GLU A 187      -4.258  -8.168  18.582  1.00  0.00           H  
ATOM   2931  HA  GLU A 187      -6.307  -6.206  18.622  1.00  0.00           H  
ATOM   2932  HB3 GLU A 187      -7.459  -7.829  20.159  1.00  0.00           H  
ATOM   2933  HB2 GLU A 187      -6.009  -8.793  20.209  1.00  0.00           H  
ATOM   2934  HG3 GLU A 187      -6.157  -9.221  17.761  1.00  0.00           H  
ATOM   2935  HG2 GLU A 187      -7.556  -8.174  17.645  1.00  0.00           H  
ATOM   2936  N   SER A 188      -4.708  -6.592  21.510  1.00  9.67           N  
ATOM   2937  CA  SER A 188      -4.401  -6.010  22.810  1.00 10.90           C  
ATOM   2938  C   SER A 188      -3.241  -5.008  22.705  1.00 10.55           C  
ATOM   2939  O   SER A 188      -2.253  -5.280  22.022  1.00 10.75           O  
ATOM   2940  CB  SER A 188      -4.072  -7.150  23.794  1.00 10.68           C  
ATOM   2941  OG  SER A 188      -3.863  -6.643  25.094  1.00 11.68           O  
ATOM   2942  H   SER A 188      -4.257  -7.478  21.306  1.00  0.00           H  
ATOM   2943  HA  SER A 188      -5.288  -5.491  23.181  1.00  0.00           H  
ATOM   2944  HB3 SER A 188      -3.175  -7.688  23.484  1.00  0.00           H  
ATOM   2945  HB2 SER A 188      -4.886  -7.875  23.827  1.00  0.00           H  
ATOM   2946  HG  SER A 188      -3.771  -7.375  25.711  1.00  0.00           H  
ATOM   2947  N   LEU A 189      -3.376  -3.893  23.440  1.00 10.26           N  
ATOM   2948  CA  LEU A 189      -2.339  -2.875  23.600  1.00 11.29           C  
ATOM   2949  C   LEU A 189      -1.556  -3.033  24.917  1.00 10.87           C  
ATOM   2950  O   LEU A 189      -0.749  -2.151  25.197  1.00 12.47           O  
ATOM   2951  CB  LEU A 189      -2.968  -1.464  23.470  1.00 12.95           C  
ATOM   2952  CG  LEU A 189      -3.452  -1.102  22.048  1.00 14.71           C  
ATOM   2953  CD1 LEU A 189      -4.166   0.268  22.045  1.00 15.53           C  
ATOM   2954  CD2 LEU A 189      -2.317  -1.157  21.002  1.00 14.83           C  
ATOM   2955  H   LEU A 189      -4.217  -3.758  23.982  1.00  0.00           H  
ATOM   2956  HA  LEU A 189      -1.589  -2.989  22.817  1.00  0.00           H  
ATOM   2957  HB3 LEU A 189      -2.248  -0.701  23.770  1.00  0.00           H  
ATOM   2958  HB2 LEU A 189      -3.796  -1.380  24.175  1.00  0.00           H  
ATOM   2959  HG  LEU A 189      -4.197  -1.843  21.755  1.00  0.00           H  
ATOM   2960 HD11 LEU A 189      -5.160   0.185  21.606  1.00  0.00           H  
ATOM   2961 HD12 LEU A 189      -4.292   0.667  23.052  1.00  0.00           H  
ATOM   2962 HD13 LEU A 189      -3.623   1.024  21.477  1.00  0.00           H  
ATOM   2963 HD21 LEU A 189      -2.404  -0.375  20.248  1.00  0.00           H  
ATOM   2964 HD22 LEU A 189      -1.333  -1.054  21.461  1.00  0.00           H  
ATOM   2965 HD23 LEU A 189      -2.331  -2.110  20.470  1.00  0.00           H  
ATOM   2966  N   ASP A 190      -1.750  -4.132  25.679  1.00 10.22           N  
ATOM   2967  CA  ASP A 190      -0.960  -4.481  26.875  1.00 11.42           C  
ATOM   2968  C   ASP A 190       0.546  -4.543  26.576  1.00 10.25           C  
ATOM   2969  O   ASP A 190       0.934  -5.200  25.611  1.00 10.23           O  
ATOM   2970  CB  ASP A 190      -1.392  -5.807  27.548  1.00 12.78           C  
ATOM   2971  CG  ASP A 190      -2.845  -5.870  28.023  1.00 15.38           C  
ATOM   2972  OD1 ASP A 190      -3.433  -4.794  28.269  1.00 18.26           O  
ATOM   2973  OD2 ASP A 190      -3.318  -7.013  28.207  1.00 20.55           O1-
ATOM   2974  H   ASP A 190      -2.438  -4.816  25.393  1.00  0.00           H  
ATOM   2975  HA  ASP A 190      -1.124  -3.673  27.590  1.00  0.00           H  
ATOM   2976  HB3 ASP A 190      -0.753  -6.014  28.405  1.00  0.00           H  
ATOM   2977  HB2 ASP A 190      -1.245  -6.616  26.830  1.00  0.00           H  
ATOM   2978  N   TYR A 191       1.346  -3.837  27.392  1.00  9.65           N  
ATOM   2979  CA  TYR A 191       2.754  -3.566  27.116  1.00  9.10           C  
ATOM   2980  C   TYR A 191       3.629  -3.666  28.372  1.00  9.46           C  
ATOM   2981  O   TYR A 191       3.139  -3.552  29.497  1.00  8.68           O  
ATOM   2982  CB  TYR A 191       2.878  -2.168  26.452  1.00  9.34           C  
ATOM   2983  CG  TYR A 191       2.542  -0.964  27.326  1.00  9.42           C  
ATOM   2984  CD1 TYR A 191       3.530  -0.362  28.134  1.00  9.63           C  
ATOM   2985  CE1 TYR A 191       3.199   0.718  28.973  1.00 10.11           C  
ATOM   2986  CZ  TYR A 191       1.883   1.212  29.001  1.00 10.30           C  
ATOM   2987  OH  TYR A 191       1.550   2.211  29.861  1.00 12.37           O  
ATOM   2988  CE2 TYR A 191       0.902   0.647  28.168  1.00 10.28           C  
ATOM   2989  CD2 TYR A 191       1.235  -0.437  27.338  1.00  9.37           C  
ATOM   2990  H   TYR A 191       0.948  -3.342  28.181  1.00  0.00           H  
ATOM   2991  HA  TYR A 191       3.131  -4.317  26.423  1.00  0.00           H  
ATOM   2992  HB3 TYR A 191       2.246  -2.132  25.566  1.00  0.00           H  
ATOM   2993  HB2 TYR A 191       3.896  -2.033  26.082  1.00  0.00           H  
ATOM   2994  HD1 TYR A 191       4.540  -0.737  28.125  1.00  0.00           H  
ATOM   2995  HE1 TYR A 191       3.949   1.159  29.610  1.00  0.00           H  
ATOM   2996  HH  TYR A 191       0.613   2.422  29.847  1.00  0.00           H  
ATOM   2997  HE2 TYR A 191      -0.113   1.014  28.191  1.00  0.00           H  
ATOM   2998  HD2 TYR A 191       0.466  -0.876  26.731  1.00  0.00           H  
ATOM   2999  N   TRP A 192       4.937  -3.802  28.110  1.00  8.22           N  
ATOM   3000  CA  TRP A 192       6.031  -3.553  29.042  1.00  8.13           C  
ATOM   3001  C   TRP A 192       6.784  -2.294  28.588  1.00  7.83           C  
ATOM   3002  O   TRP A 192       6.927  -2.084  27.384  1.00  8.18           O  
ATOM   3003  CB  TRP A 192       6.996  -4.747  29.035  1.00  7.96           C  
ATOM   3004  CG  TRP A 192       6.418  -6.066  29.437  1.00  8.31           C  
ATOM   3005  CD1 TRP A 192       6.068  -6.419  30.694  1.00  9.50           C  
ATOM   3006  NE1 TRP A 192       5.612  -7.721  30.694  1.00 10.52           N  
ATOM   3007  CE2 TRP A 192       5.627  -8.268  29.425  1.00  9.53           C  
ATOM   3008  CD2 TRP A 192       6.127  -7.220  28.594  1.00  9.28           C  
ATOM   3009  CE3 TRP A 192       6.274  -7.504  27.216  1.00  9.54           C  
ATOM   3010  CZ3 TRP A 192       5.972  -8.779  26.700  1.00  9.39           C  
ATOM   3011  CH2 TRP A 192       5.468  -9.788  27.542  1.00  9.52           C  
ATOM   3012  CZ2 TRP A 192       5.282  -9.530  28.912  1.00  9.85           C  
ATOM   3013  H   TRP A 192       5.223  -3.915  27.145  1.00  0.00           H  
ATOM   3014  HA  TRP A 192       5.642  -3.414  30.048  1.00  0.00           H  
ATOM   3015  HB3 TRP A 192       7.834  -4.544  29.698  1.00  0.00           H  
ATOM   3016  HB2 TRP A 192       7.429  -4.866  28.040  1.00  0.00           H  
ATOM   3017  HD1 TRP A 192       6.159  -5.776  31.557  1.00  0.00           H  
ATOM   3018  HE1 TRP A 192       5.315  -8.192  31.536  1.00  0.00           H  
ATOM   3019  HE3 TRP A 192       6.658  -6.742  26.554  1.00  0.00           H  
ATOM   3020  HZ3 TRP A 192       6.122  -8.980  25.650  1.00  0.00           H  
ATOM   3021  HH2 TRP A 192       5.225 -10.759  27.136  1.00  0.00           H  
ATOM   3022  HZ2 TRP A 192       4.899 -10.300  29.565  1.00  0.00           H  
ATOM   3023  N   THR A 193       7.269  -1.494  29.549  1.00  7.47           N  
ATOM   3024  CA  THR A 193       7.998  -0.255  29.281  1.00  7.90           C  
ATOM   3025  C   THR A 193       9.223  -0.100  30.197  1.00  7.17           C  
ATOM   3026  O   THR A 193       9.178  -0.507  31.357  1.00  8.30           O  
ATOM   3027  CB  THR A 193       7.076   0.997  29.399  1.00  8.20           C  
ATOM   3028  OG1 THR A 193       7.792   2.193  29.151  1.00  8.43           O  
ATOM   3029  CG2 THR A 193       6.414   1.187  30.774  1.00  9.03           C  
ATOM   3030  H   THR A 193       7.106  -1.716  30.523  1.00  0.00           H  
ATOM   3031  HA  THR A 193       8.393  -0.309  28.268  1.00  0.00           H  
ATOM   3032  HB  THR A 193       6.299   0.929  28.638  1.00  0.00           H  
ATOM   3033  HG1 THR A 193       8.098   2.172  28.238  1.00  0.00           H  
ATOM   3034 HG21 THR A 193       5.758   2.057  30.771  1.00  0.00           H  
ATOM   3035 HG22 THR A 193       5.802   0.329  31.045  1.00  0.00           H  
ATOM   3036 HG23 THR A 193       7.151   1.345  31.562  1.00  0.00           H  
ATOM   3037  N   TYR A 194      10.287   0.503  29.643  1.00  7.74           N  
ATOM   3038  CA  TYR A 194      11.546   0.787  30.328  1.00  7.57           C  
ATOM   3039  C   TYR A 194      12.308   1.891  29.551  1.00  7.21           C  
ATOM   3040  O   TYR A 194      12.163   1.971  28.328  1.00  7.48           O  
ATOM   3041  CB  TYR A 194      12.365  -0.525  30.467  1.00  7.82           C  
ATOM   3042  CG  TYR A 194      13.061  -1.014  29.205  1.00  7.46           C  
ATOM   3043  CD1 TYR A 194      12.343  -1.720  28.215  1.00  7.23           C  
ATOM   3044  CE1 TYR A 194      12.984  -2.112  27.022  1.00  6.64           C  
ATOM   3045  CZ  TYR A 194      14.343  -1.798  26.822  1.00  6.47           C  
ATOM   3046  OH  TYR A 194      14.989  -2.158  25.679  1.00  7.49           O  
ATOM   3047  CE2 TYR A 194      15.060  -1.111  27.812  1.00  6.97           C  
ATOM   3048  CD2 TYR A 194      14.427  -0.729  29.007  1.00  7.01           C  
ATOM   3049  H   TYR A 194      10.237   0.823  28.685  1.00  0.00           H  
ATOM   3050  HA  TYR A 194      11.286   1.153  31.323  1.00  0.00           H  
ATOM   3051  HB3 TYR A 194      11.742  -1.326  30.860  1.00  0.00           H  
ATOM   3052  HB2 TYR A 194      13.135  -0.376  31.225  1.00  0.00           H  
ATOM   3053  HD1 TYR A 194      11.297  -1.946  28.359  1.00  0.00           H  
ATOM   3054  HE1 TYR A 194      12.428  -2.644  26.264  1.00  0.00           H  
ATOM   3055  HH  TYR A 194      14.418  -2.614  25.049  1.00  0.00           H  
ATOM   3056  HE2 TYR A 194      16.098  -0.882  27.640  1.00  0.00           H  
ATOM   3057  HD2 TYR A 194      14.985  -0.197  29.761  1.00  0.00           H  
ATOM   3058  N   PRO A 195      13.138   2.699  30.255  1.00  7.10           N  
ATOM   3059  CA  PRO A 195      14.046   3.664  29.605  1.00  7.16           C  
ATOM   3060  C   PRO A 195      15.232   2.952  28.928  1.00  7.27           C  
ATOM   3061  O   PRO A 195      15.974   2.239  29.601  1.00  6.86           O  
ATOM   3062  CB  PRO A 195      14.490   4.566  30.768  1.00  7.23           C  
ATOM   3063  CG  PRO A 195      14.446   3.668  31.997  1.00  7.75           C  
ATOM   3064  CD  PRO A 195      13.266   2.743  31.715  1.00  7.75           C  
ATOM   3065  HA  PRO A 195      13.511   4.264  28.865  1.00  0.00           H  
ATOM   3066  HB3 PRO A 195      13.772   5.378  30.884  1.00  0.00           H  
ATOM   3067  HB2 PRO A 195      15.471   5.021  30.620  1.00  0.00           H  
ATOM   3068  HG3 PRO A 195      14.348   4.219  32.933  1.00  0.00           H  
ATOM   3069  HG2 PRO A 195      15.363   3.082  32.055  1.00  0.00           H  
ATOM   3070  HD2 PRO A 195      13.427   1.762  32.164  1.00  0.00           H  
ATOM   3071  HD3 PRO A 195      12.350   3.165  32.132  1.00  0.00           H  
ATOM   3072  N   GLY A 196      15.367   3.126  27.608  1.00  6.42           N  
ATOM   3073  CA  GLY A 196      16.362   2.432  26.801  1.00  6.98           C  
ATOM   3074  C   GLY A 196      16.995   3.380  25.780  1.00  6.96           C  
ATOM   3075  O   GLY A 196      17.053   4.593  25.983  1.00  7.11           O  
ATOM   3076  H   GLY A 196      14.725   3.732  27.111  1.00  0.00           H  
ATOM   3077  HA3 GLY A 196      15.865   1.607  26.302  1.00  0.00           H  
ATOM   3078  HA2 GLY A 196      17.158   2.001  27.406  1.00  0.00           H  
ATOM   3079  N   SER A 197      17.514   2.787  24.696  1.00  6.50           N  
ATOM   3080  CA  SER A 197      18.264   3.453  23.633  1.00  7.04           C  
ATOM   3081  C   SER A 197      17.768   3.026  22.245  1.00  7.52           C  
ATOM   3082  O   SER A 197      16.877   2.184  22.136  1.00  7.36           O  
ATOM   3083  CB  SER A 197      19.768   3.138  23.831  1.00  6.93           C  
ATOM   3084  OG  SER A 197      20.139   1.838  23.409  1.00  6.76           O  
ATOM   3085  H   SER A 197      17.438   1.781  24.605  1.00  0.00           H  
ATOM   3086  HA  SER A 197      18.103   4.528  23.704  1.00  0.00           H  
ATOM   3087  HB3 SER A 197      20.048   3.255  24.873  1.00  0.00           H  
ATOM   3088  HB2 SER A 197      20.378   3.846  23.273  1.00  0.00           H  
ATOM   3089  HG  SER A 197      20.193   1.830  22.447  1.00  0.00           H  
ATOM   3090  N   LEU A 198      18.420   3.570  21.204  1.00  7.61           N  
ATOM   3091  CA  LEU A 198      18.416   2.971  19.870  1.00  8.37           C  
ATOM   3092  C   LEU A 198      19.214   1.656  19.899  1.00  8.04           C  
ATOM   3093  O   LEU A 198      20.283   1.620  20.509  1.00  7.19           O  
ATOM   3094  CB  LEU A 198      19.054   3.932  18.843  1.00  9.85           C  
ATOM   3095  CG  LEU A 198      18.321   5.270  18.628  1.00 10.90           C  
ATOM   3096  CD1 LEU A 198      19.158   6.160  17.699  1.00 12.45           C  
ATOM   3097  CD2 LEU A 198      16.892   5.089  18.078  1.00 11.14           C  
ATOM   3098  H   LEU A 198      19.103   4.298  21.364  1.00  0.00           H  
ATOM   3099  HA  LEU A 198      17.386   2.767  19.595  1.00  0.00           H  
ATOM   3100  HB3 LEU A 198      19.129   3.422  17.881  1.00  0.00           H  
ATOM   3101  HB2 LEU A 198      20.080   4.144  19.146  1.00  0.00           H  
ATOM   3102  HG  LEU A 198      18.246   5.788  19.586  1.00  0.00           H  
ATOM   3103 HD11 LEU A 198      18.573   6.987  17.303  1.00  0.00           H  
ATOM   3104 HD12 LEU A 198      20.011   6.583  18.229  1.00  0.00           H  
ATOM   3105 HD13 LEU A 198      19.544   5.595  16.850  1.00  0.00           H  
ATOM   3106 HD21 LEU A 198      16.693   5.721  17.211  1.00  0.00           H  
ATOM   3107 HD22 LEU A 198      16.707   4.065  17.762  1.00  0.00           H  
ATOM   3108 HD23 LEU A 198      16.148   5.337  18.833  1.00  0.00           H  
ATOM   3109  N   THR A 199      18.702   0.610  19.233  1.00  8.02           N  
ATOM   3110  CA  THR A 199      19.401  -0.677  19.114  1.00  8.60           C  
ATOM   3111  C   THR A 199      20.466  -0.694  17.993  1.00  8.34           C  
ATOM   3112  O   THR A 199      21.185  -1.681  17.879  1.00  8.98           O  
ATOM   3113  CB  THR A 199      18.425  -1.853  18.871  1.00  8.36           C  
ATOM   3114  OG1 THR A 199      18.060  -1.968  17.513  1.00  8.48           O  
ATOM   3115  CG2 THR A 199      17.184  -1.841  19.778  1.00  8.52           C  
ATOM   3116  H   THR A 199      17.814   0.692  18.757  1.00  0.00           H  
ATOM   3117  HA  THR A 199      19.924  -0.881  20.050  1.00  0.00           H  
ATOM   3118  HB  THR A 199      18.968  -2.772  19.096  1.00  0.00           H  
ATOM   3119  HG1 THR A 199      17.551  -2.783  17.402  1.00  0.00           H  
ATOM   3120 HG21 THR A 199      16.609  -2.762  19.683  1.00  0.00           H  
ATOM   3121 HG22 THR A 199      17.472  -1.743  20.824  1.00  0.00           H  
ATOM   3122 HG23 THR A 199      16.522  -1.010  19.539  1.00  0.00           H  
ATOM   3123  N   THR A 200      20.544   0.382  17.198  1.00  8.83           N  
ATOM   3124  CA  THR A 200      21.560   0.609  16.176  1.00  9.79           C  
ATOM   3125  C   THR A 200      22.340   1.893  16.535  1.00  9.80           C  
ATOM   3126  O   THR A 200      21.768   2.764  17.196  1.00 10.46           O  
ATOM   3127  CB  THR A 200      20.895   0.847  14.792  1.00 11.45           C  
ATOM   3128  OG1 THR A 200      20.141   2.045  14.723  1.00 13.39           O  
ATOM   3129  CG2 THR A 200      20.026  -0.330  14.326  1.00 10.79           C  
ATOM   3130  H   THR A 200      19.904   1.148  17.346  1.00  0.00           H  
ATOM   3131  HA  THR A 200      22.225  -0.252  16.113  1.00  0.00           H  
ATOM   3132  HB  THR A 200      21.690   0.972  14.061  1.00  0.00           H  
ATOM   3133  HG1 THR A 200      20.737   2.792  14.832  1.00  0.00           H  
ATOM   3134 HG21 THR A 200      19.606  -0.145  13.337  1.00  0.00           H  
ATOM   3135 HG22 THR A 200      20.625  -1.237  14.267  1.00  0.00           H  
ATOM   3136 HG23 THR A 200      19.199  -0.525  15.008  1.00  0.00           H  
ATOM   3137  N   PRO A 201      23.597   2.026  16.044  1.00 10.04           N  
ATOM   3138  CA  PRO A 201      24.327   3.312  15.969  1.00 10.29           C  
ATOM   3139  C   PRO A 201      23.466   4.499  15.470  1.00 10.96           C  
ATOM   3140  O   PRO A 201      22.767   4.329  14.468  1.00 12.10           O  
ATOM   3141  CB  PRO A 201      25.466   2.984  15.001  1.00 10.04           C  
ATOM   3142  CG  PRO A 201      25.799   1.540  15.328  1.00  9.37           C  
ATOM   3143  CD  PRO A 201      24.415   0.934  15.512  1.00  9.71           C  
ATOM   3144  HA  PRO A 201      24.765   3.484  16.946  1.00  0.00           H  
ATOM   3145  HB3 PRO A 201      26.313   3.650  15.134  1.00  0.00           H  
ATOM   3146  HB2 PRO A 201      25.137   3.066  13.965  1.00  0.00           H  
ATOM   3147  HG3 PRO A 201      26.348   1.497  16.270  1.00  0.00           H  
ATOM   3148  HG2 PRO A 201      26.400   1.038  14.572  1.00  0.00           H  
ATOM   3149  HD2 PRO A 201      24.010   0.611  14.554  1.00  0.00           H  
ATOM   3150  HD3 PRO A 201      24.456   0.074  16.180  1.00  0.00           H  
ATOM   3151  N   PRO A 202      23.467   5.648  16.188  1.00 11.84           N  
ATOM   3152  CA  PRO A 202      24.452   6.063  17.210  1.00 11.59           C  
ATOM   3153  C   PRO A 202      24.293   5.495  18.638  1.00 10.16           C  
ATOM   3154  O   PRO A 202      25.088   5.881  19.495  1.00 11.87           O  
ATOM   3155  CB  PRO A 202      24.315   7.597  17.205  1.00 12.91           C  
ATOM   3156  CG  PRO A 202      22.854   7.841  16.868  1.00 13.65           C  
ATOM   3157  CD  PRO A 202      22.571   6.754  15.840  1.00 12.80           C  
ATOM   3158  HA  PRO A 202      25.455   5.799  16.874  1.00  0.00           H  
ATOM   3159  HB3 PRO A 202      24.948   8.013  16.419  1.00  0.00           H  
ATOM   3160  HB2 PRO A 202      24.608   8.080  18.139  1.00  0.00           H  
ATOM   3161  HG3 PRO A 202      22.651   8.847  16.501  1.00  0.00           H  
ATOM   3162  HG2 PRO A 202      22.242   7.677  17.756  1.00  0.00           H  
ATOM   3163  HD2 PRO A 202      21.522   6.457  15.841  1.00  0.00           H  
ATOM   3164  HD3 PRO A 202      22.821   7.109  14.838  1.00  0.00           H  
ATOM   3165  N   LEU A 203      23.313   4.600  18.878  1.00  8.88           N  
ATOM   3166  CA  LEU A 203      23.027   3.936  20.164  1.00  8.52           C  
ATOM   3167  C   LEU A 203      22.575   4.929  21.261  1.00  8.18           C  
ATOM   3168  O   LEU A 203      22.808   4.684  22.446  1.00  8.63           O  
ATOM   3169  CB  LEU A 203      24.214   3.028  20.605  1.00  8.55           C  
ATOM   3170  CG  LEU A 203      24.443   1.785  19.717  1.00  8.30           C  
ATOM   3171  CD1 LEU A 203      25.873   1.232  19.869  1.00  8.11           C  
ATOM   3172  CD2 LEU A 203      23.377   0.699  19.947  1.00  8.79           C  
ATOM   3173  H   LEU A 203      22.711   4.319  18.115  1.00  0.00           H  
ATOM   3174  HA  LEU A 203      22.168   3.294  19.985  1.00  0.00           H  
ATOM   3175  HB3 LEU A 203      24.085   2.685  21.632  1.00  0.00           H  
ATOM   3176  HB2 LEU A 203      25.123   3.625  20.619  1.00  0.00           H  
ATOM   3177  HG  LEU A 203      24.364   2.102  18.682  1.00  0.00           H  
ATOM   3178 HD11 LEU A 203      26.333   1.088  18.891  1.00  0.00           H  
ATOM   3179 HD12 LEU A 203      26.517   1.913  20.424  1.00  0.00           H  
ATOM   3180 HD13 LEU A 203      25.901   0.274  20.387  1.00  0.00           H  
ATOM   3181 HD21 LEU A 203      23.797  -0.305  19.990  1.00  0.00           H  
ATOM   3182 HD22 LEU A 203      22.823   0.861  20.872  1.00  0.00           H  
ATOM   3183 HD23 LEU A 203      22.653   0.700  19.137  1.00  0.00           H  
ATOM   3184  N   ALA A 204      21.942   6.039  20.839  1.00  8.74           N  
ATOM   3185  CA  ALA A 204      21.533   7.164  21.678  1.00  9.15           C  
ATOM   3186  C   ALA A 204      20.466   6.780  22.712  1.00  9.40           C  
ATOM   3187  O   ALA A 204      19.430   6.230  22.339  1.00  8.82           O  
ATOM   3188  CB  ALA A 204      21.021   8.291  20.774  1.00  9.54           C  
ATOM   3189  H   ALA A 204      21.783   6.155  19.849  1.00  0.00           H  
ATOM   3190  HA  ALA A 204      22.423   7.524  22.200  1.00  0.00           H  
ATOM   3191  HB1 ALA A 204      20.705   9.157  21.356  1.00  0.00           H  
ATOM   3192  HB2 ALA A 204      21.794   8.626  20.082  1.00  0.00           H  
ATOM   3193  HB3 ALA A 204      20.168   7.955  20.185  1.00  0.00           H  
ATOM   3194  N   GLU A 205      20.757   7.090  23.985  1.00  8.96           N  
ATOM   3195  CA  GLU A 205      19.966   6.751  25.169  1.00  9.28           C  
ATOM   3196  C   GLU A 205      18.788   7.721  25.399  1.00  9.45           C  
ATOM   3197  O   GLU A 205      18.740   8.390  26.432  1.00 10.08           O  
ATOM   3198  CB  GLU A 205      20.929   6.653  26.373  1.00  9.86           C  
ATOM   3199  CG  GLU A 205      21.883   5.445  26.258  1.00 10.39           C  
ATOM   3200  CD  GLU A 205      22.754   5.182  27.487  1.00 11.52           C  
ATOM   3201  OE1 GLU A 205      23.011   6.138  28.251  1.00 15.52           O  
ATOM   3202  OE2 GLU A 205      23.140   4.004  27.647  1.00 11.46           O1-
ATOM   3203  H   GLU A 205      21.630   7.558  24.180  1.00  0.00           H  
ATOM   3204  HA  GLU A 205      19.520   5.767  25.027  1.00  0.00           H  
ATOM   3205  HB3 GLU A 205      20.364   6.596  27.300  1.00  0.00           H  
ATOM   3206  HB2 GLU A 205      21.517   7.569  26.447  1.00  0.00           H  
ATOM   3207  HG3 GLU A 205      22.537   5.562  25.394  1.00  0.00           H  
ATOM   3208  HG2 GLU A 205      21.297   4.546  26.088  1.00  0.00           H  
ATOM   3209  N   GLY A 206      17.869   7.781  24.421  1.00  9.56           N  
ATOM   3210  CA  GLY A 206      16.745   8.717  24.407  1.00  9.92           C  
ATOM   3211  C   GLY A 206      15.381   8.031  24.258  1.00  8.31           C  
ATOM   3212  O   GLY A 206      14.370   8.729  24.331  1.00  9.94           O  
ATOM   3213  H   GLY A 206      18.003   7.214  23.594  1.00  0.00           H  
ATOM   3214  HA3 GLY A 206      16.881   9.398  23.567  1.00  0.00           H  
ATOM   3215  HA2 GLY A 206      16.715   9.327  25.306  1.00  0.00           H  
ATOM   3216  N   VAL A 207      15.329   6.706  24.032  1.00  8.79           N  
ATOM   3217  CA  VAL A 207      14.091   5.983  23.722  1.00  7.95           C  
ATOM   3218  C   VAL A 207      13.365   5.514  24.995  1.00  7.61           C  
ATOM   3219  O   VAL A 207      13.989   4.901  25.858  1.00  8.36           O  
ATOM   3220  CB  VAL A 207      14.358   4.742  22.820  1.00  8.09           C  
ATOM   3221  CG1 VAL A 207      13.083   3.941  22.483  1.00  8.14           C  
ATOM   3222  CG2 VAL A 207      15.050   5.131  21.501  1.00  8.66           C  
ATOM   3223  H   VAL A 207      16.180   6.164  24.017  1.00  0.00           H  
ATOM   3224  HA  VAL A 207      13.421   6.639  23.173  1.00  0.00           H  
ATOM   3225  HB  VAL A 207      15.036   4.069  23.347  1.00  0.00           H  
ATOM   3226 HG11 VAL A 207      13.282   3.177  21.732  1.00  0.00           H  
ATOM   3227 HG12 VAL A 207      12.676   3.427  23.351  1.00  0.00           H  
ATOM   3228 HG13 VAL A 207      12.305   4.595  22.089  1.00  0.00           H  
ATOM   3229 HG21 VAL A 207      15.260   4.249  20.896  1.00  0.00           H  
ATOM   3230 HG22 VAL A 207      14.418   5.789  20.906  1.00  0.00           H  
ATOM   3231 HG23 VAL A 207      16.001   5.637  21.668  1.00  0.00           H  
ATOM   3232  N   THR A 208      12.046   5.757  25.050  1.00  6.75           N  
ATOM   3233  CA  THR A 208      11.132   5.137  26.007  1.00  6.76           C  
ATOM   3234  C   THR A 208      10.400   3.999  25.278  1.00  6.64           C  
ATOM   3235  O   THR A 208       9.474   4.255  24.506  1.00  6.64           O  
ATOM   3236  CB  THR A 208      10.087   6.150  26.548  1.00  7.67           C  
ATOM   3237  OG1 THR A 208      10.770   7.177  27.238  1.00  8.57           O  
ATOM   3238  CG2 THR A 208       9.053   5.543  27.517  1.00  7.48           C  
ATOM   3239  H   THR A 208      11.613   6.306  24.319  1.00  0.00           H  
ATOM   3240  HA  THR A 208      11.678   4.721  26.857  1.00  0.00           H  
ATOM   3241  HB  THR A 208       9.559   6.626  25.719  1.00  0.00           H  
ATOM   3242  HG1 THR A 208      11.327   7.645  26.612  1.00  0.00           H  
ATOM   3243 HG21 THR A 208       8.453   6.322  27.988  1.00  0.00           H  
ATOM   3244 HG22 THR A 208       8.363   4.867  27.012  1.00  0.00           H  
ATOM   3245 HG23 THR A 208       9.542   4.983  28.315  1.00  0.00           H  
ATOM   3246  N   TRP A 209      10.866   2.760  25.501  1.00  5.99           N  
ATOM   3247  CA  TRP A 209      10.305   1.556  24.886  1.00  6.07           C  
ATOM   3248  C   TRP A 209       8.905   1.226  25.401  1.00  6.22           C  
ATOM   3249  O   TRP A 209       8.625   1.440  26.577  1.00  7.21           O  
ATOM   3250  CB  TRP A 209      11.255   0.369  25.098  1.00  6.08           C  
ATOM   3251  CG  TRP A 209      12.464   0.445  24.230  1.00  5.97           C  
ATOM   3252  CD1 TRP A 209      13.638   1.023  24.557  1.00  6.56           C  
ATOM   3253  NE1 TRP A 209      14.466   1.025  23.455  1.00  6.71           N  
ATOM   3254  CE2 TRP A 209      13.857   0.467  22.354  1.00  6.14           C  
ATOM   3255  CD2 TRP A 209      12.567   0.082  22.823  1.00  6.04           C  
ATOM   3256  CE3 TRP A 209      11.688  -0.508  21.887  1.00  6.41           C  
ATOM   3257  CZ3 TRP A 209      12.082  -0.707  20.550  1.00  5.96           C  
ATOM   3258  CH2 TRP A 209      13.361  -0.304  20.115  1.00  6.12           C  
ATOM   3259  CZ2 TRP A 209      14.259   0.282  21.021  1.00  6.30           C  
ATOM   3260  H   TRP A 209      11.632   2.618  26.144  1.00  0.00           H  
ATOM   3261  HA  TRP A 209      10.217   1.733  23.812  1.00  0.00           H  
ATOM   3262  HB3 TRP A 209      10.752  -0.567  24.850  1.00  0.00           H  
ATOM   3263  HB2 TRP A 209      11.551   0.289  26.145  1.00  0.00           H  
ATOM   3264  HD1 TRP A 209      13.850   1.442  25.528  1.00  0.00           H  
ATOM   3265  HE1 TRP A 209      15.400   1.417  23.463  1.00  0.00           H  
ATOM   3266  HE3 TRP A 209      10.697  -0.804  22.199  1.00  0.00           H  
ATOM   3267  HZ3 TRP A 209      11.388  -1.152  19.855  1.00  0.00           H  
ATOM   3268  HH2 TRP A 209      13.653  -0.426  19.084  1.00  0.00           H  
ATOM   3269  HZ2 TRP A 209      15.235   0.607  20.693  1.00  0.00           H  
ATOM   3270  N   ILE A 210       8.066   0.716  24.491  1.00  5.97           N  
ATOM   3271  CA  ILE A 210       6.702   0.276  24.756  1.00  6.27           C  
ATOM   3272  C   ILE A 210       6.509  -1.007  23.926  1.00  5.93           C  
ATOM   3273  O   ILE A 210       5.999  -0.956  22.809  1.00  5.85           O  
ATOM   3274  CB  ILE A 210       5.649   1.369  24.375  1.00  6.98           C  
ATOM   3275  CG1 ILE A 210       5.874   2.682  25.168  1.00  8.23           C  
ATOM   3276  CG2 ILE A 210       4.192   0.897  24.575  1.00  7.26           C  
ATOM   3277  CD1 ILE A 210       4.910   3.820  24.811  1.00  9.13           C  
ATOM   3278  H   ILE A 210       8.378   0.614  23.534  1.00  0.00           H  
ATOM   3279  HA  ILE A 210       6.580   0.022  25.810  1.00  0.00           H  
ATOM   3280  HB  ILE A 210       5.776   1.607  23.318  1.00  0.00           H  
ATOM   3281 HG13 ILE A 210       6.882   3.058  25.004  1.00  0.00           H  
ATOM   3282 HG12 ILE A 210       5.799   2.473  26.236  1.00  0.00           H  
ATOM   3283 HG21 ILE A 210       3.494   1.630  24.175  1.00  0.00           H  
ATOM   3284 HG22 ILE A 210       3.960  -0.042  24.075  1.00  0.00           H  
ATOM   3285 HG23 ILE A 210       3.967   0.772  25.632  1.00  0.00           H  
ATOM   3286 HD11 ILE A 210       5.393   4.789  24.940  1.00  0.00           H  
ATOM   3287 HD12 ILE A 210       4.576   3.753  23.776  1.00  0.00           H  
ATOM   3288 HD13 ILE A 210       4.028   3.802  25.448  1.00  0.00           H  
ATOM   3289  N   VAL A 211       6.999  -2.136  24.459  1.00  5.63           N  
ATOM   3290  CA  VAL A 211       6.971  -3.437  23.792  1.00  6.30           C  
ATOM   3291  C   VAL A 211       5.659  -4.160  24.144  1.00  6.62           C  
ATOM   3292  O   VAL A 211       5.459  -4.503  25.309  1.00  6.73           O  
ATOM   3293  CB  VAL A 211       8.182  -4.315  24.222  1.00  6.39           C  
ATOM   3294  CG1 VAL A 211       8.145  -5.748  23.652  1.00  6.91           C  
ATOM   3295  CG2 VAL A 211       9.518  -3.651  23.837  1.00  6.23           C  
ATOM   3296  H   VAL A 211       7.393  -2.119  25.390  1.00  0.00           H  
ATOM   3297  HA  VAL A 211       7.030  -3.297  22.712  1.00  0.00           H  
ATOM   3298  HB  VAL A 211       8.178  -4.403  25.311  1.00  0.00           H  
ATOM   3299 HG11 VAL A 211       9.064  -6.287  23.885  1.00  0.00           H  
ATOM   3300 HG12 VAL A 211       7.324  -6.336  24.061  1.00  0.00           H  
ATOM   3301 HG13 VAL A 211       8.041  -5.738  22.566  1.00  0.00           H  
ATOM   3302 HG21 VAL A 211      10.366  -4.260  24.152  1.00  0.00           H  
ATOM   3303 HG22 VAL A 211       9.595  -3.511  22.758  1.00  0.00           H  
ATOM   3304 HG23 VAL A 211       9.635  -2.675  24.307  1.00  0.00           H  
ATOM   3305  N   LEU A 212       4.793  -4.370  23.135  1.00  7.53           N  
ATOM   3306  CA  LEU A 212       3.506  -5.058  23.276  1.00  8.08           C  
ATOM   3307  C   LEU A 212       3.690  -6.556  23.574  1.00  8.43           C  
ATOM   3308  O   LEU A 212       4.565  -7.196  22.988  1.00  7.75           O  
ATOM   3309  CB  LEU A 212       2.635  -4.870  22.008  1.00  8.14           C  
ATOM   3310  CG  LEU A 212       2.269  -3.410  21.651  1.00  8.33           C  
ATOM   3311  CD1 LEU A 212       1.360  -3.351  20.408  1.00  8.73           C  
ATOM   3312  CD2 LEU A 212       1.654  -2.615  22.818  1.00  8.54           C  
ATOM   3313  H   LEU A 212       5.032  -4.060  22.201  1.00  0.00           H  
ATOM   3314  HA  LEU A 212       2.996  -4.607  24.125  1.00  0.00           H  
ATOM   3315  HB3 LEU A 212       1.707  -5.429  22.139  1.00  0.00           H  
ATOM   3316  HB2 LEU A 212       3.140  -5.327  21.155  1.00  0.00           H  
ATOM   3317  HG  LEU A 212       3.200  -2.918  21.375  1.00  0.00           H  
ATOM   3318 HD11 LEU A 212       1.643  -2.523  19.757  1.00  0.00           H  
ATOM   3319 HD12 LEU A 212       1.426  -4.264  19.819  1.00  0.00           H  
ATOM   3320 HD13 LEU A 212       0.309  -3.219  20.670  1.00  0.00           H  
ATOM   3321 HD21 LEU A 212       0.834  -1.971  22.499  1.00  0.00           H  
ATOM   3322 HD22 LEU A 212       1.259  -3.268  23.595  1.00  0.00           H  
ATOM   3323 HD23 LEU A 212       2.403  -1.965  23.271  1.00  0.00           H  
ATOM   3324  N   LYS A 213       2.841  -7.077  24.476  1.00  9.65           N  
ATOM   3325  CA  LYS A 213       2.840  -8.472  24.908  1.00 10.77           C  
ATOM   3326  C   LYS A 213       2.353  -9.457  23.836  1.00  9.95           C  
ATOM   3327  O   LYS A 213       2.968 -10.513  23.694  1.00 10.50           O  
ATOM   3328  CB  LYS A 213       2.087  -8.607  26.252  1.00 13.78           C  
ATOM   3329  CG  LYS A 213       1.857 -10.060  26.720  1.00 17.93           C  
ATOM   3330  CD  LYS A 213       1.479 -10.150  28.203  1.00 23.20           C  
ATOM   3331  CE  LYS A 213       1.117 -11.565  28.677  1.00 26.57           C  
ATOM   3332  NZ  LYS A 213      -0.143 -12.037  28.079  1.00 30.59           N1+
ATOM   3333  H   LYS A 213       2.148  -6.476  24.906  1.00  0.00           H  
ATOM   3334  HA  LYS A 213       3.877  -8.737  25.100  1.00  0.00           H  
ATOM   3335  HB3 LYS A 213       1.118  -8.108  26.188  1.00  0.00           H  
ATOM   3336  HB2 LYS A 213       2.652  -8.065  27.013  1.00  0.00           H  
ATOM   3337  HG3 LYS A 213       2.759 -10.649  26.551  1.00  0.00           H  
ATOM   3338  HG2 LYS A 213       1.072 -10.514  26.114  1.00  0.00           H  
ATOM   3339  HD3 LYS A 213       0.668  -9.457  28.429  1.00  0.00           H  
ATOM   3340  HD2 LYS A 213       2.339  -9.815  28.779  1.00  0.00           H  
ATOM   3341  HE3 LYS A 213       0.999 -11.568  29.761  1.00  0.00           H  
ATOM   3342  HE2 LYS A 213       1.919 -12.266  28.441  1.00  0.00           H  
ATOM   3343  HZ1 LYS A 213      -0.890 -11.401  28.323  1.00  0.00           H  
ATOM   3344  HZ2 LYS A 213      -0.048 -12.072  27.074  1.00  0.00           H  
ATOM   3345  HZ3 LYS A 213      -0.360 -12.959  28.430  1.00  0.00           H  
ATOM   3346  N   GLU A 214       1.268  -9.111  23.121  1.00  8.69           N  
ATOM   3347  CA  GLU A 214       0.674  -9.971  22.099  1.00  9.56           C  
ATOM   3348  C   GLU A 214       1.498  -9.904  20.792  1.00  9.20           C  
ATOM   3349  O   GLU A 214       1.573  -8.822  20.206  1.00  8.94           O  
ATOM   3350  CB  GLU A 214      -0.792  -9.544  21.870  1.00 10.30           C  
ATOM   3351  CG  GLU A 214      -1.528 -10.447  20.849  1.00 12.13           C  
ATOM   3352  CD  GLU A 214      -3.003 -10.102  20.631  0.70 11.94           C  
ATOM   3353  OE1 GLU A 214      -3.496  -9.164  21.293  0.70  8.72           O  
ATOM   3354  OE2 GLU A 214      -3.614 -10.780  19.778  0.70 15.41           O1-
ATOM   3355  H   GLU A 214       0.819  -8.220  23.279  1.00  0.00           H  
ATOM   3356  HA  GLU A 214       0.638 -10.977  22.512  1.00  0.00           H  
ATOM   3357  HB3 GLU A 214      -0.830  -8.504  21.540  1.00  0.00           H  
ATOM   3358  HB2 GLU A 214      -1.322  -9.574  22.823  1.00  0.00           H  
ATOM   3359  HG3 GLU A 214      -1.472 -11.487  21.173  1.00  0.00           H  
ATOM   3360  HG2 GLU A 214      -1.043 -10.399  19.875  1.00  0.00           H  
ATOM   3361  N   PRO A 215       2.087 -11.039  20.343  1.00  9.34           N  
ATOM   3362  CA  PRO A 215       2.730 -11.101  19.022  1.00  9.61           C  
ATOM   3363  C   PRO A 215       1.683 -11.171  17.895  1.00 10.27           C  
ATOM   3364  O   PRO A 215       0.714 -11.924  18.013  1.00 12.50           O  
ATOM   3365  CB  PRO A 215       3.559 -12.394  19.102  1.00 10.84           C  
ATOM   3366  CG  PRO A 215       2.748 -13.310  20.004  1.00 11.48           C  
ATOM   3367  CD  PRO A 215       2.122 -12.348  21.008  1.00 10.28           C  
ATOM   3368  HA  PRO A 215       3.386 -10.244  18.870  1.00  0.00           H  
ATOM   3369  HB3 PRO A 215       4.517 -12.185  19.576  1.00  0.00           H  
ATOM   3370  HB2 PRO A 215       3.771 -12.841  18.129  1.00  0.00           H  
ATOM   3371  HG3 PRO A 215       3.336 -14.097  20.475  1.00  0.00           H  
ATOM   3372  HG2 PRO A 215       1.961 -13.791  19.423  1.00  0.00           H  
ATOM   3373  HD2 PRO A 215       1.134 -12.705  21.301  1.00  0.00           H  
ATOM   3374  HD3 PRO A 215       2.750 -12.285  21.895  1.00  0.00           H  
ATOM   3375  N   ILE A 216       1.912 -10.418  16.808  1.00  9.70           N  
ATOM   3376  CA  ILE A 216       1.165 -10.602  15.564  1.00  9.43           C  
ATOM   3377  C   ILE A 216       1.651 -11.864  14.825  1.00 10.08           C  
ATOM   3378  O   ILE A 216       2.837 -12.192  14.875  1.00  9.88           O  
ATOM   3379  CB  ILE A 216       1.255  -9.371  14.617  1.00  9.22           C  
ATOM   3380  CG1 ILE A 216       2.674  -8.995  14.120  1.00  8.82           C  
ATOM   3381  CG2 ILE A 216       0.538  -8.165  15.246  1.00  9.29           C  
ATOM   3382  CD1 ILE A 216       2.670  -8.105  12.868  1.00  9.08           C  
ATOM   3383  H   ILE A 216       2.737  -9.835  16.761  1.00  0.00           H  
ATOM   3384  HA  ILE A 216       0.111 -10.746  15.815  1.00  0.00           H  
ATOM   3385  HB  ILE A 216       0.679  -9.634  13.729  1.00  0.00           H  
ATOM   3386 HG13 ILE A 216       3.253  -9.882  13.878  1.00  0.00           H  
ATOM   3387 HG12 ILE A 216       3.223  -8.494  14.916  1.00  0.00           H  
ATOM   3388 HG21 ILE A 216       0.438  -7.344  14.540  1.00  0.00           H  
ATOM   3389 HG22 ILE A 216      -0.467  -8.430  15.573  1.00  0.00           H  
ATOM   3390 HG23 ILE A 216       1.078  -7.793  16.117  1.00  0.00           H  
ATOM   3391 HD11 ILE A 216       3.680  -7.974  12.479  1.00  0.00           H  
ATOM   3392 HD12 ILE A 216       2.067  -8.544  12.073  1.00  0.00           H  
ATOM   3393 HD13 ILE A 216       2.277  -7.113  13.082  1.00  0.00           H  
ATOM   3394  N   SER A 217       0.712 -12.559  14.169  1.00 11.90           N  
ATOM   3395  CA  SER A 217       1.013 -13.733  13.356  1.00 12.32           C  
ATOM   3396  C   SER A 217       1.268 -13.279  11.916  1.00 11.94           C  
ATOM   3397  O   SER A 217       0.396 -12.637  11.333  1.00 11.65           O  
ATOM   3398  CB  SER A 217      -0.166 -14.721  13.415  1.00 13.67           C  
ATOM   3399  OG  SER A 217      -0.242 -15.309  14.697  1.00 19.17           O  
ATOM   3400  H   SER A 217      -0.246 -12.243  14.164  1.00  0.00           H  
ATOM   3401  HA  SER A 217       1.899 -14.245  13.734  1.00  0.00           H  
ATOM   3402  HB3 SER A 217      -0.024 -15.528  12.695  1.00  0.00           H  
ATOM   3403  HB2 SER A 217      -1.112 -14.236  13.173  1.00  0.00           H  
ATOM   3404  HG  SER A 217      -0.520 -14.634  15.320  1.00  0.00           H  
ATOM   3405  N   VAL A 218       2.433 -13.657  11.372  1.00 10.47           N  
ATOM   3406  CA  VAL A 218       2.810 -13.488   9.966  1.00 11.17           C  
ATOM   3407  C   VAL A 218       3.071 -14.883   9.369  1.00 11.90           C  
ATOM   3408  O   VAL A 218       3.366 -15.807  10.123  1.00 10.83           O  
ATOM   3409  CB  VAL A 218       4.097 -12.621   9.833  1.00 11.96           C  
ATOM   3410  CG1 VAL A 218       3.902 -11.251  10.506  1.00 12.61           C  
ATOM   3411  CG2 VAL A 218       5.414 -13.271  10.316  1.00 11.79           C  
ATOM   3412  H   VAL A 218       3.085 -14.195  11.929  1.00  0.00           H  
ATOM   3413  HA  VAL A 218       1.999 -13.024   9.400  1.00  0.00           H  
ATOM   3414  HB  VAL A 218       4.230 -12.416   8.769  1.00  0.00           H  
ATOM   3415 HG11 VAL A 218       4.725 -10.581  10.269  1.00  0.00           H  
ATOM   3416 HG12 VAL A 218       2.980 -10.775  10.175  1.00  0.00           H  
ATOM   3417 HG13 VAL A 218       3.854 -11.340  11.592  1.00  0.00           H  
ATOM   3418 HG21 VAL A 218       6.248 -12.576  10.218  1.00  0.00           H  
ATOM   3419 HG22 VAL A 218       5.354 -13.558  11.365  1.00  0.00           H  
ATOM   3420 HG23 VAL A 218       5.679 -14.157   9.739  1.00  0.00           H  
ATOM   3421  N   SER A 219       2.944 -15.046   8.041  1.00 11.47           N  
ATOM   3422  CA  SER A 219       3.174 -16.345   7.398  1.00 12.23           C  
ATOM   3423  C   SER A 219       4.666 -16.622   7.158  1.00 12.76           C  
ATOM   3424  O   SER A 219       5.491 -15.708   7.231  1.00 12.89           O  
ATOM   3425  CB  SER A 219       2.311 -16.486   6.127  1.00 12.10           C  
ATOM   3426  OG  SER A 219       2.875 -15.889   4.979  1.00 12.99           O  
ATOM   3427  H   SER A 219       2.717 -14.265   7.441  1.00  0.00           H  
ATOM   3428  HA  SER A 219       2.823 -17.120   8.077  1.00  0.00           H  
ATOM   3429  HB3 SER A 219       1.312 -16.092   6.288  1.00  0.00           H  
ATOM   3430  HB2 SER A 219       2.176 -17.545   5.906  1.00  0.00           H  
ATOM   3431  HG  SER A 219       2.892 -16.560   4.285  1.00  0.00           H  
ATOM   3432  N  ASER A 220       4.968 -17.892   6.840  0.50 13.63           N  
ATOM   3433  N  BSER A 220       4.924 -17.936   6.934  0.50 14.00           N  
ATOM   3434  CA ASER A 220       6.295 -18.339   6.420  0.50 14.22           C  
ATOM   3435  CA BSER A 220       6.252 -18.384   6.471  0.50 14.84           C  
ATOM   3436  C  ASER A 220       6.757 -17.669   5.109  0.50 13.95           C  
ATOM   3437  C  BSER A 220       6.640 -17.631   5.195  0.50 14.29           C  
ATOM   3438  O  ASER A 220       7.925 -17.303   5.022  0.50 13.70           O  
ATOM   3439  O  BSER A 220       7.760 -17.156   5.119  0.50 13.97           O  
ATOM   3440  CB ASER A 220       6.334 -19.880   6.371  0.50 15.67           C  
ATOM   3441  CB BSER A 220       6.260 -19.879   6.265  0.50 16.71           C  
ATOM   3442  OG ASER A 220       5.542 -20.404   5.323  0.50 17.39           O  
ATOM   3443  OG BSER A 220       7.533 -20.403   6.578  0.50 19.76           O  
ATOM   3444  H  ASER A 220       4.235 -18.585   6.786  0.50  0.00           H  
ATOM   3445  H  BSER A 220       4.249 -18.661   7.130  0.50  0.00           H  
ATOM   3446  HA ASER A 220       6.987 -18.039   7.207  0.50  0.00           H  
ATOM   3447  HA BSER A 220       6.982 -18.143   7.244  0.50  0.00           H  
ATOM   3448  HB3ASER A 220       5.998 -20.303   7.318  0.50  0.00           H  
ATOM   3449  HB3BSER A 220       6.020 -20.104   5.226  0.50  0.00           H  
ATOM   3450  HB2ASER A 220       7.360 -20.219   6.225  0.50  0.00           H  
ATOM   3451  HB2BSER A 220       5.510 -20.338   6.909  0.50  0.00           H  
ATOM   3452  HG ASER A 220       5.588 -21.363   5.345  0.50  0.00           H  
ATOM   3453  HG BSER A 220       7.530 -21.354   6.445  0.50  0.00           H  
ATOM   3454  N   GLU A 221       5.829 -17.452   4.159  1.00 13.70           N  
ATOM   3455  CA  GLU A 221       6.062 -16.754   2.891  1.00 15.08           C  
ATOM   3456  C   GLU A 221       6.400 -15.262   3.077  1.00 13.17           C  
ATOM   3457  O   GLU A 221       7.235 -14.749   2.332  1.00 15.75           O  
ATOM   3458  CB  GLU A 221       4.853 -16.895   1.932  1.00 16.59           C  
ATOM   3459  CG  GLU A 221       4.421 -18.335   1.566  1.00 19.00           C  
ATOM   3460  CD  GLU A 221       3.628 -19.093   2.638  1.00 22.40           C  
ATOM   3461  OE1 GLU A 221       3.103 -18.429   3.560  1.00 24.59           O  
ATOM   3462  OE2 GLU A 221       3.552 -20.333   2.507  1.00 27.55           O1-
ATOM   3463  H   GLU A 221       4.889 -17.801   4.298  1.00  0.00           H  
ATOM   3464  HA  GLU A 221       6.920 -17.230   2.415  1.00  0.00           H  
ATOM   3465  HB3 GLU A 221       5.100 -16.386   0.999  1.00  0.00           H  
ATOM   3466  HB2 GLU A 221       3.998 -16.343   2.328  1.00  0.00           H  
ATOM   3467  HG3 GLU A 221       5.298 -18.923   1.291  1.00  0.00           H  
ATOM   3468  HG2 GLU A 221       3.790 -18.298   0.678  1.00  0.00           H  
ATOM   3469  N   GLN A 222       5.761 -14.603   4.062  1.00 13.32           N  
ATOM   3470  CA  GLN A 222       5.984 -13.194   4.397  1.00 11.58           C  
ATOM   3471  C   GLN A 222       7.389 -12.917   4.959  1.00 12.67           C  
ATOM   3472  O   GLN A 222       8.032 -11.972   4.501  1.00 11.62           O  
ATOM   3473  CB  GLN A 222       4.873 -12.679   5.340  1.00 11.00           C  
ATOM   3474  CG  GLN A 222       3.510 -12.504   4.638  1.00 10.76           C  
ATOM   3475  CD  GLN A 222       2.419 -11.935   5.552  1.00  9.85           C  
ATOM   3476  OE1 GLN A 222       2.394 -12.186   6.755  1.00 11.37           O  
ATOM   3477  NE2 GLN A 222       1.486 -11.183   4.969  1.00  9.83           N  
ATOM   3478  H   GLN A 222       5.085 -15.095   4.630  1.00  0.00           H  
ATOM   3479  HA  GLN A 222       5.911 -12.630   3.466  1.00  0.00           H  
ATOM   3480  HB3 GLN A 222       5.173 -11.717   5.757  1.00  0.00           H  
ATOM   3481  HB2 GLN A 222       4.770 -13.354   6.190  1.00  0.00           H  
ATOM   3482  HG3 GLN A 222       3.160 -13.454   4.239  1.00  0.00           H  
ATOM   3483  HG2 GLN A 222       3.624 -11.846   3.776  1.00  0.00           H  
ATOM   3484 HE22 GLN A 222       0.745 -10.763   5.516  1.00  0.00           H  
ATOM   3485 HE21 GLN A 222       1.495 -11.049   3.966  1.00  0.00           H  
ATOM   3486  N   VAL A 223       7.854 -13.760   5.901  1.00 13.69           N  
ATOM   3487  CA  VAL A 223       9.194 -13.659   6.489  1.00 14.22           C  
ATOM   3488  C   VAL A 223      10.307 -14.225   5.574  1.00 15.60           C  
ATOM   3489  O   VAL A 223      11.450 -13.798   5.707  1.00 13.84           O  
ATOM   3490  CB  VAL A 223       9.260 -14.313   7.902  1.00 16.89           C  
ATOM   3491  CG1 VAL A 223       9.150 -15.849   7.899  1.00 19.41           C  
ATOM   3492  CG2 VAL A 223      10.497 -13.876   8.713  1.00 16.75           C  
ATOM   3493  H   VAL A 223       7.272 -14.520   6.228  1.00  0.00           H  
ATOM   3494  HA  VAL A 223       9.411 -12.597   6.621  1.00  0.00           H  
ATOM   3495  HB  VAL A 223       8.394 -13.944   8.454  1.00  0.00           H  
ATOM   3496 HG11 VAL A 223       9.170 -16.243   8.914  1.00  0.00           H  
ATOM   3497 HG12 VAL A 223       8.212 -16.162   7.447  1.00  0.00           H  
ATOM   3498 HG13 VAL A 223       9.963 -16.327   7.354  1.00  0.00           H  
ATOM   3499 HG21 VAL A 223      10.441 -14.243   9.739  1.00  0.00           H  
ATOM   3500 HG22 VAL A 223      11.425 -14.255   8.285  1.00  0.00           H  
ATOM   3501 HG23 VAL A 223      10.573 -12.789   8.762  1.00  0.00           H  
ATOM   3502  N   LEU A 224       9.974 -15.120   4.624  1.00 17.12           N  
ATOM   3503  CA  LEU A 224      10.902 -15.576   3.581  1.00 18.61           C  
ATOM   3504  C   LEU A 224      11.243 -14.466   2.572  1.00 16.68           C  
ATOM   3505  O   LEU A 224      12.391 -14.400   2.137  1.00 16.49           O  
ATOM   3506  CB  LEU A 224      10.339 -16.821   2.860  1.00 20.80           C  
ATOM   3507  CG  LEU A 224      10.611 -18.149   3.602  1.00 24.47           C  
ATOM   3508  CD1 LEU A 224       9.699 -19.283   3.082  1.00 27.60           C  
ATOM   3509  CD2 LEU A 224      12.109 -18.531   3.576  1.00 26.02           C  
ATOM   3510  H   LEU A 224       9.027 -15.469   4.571  1.00  0.00           H  
ATOM   3511  HA  LEU A 224      11.840 -15.848   4.066  1.00  0.00           H  
ATOM   3512  HB3 LEU A 224      10.758 -16.907   1.856  1.00  0.00           H  
ATOM   3513  HB2 LEU A 224       9.269 -16.680   2.712  1.00  0.00           H  
ATOM   3514  HG  LEU A 224      10.350 -17.995   4.649  1.00  0.00           H  
ATOM   3515 HD11 LEU A 224       9.110 -19.705   3.897  1.00  0.00           H  
ATOM   3516 HD12 LEU A 224       8.991 -18.930   2.331  1.00  0.00           H  
ATOM   3517 HD13 LEU A 224      10.253 -20.103   2.628  1.00  0.00           H  
ATOM   3518 HD21 LEU A 224      12.291 -19.517   3.147  1.00  0.00           H  
ATOM   3519 HD22 LEU A 224      12.704 -17.824   2.998  1.00  0.00           H  
ATOM   3520 HD23 LEU A 224      12.520 -18.545   4.585  1.00  0.00           H  
ATOM   3521  N   LYS A 225      10.269 -13.597   2.254  1.00 16.07           N  
ATOM   3522  CA  LYS A 225      10.455 -12.427   1.391  1.00 16.53           C  
ATOM   3523  C   LYS A 225      11.251 -11.287   2.056  1.00 12.93           C  
ATOM   3524  O   LYS A 225      11.905 -10.534   1.333  1.00 13.66           O  
ATOM   3525  CB  LYS A 225       9.084 -11.964   0.865  1.00 18.27           C  
ATOM   3526  CG  LYS A 225       8.525 -12.894  -0.230  1.00 21.64           C  
ATOM   3527  CD  LYS A 225       7.099 -12.517  -0.654  1.00 27.45           C  
ATOM   3528  CE  LYS A 225       6.563 -13.347  -1.827  1.00 28.90           C  
ATOM   3529  NZ  LYS A 225       5.202 -12.919  -2.198  1.00 30.97           N1+
ATOM   3530  H   LYS A 225       9.345 -13.720   2.646  1.00  0.00           H  
ATOM   3531  HA  LYS A 225      11.046 -12.748   0.531  1.00  0.00           H  
ATOM   3532  HB3 LYS A 225       9.167 -10.962   0.441  1.00  0.00           H  
ATOM   3533  HB2 LYS A 225       8.382 -11.884   1.696  1.00  0.00           H  
ATOM   3534  HG3 LYS A 225       8.538 -13.928   0.114  1.00  0.00           H  
ATOM   3535  HG2 LYS A 225       9.184 -12.857  -1.099  1.00  0.00           H  
ATOM   3536  HD3 LYS A 225       7.065 -11.458  -0.912  1.00  0.00           H  
ATOM   3537  HD2 LYS A 225       6.437 -12.659   0.201  1.00  0.00           H  
ATOM   3538  HE3 LYS A 225       6.543 -14.406  -1.566  1.00  0.00           H  
ATOM   3539  HE2 LYS A 225       7.213 -13.239  -2.696  1.00  0.00           H  
ATOM   3540  HZ1 LYS A 225       4.579 -13.051  -1.414  1.00  0.00           H  
ATOM   3541  HZ2 LYS A 225       5.206 -11.942  -2.457  1.00  0.00           H  
ATOM   3542  HZ3 LYS A 225       4.874 -13.468  -2.980  1.00  0.00           H  
ATOM   3543  N   PHE A 226      11.247 -11.213   3.402  1.00 11.39           N  
ATOM   3544  CA  PHE A 226      12.156 -10.364   4.185  1.00 11.41           C  
ATOM   3545  C   PHE A 226      13.632 -10.783   4.022  1.00 11.39           C  
ATOM   3546  O   PHE A 226      14.491  -9.918   3.869  1.00 10.50           O  
ATOM   3547  CB  PHE A 226      11.772 -10.375   5.685  1.00 11.83           C  
ATOM   3548  CG  PHE A 226      10.631  -9.499   6.180  1.00 12.35           C  
ATOM   3549  CD1 PHE A 226       9.524  -9.159   5.371  1.00 13.60           C  
ATOM   3550  CE1 PHE A 226       8.462  -8.442   5.910  1.00 13.06           C  
ATOM   3551  CZ  PHE A 226       8.458  -8.097   7.256  1.00 13.75           C  
ATOM   3552  CD2 PHE A 226      10.587  -9.174   7.553  1.00 13.09           C  
ATOM   3553  CE2 PHE A 226       9.512  -8.473   8.077  1.00 13.48           C  
ATOM   3554  H   PHE A 226      10.670 -11.851   3.931  1.00  0.00           H  
ATOM   3555  HA  PHE A 226      12.076  -9.339   3.818  1.00  0.00           H  
ATOM   3556  HB3 PHE A 226      12.641 -10.086   6.272  1.00  0.00           H  
ATOM   3557  HB2 PHE A 226      11.547 -11.387   6.003  1.00  0.00           H  
ATOM   3558  HD1 PHE A 226       9.490  -9.448   4.332  1.00  0.00           H  
ATOM   3559  HE1 PHE A 226       7.630  -8.159   5.284  1.00  0.00           H  
ATOM   3560  HZ  PHE A 226       7.628  -7.547   7.672  1.00  0.00           H  
ATOM   3561  HD2 PHE A 226      11.390  -9.476   8.208  1.00  0.00           H  
ATOM   3562  HE2 PHE A 226       9.494  -8.228   9.128  1.00  0.00           H  
ATOM   3563  N   ARG A 227      13.887 -12.104   4.042  1.00 11.99           N  
ATOM   3564  CA  ARG A 227      15.216 -12.718   3.933  1.00 13.10           C  
ATOM   3565  C   ARG A 227      15.844 -12.623   2.527  1.00 15.62           C  
ATOM   3566  O   ARG A 227      17.059 -12.788   2.420  1.00 16.23           O  
ATOM   3567  CB  ARG A 227      15.138 -14.188   4.405  1.00 13.27           C  
ATOM   3568  CG  ARG A 227      14.731 -14.348   5.882  1.00 13.78           C  
ATOM   3569  CD  ARG A 227      14.374 -15.789   6.265  1.00 13.55           C  
ATOM   3570  NE  ARG A 227      13.933 -15.842   7.663  1.00 14.15           N  
ATOM   3571  CZ  ARG A 227      13.078 -16.718   8.212  1.00 15.84           C  
ATOM   3572  NH1 ARG A 227      12.504 -17.698   7.504  1.00 16.00           N  
ATOM   3573  NH2 ARG A 227      12.783 -16.607   9.510  1.00 15.77           N1+
ATOM   3574  H   ARG A 227      13.117 -12.748   4.163  1.00  0.00           H  
ATOM   3575  HA  ARG A 227      15.879 -12.176   4.608  1.00  0.00           H  
ATOM   3576  HB3 ARG A 227      16.097 -14.686   4.256  1.00  0.00           H  
ATOM   3577  HB2 ARG A 227      14.424 -14.720   3.775  1.00  0.00           H  
ATOM   3578  HG3 ARG A 227      13.878 -13.713   6.112  1.00  0.00           H  
ATOM   3579  HG2 ARG A 227      15.524 -13.986   6.533  1.00  0.00           H  
ATOM   3580  HD3 ARG A 227      15.218 -16.465   6.128  1.00  0.00           H  
ATOM   3581  HD2 ARG A 227      13.570 -16.136   5.616  1.00  0.00           H  
ATOM   3582  HE  ARG A 227      14.402 -15.192   8.285  1.00  0.00           H  
ATOM   3583 HH12 ARG A 227      11.871 -18.338   7.970  1.00  0.00           H  
ATOM   3584 HH11 ARG A 227      12.708 -17.812   6.523  1.00  0.00           H  
ATOM   3585 HH22 ARG A 227      12.143 -17.283   9.923  1.00  0.00           H  
ATOM   3586 HH21 ARG A 227      13.203 -15.893  10.088  1.00  0.00           H  
ATOM   3587  N   LYS A 228      15.034 -12.340   1.488  1.00 15.21           N  
ATOM   3588  CA  LYS A 228      15.491 -12.116   0.111  1.00 17.31           C  
ATOM   3589  C   LYS A 228      16.135 -10.736  -0.127  1.00 16.17           C  
ATOM   3590  O   LYS A 228      16.785 -10.565  -1.159  1.00 18.79           O  
ATOM   3591  CB  LYS A 228      14.330 -12.365  -0.875  1.00 19.19           C  
ATOM   3592  CG  LYS A 228      13.964 -13.855  -1.008  1.00 22.75           C  
ATOM   3593  CD  LYS A 228      12.859 -14.144  -2.037  1.00 27.45           C  
ATOM   3594  CE  LYS A 228      13.305 -13.928  -3.493  1.00 32.12           C  
ATOM   3595  NZ  LYS A 228      12.249 -14.315  -4.443  1.00 36.43           N1+
ATOM   3596  H   LYS A 228      14.044 -12.225   1.654  1.00  0.00           H  
ATOM   3597  HA  LYS A 228      16.270 -12.851  -0.103  1.00  0.00           H  
ATOM   3598  HB3 LYS A 228      14.622 -12.002  -1.860  1.00  0.00           H  
ATOM   3599  HB2 LYS A 228      13.455 -11.781  -0.586  1.00  0.00           H  
ATOM   3600  HG3 LYS A 228      13.646 -14.233  -0.039  1.00  0.00           H  
ATOM   3601  HG2 LYS A 228      14.855 -14.429  -1.266  1.00  0.00           H  
ATOM   3602  HD3 LYS A 228      11.995 -13.514  -1.821  1.00  0.00           H  
ATOM   3603  HD2 LYS A 228      12.520 -15.172  -1.906  1.00  0.00           H  
ATOM   3604  HE3 LYS A 228      14.195 -14.521  -3.706  1.00  0.00           H  
ATOM   3605  HE2 LYS A 228      13.562 -12.884  -3.672  1.00  0.00           H  
ATOM   3606  HZ1 LYS A 228      11.426 -13.751  -4.283  1.00  0.00           H  
ATOM   3607  HZ2 LYS A 228      12.575 -14.168  -5.388  1.00  0.00           H  
ATOM   3608  HZ3 LYS A 228      12.020 -15.290  -4.316  1.00  0.00           H  
ATOM   3609  N   LEU A 229      15.984  -9.794   0.823  1.00 14.56           N  
ATOM   3610  CA  LEU A 229      16.684  -8.504   0.839  1.00 13.19           C  
ATOM   3611  C   LEU A 229      18.199  -8.690   1.055  1.00 13.04           C  
ATOM   3612  O   LEU A 229      18.625  -9.732   1.550  1.00 12.99           O  
ATOM   3613  CB  LEU A 229      16.079  -7.613   1.948  1.00 12.54           C  
ATOM   3614  CG  LEU A 229      14.603  -7.216   1.717  1.00 11.97           C  
ATOM   3615  CD1 LEU A 229      14.020  -6.518   2.960  1.00 12.32           C  
ATOM   3616  CD2 LEU A 229      14.432  -6.361   0.447  1.00 12.47           C  
ATOM   3617  H   LEU A 229      15.439 -10.008   1.646  1.00  0.00           H  
ATOM   3618  HA  LEU A 229      16.544  -8.026  -0.132  1.00  0.00           H  
ATOM   3619  HB3 LEU A 229      16.672  -6.703   2.057  1.00  0.00           H  
ATOM   3620  HB2 LEU A 229      16.164  -8.135   2.901  1.00  0.00           H  
ATOM   3621  HG  LEU A 229      14.019  -8.127   1.577  1.00  0.00           H  
ATOM   3622 HD11 LEU A 229      13.627  -5.526   2.739  1.00  0.00           H  
ATOM   3623 HD12 LEU A 229      13.205  -7.102   3.386  1.00  0.00           H  
ATOM   3624 HD13 LEU A 229      14.768  -6.391   3.742  1.00  0.00           H  
ATOM   3625 HD21 LEU A 229      13.656  -5.601   0.543  1.00  0.00           H  
ATOM   3626 HD22 LEU A 229      15.356  -5.844   0.189  1.00  0.00           H  
ATOM   3627 HD23 LEU A 229      14.158  -6.991  -0.399  1.00  0.00           H  
ATOM   3628  N   ASN A 230      18.981  -7.677   0.657  1.00 14.24           N  
ATOM   3629  CA  ASN A 230      20.445  -7.648   0.690  1.00 16.12           C  
ATOM   3630  C   ASN A 230      20.913  -6.461   1.539  1.00 15.62           C  
ATOM   3631  O   ASN A 230      20.412  -5.350   1.357  1.00 16.09           O  
ATOM   3632  CB  ASN A 230      20.961  -7.474  -0.760  1.00 18.71           C  
ATOM   3633  CG  ASN A 230      20.988  -8.720  -1.652  1.00 19.23           C  
ATOM   3634  OD1 ASN A 230      21.594  -8.678  -2.720  1.00 25.99           O  
ATOM   3635  ND2 ASN A 230      20.346  -9.824  -1.260  1.00 18.80           N  
ATOM   3636  H   ASN A 230      18.550  -6.858   0.245  1.00  0.00           H  
ATOM   3637  HA  ASN A 230      20.812  -8.587   1.107  1.00  0.00           H  
ATOM   3638  HB3 ASN A 230      21.986  -7.110  -0.730  1.00  0.00           H  
ATOM   3639  HB2 ASN A 230      20.402  -6.696  -1.276  1.00  0.00           H  
ATOM   3640 HD22 ASN A 230      20.373 -10.652  -1.844  1.00  0.00           H  
ATOM   3641 HD21 ASN A 230      19.840  -9.849  -0.385  1.00  0.00           H  
ATOM   3642  N   PHE A 231      21.915  -6.721   2.399  1.00 16.14           N  
ATOM   3643  CA  PHE A 231      22.685  -5.712   3.139  1.00 16.02           C  
ATOM   3644  C   PHE A 231      23.504  -4.794   2.214  1.00 17.39           C  
ATOM   3645  O   PHE A 231      23.601  -3.595   2.472  1.00 17.07           O  
ATOM   3646  CB  PHE A 231      23.659  -6.405   4.122  1.00 16.86           C  
ATOM   3647  CG  PHE A 231      23.086  -7.001   5.398  1.00 15.23           C  
ATOM   3648  CD1 PHE A 231      22.297  -6.221   6.270  1.00 15.98           C  
ATOM   3649  CE1 PHE A 231      21.898  -6.731   7.497  1.00 15.28           C  
ATOM   3650  CZ  PHE A 231      22.276  -8.012   7.880  1.00 14.92           C  
ATOM   3651  CD2 PHE A 231      23.485  -8.290   5.814  1.00 16.22           C  
ATOM   3652  CE2 PHE A 231      23.068  -8.787   7.042  1.00 13.47           C  
ATOM   3653  H   PHE A 231      22.268  -7.668   2.465  1.00  0.00           H  
ATOM   3654  HA  PHE A 231      21.991  -5.077   3.692  1.00  0.00           H  
ATOM   3655  HB3 PHE A 231      24.436  -5.707   4.441  1.00  0.00           H  
ATOM   3656  HB2 PHE A 231      24.186  -7.195   3.583  1.00  0.00           H  
ATOM   3657  HD1 PHE A 231      22.013  -5.217   5.998  1.00  0.00           H  
ATOM   3658  HE1 PHE A 231      21.295  -6.125   8.157  1.00  0.00           H  
ATOM   3659  HZ  PHE A 231      21.963  -8.407   8.835  1.00  0.00           H  
ATOM   3660  HD2 PHE A 231      24.118  -8.897   5.182  1.00  0.00           H  
ATOM   3661  HE2 PHE A 231      23.365  -9.780   7.349  1.00  0.00           H  
ATOM   3662  N   ASN A 232      24.087  -5.403   1.170  1.00 17.62           N  
ATOM   3663  CA  ASN A 232      24.944  -4.779   0.163  1.00 21.37           C  
ATOM   3664  C   ASN A 232      24.161  -3.898  -0.827  1.00 21.26           C  
ATOM   3665  O   ASN A 232      22.947  -4.053  -0.967  1.00 19.56           O  
ATOM   3666  CB  ASN A 232      25.735  -5.894  -0.568  1.00 21.07           C  
ATOM   3667  CG  ASN A 232      24.866  -6.953  -1.260  1.00 21.56           C  
ATOM   3668  OD1 ASN A 232      24.374  -7.865  -0.602  1.00 22.08           O  
ATOM   3669  ND2 ASN A 232      24.676  -6.846  -2.576  1.00 25.74           N  
ATOM   3670  H   ASN A 232      23.932  -6.393   1.041  1.00  0.00           H  
ATOM   3671  HA  ASN A 232      25.660  -4.149   0.694  1.00  0.00           H  
ATOM   3672  HB3 ASN A 232      26.372  -6.413   0.150  1.00  0.00           H  
ATOM   3673  HB2 ASN A 232      26.420  -5.457  -1.289  1.00  0.00           H  
ATOM   3674 HD22 ASN A 232      24.114  -7.530  -3.063  1.00  0.00           H  
ATOM   3675 HD21 ASN A 232      25.069  -6.070  -3.093  1.00  0.00           H  
ATOM   3676  N   GLY A 233      24.903  -3.031  -1.533  1.00 25.05           N  
ATOM   3677  CA  GLY A 233      24.417  -2.241  -2.663  1.00 25.71           C  
ATOM   3678  C   GLY A 233      24.430  -3.083  -3.950  1.00 27.02           C  
ATOM   3679  O   GLY A 233      24.941  -4.205  -3.981  1.00 25.31           O  
ATOM   3680  H   GLY A 233      25.903  -2.991  -1.361  1.00  0.00           H  
ATOM   3681  HA3 GLY A 233      25.073  -1.380  -2.793  1.00  0.00           H  
ATOM   3682  HA2 GLY A 233      23.414  -1.858  -2.472  1.00  0.00           H  
ATOM   3683  N   GLU A 234      23.852  -2.527  -5.025  1.00 29.68           N  
ATOM   3684  CA  GLU A 234      23.788  -3.155  -6.346  1.00 35.07           C  
ATOM   3685  C   GLU A 234      25.177  -3.210  -7.011  1.00 34.10           C  
ATOM   3686  O   GLU A 234      25.877  -2.197  -7.041  1.00 30.74           O  
ATOM   3687  CB  GLU A 234      22.733  -2.414  -7.195  1.00 37.25           C  
ATOM   3688  CG  GLU A 234      22.498  -3.007  -8.601  1.00 40.93           C  
ATOM   3689  CD  GLU A 234      21.336  -2.357  -9.361  1.00 42.23           C  
ATOM   3690  OE1 GLU A 234      20.860  -1.285  -8.924  1.00 40.07           O  
ATOM   3691  OE2 GLU A 234      20.932  -2.958 -10.380  1.00 49.79           O1-
ATOM   3692  H   GLU A 234      23.451  -1.603  -4.955  1.00  0.00           H  
ATOM   3693  HA  GLU A 234      23.437  -4.180  -6.209  1.00  0.00           H  
ATOM   3694  HB3 GLU A 234      23.022  -1.366  -7.291  1.00  0.00           H  
ATOM   3695  HB2 GLU A 234      21.788  -2.413  -6.653  1.00  0.00           H  
ATOM   3696  HG3 GLU A 234      22.291  -4.074  -8.515  1.00  0.00           H  
ATOM   3697  HG2 GLU A 234      23.395  -2.908  -9.213  1.00  0.00           H  
ATOM   3698  N   GLY A 235      25.540  -4.395  -7.527  1.00 41.11           N  
ATOM   3699  CA  GLY A 235      26.832  -4.650  -8.171  1.00 40.61           C  
ATOM   3700  C   GLY A 235      27.912  -5.122  -7.179  1.00 44.95           C  
ATOM   3701  O   GLY A 235      29.059  -5.286  -7.592  1.00 47.33           O  
ATOM   3702  H   GLY A 235      24.902  -5.175  -7.464  1.00  0.00           H  
ATOM   3703  HA3 GLY A 235      27.186  -3.765  -8.702  1.00  0.00           H  
ATOM   3704  HA2 GLY A 235      26.692  -5.428  -8.921  1.00  0.00           H  
ATOM   3705  N   GLU A 236      27.560  -5.348  -5.901  1.00 41.23           N  
ATOM   3706  CA  GLU A 236      28.438  -5.886  -4.856  1.00 37.14           C  
ATOM   3707  C   GLU A 236      28.106  -7.378  -4.600  1.00 33.66           C  
ATOM   3708  O   GLU A 236      27.024  -7.817  -4.999  1.00 30.71           O  
ATOM   3709  CB  GLU A 236      28.239  -5.045  -3.578  1.00 38.91           C  
ATOM   3710  CG  GLU A 236      28.605  -3.554  -3.746  1.00 38.33           C  
ATOM   3711  CD  GLU A 236      28.432  -2.716  -2.475  1.00 47.97           C  
ATOM   3712  OE1 GLU A 236      27.851  -3.231  -1.493  1.00 47.94           O  
ATOM   3713  OE2 GLU A 236      28.881  -1.551  -2.514  1.00 59.65           O1-
ATOM   3714  H   GLU A 236      26.604  -5.182  -5.620  1.00  0.00           H  
ATOM   3715  HA  GLU A 236      29.474  -5.792  -5.177  1.00  0.00           H  
ATOM   3716  HB3 GLU A 236      28.816  -5.461  -2.753  1.00  0.00           H  
ATOM   3717  HB2 GLU A 236      27.197  -5.123  -3.280  1.00  0.00           H  
ATOM   3718  HG3 GLU A 236      27.989  -3.096  -4.522  1.00  0.00           H  
ATOM   3719  HG2 GLU A 236      29.640  -3.466  -4.077  1.00  0.00           H  
ATOM   3720  N   PRO A 237      29.006  -8.136  -3.918  1.00 31.16           N  
ATOM   3721  CA  PRO A 237      28.738  -9.535  -3.506  1.00 30.62           C  
ATOM   3722  C   PRO A 237      27.479  -9.687  -2.633  1.00 28.81           C  
ATOM   3723  O   PRO A 237      27.362  -8.976  -1.635  1.00 26.32           O  
ATOM   3724  CB  PRO A 237      30.007  -9.947  -2.736  1.00 31.23           C  
ATOM   3725  CG  PRO A 237      31.096  -9.040  -3.275  1.00 31.57           C  
ATOM   3726  CD  PRO A 237      30.357  -7.732  -3.519  1.00 33.28           C  
ATOM   3727  HA  PRO A 237      28.649 -10.135  -4.413  1.00  0.00           H  
ATOM   3728  HB3 PRO A 237      30.250 -11.003  -2.866  1.00  0.00           H  
ATOM   3729  HB2 PRO A 237      29.897  -9.770  -1.665  1.00  0.00           H  
ATOM   3730  HG3 PRO A 237      31.459  -9.435  -4.226  1.00  0.00           H  
ATOM   3731  HG2 PRO A 237      31.949  -8.938  -2.604  1.00  0.00           H  
ATOM   3732  HD2 PRO A 237      30.301  -7.158  -2.593  1.00  0.00           H  
ATOM   3733  HD3 PRO A 237      30.884  -7.138  -4.265  1.00  0.00           H  
ATOM   3734  N   GLU A 238      26.560 -10.577  -3.050  1.00 27.68           N  
ATOM   3735  CA  GLU A 238      25.280 -10.814  -2.380  1.00 27.68           C  
ATOM   3736  C   GLU A 238      25.447 -11.409  -0.970  1.00 26.53           C  
ATOM   3737  O   GLU A 238      25.760 -12.591  -0.834  1.00 25.32           O  
ATOM   3738  CB  GLU A 238      24.320 -11.620  -3.287  1.00 32.07           C  
ATOM   3739  CG  GLU A 238      22.978 -11.983  -2.606  1.00 34.35           C  
ATOM   3740  CD  GLU A 238      21.894 -12.458  -3.578  1.00 40.10           C  
ATOM   3741  OE1 GLU A 238      22.233 -13.225  -4.504  1.00 50.39           O  
ATOM   3742  OE2 GLU A 238      20.730 -12.044  -3.375  1.00 32.26           O1-
ATOM   3743  H   GLU A 238      26.730 -11.119  -3.885  1.00  0.00           H  
ATOM   3744  HA  GLU A 238      24.810  -9.836  -2.268  1.00  0.00           H  
ATOM   3745  HB3 GLU A 238      24.813 -12.534  -3.623  1.00  0.00           H  
ATOM   3746  HB2 GLU A 238      24.120 -11.037  -4.187  1.00  0.00           H  
ATOM   3747  HG3 GLU A 238      22.608 -11.118  -2.061  1.00  0.00           H  
ATOM   3748  HG2 GLU A 238      23.125 -12.769  -1.865  1.00  0.00           H  
ATOM   3749  N   GLU A 239      25.195 -10.557   0.032  1.00 23.04           N  
ATOM   3750  CA  GLU A 239      25.103 -10.894   1.443  1.00 21.34           C  
ATOM   3751  C   GLU A 239      23.663 -10.579   1.859  1.00 19.58           C  
ATOM   3752  O   GLU A 239      23.289  -9.405   1.910  1.00 24.28           O  
ATOM   3753  CB  GLU A 239      26.118 -10.052   2.255  1.00 21.51           C  
ATOM   3754  CG  GLU A 239      27.601 -10.230   1.859  1.00 24.47           C  
ATOM   3755  CD  GLU A 239      28.139 -11.659   1.983  1.00 24.34           C  
ATOM   3756  OE1 GLU A 239      27.627 -12.407   2.845  1.00 22.43           O  
ATOM   3757  OE2 GLU A 239      29.077 -11.973   1.218  1.00 26.55           O1-
ATOM   3758  H   GLU A 239      24.964  -9.597  -0.193  1.00  0.00           H  
ATOM   3759  HA  GLU A 239      25.294 -11.957   1.604  1.00  0.00           H  
ATOM   3760  HB3 GLU A 239      26.003 -10.279   3.317  1.00  0.00           H  
ATOM   3761  HB2 GLU A 239      25.875  -8.992   2.160  1.00  0.00           H  
ATOM   3762  HG3 GLU A 239      28.219  -9.588   2.486  1.00  0.00           H  
ATOM   3763  HG2 GLU A 239      27.754  -9.888   0.836  1.00  0.00           H  
ATOM   3764  N   LEU A 240      22.875 -11.637   2.115  1.00 18.32           N  
ATOM   3765  CA  LEU A 240      21.466 -11.539   2.494  1.00 16.28           C  
ATOM   3766  C   LEU A 240      21.285 -10.778   3.815  1.00 14.00           C  
ATOM   3767  O   LEU A 240      22.008 -11.042   4.776  1.00 15.03           O  
ATOM   3768  CB  LEU A 240      20.846 -12.950   2.616  1.00 18.47           C  
ATOM   3769  CG  LEU A 240      20.766 -13.754   1.299  1.00 21.06           C  
ATOM   3770  CD1 LEU A 240      20.306 -15.202   1.571  1.00 23.06           C  
ATOM   3771  CD2 LEU A 240      19.895 -13.057   0.230  1.00 20.46           C  
ATOM   3772  H   LEU A 240      23.257 -12.569   2.047  1.00  0.00           H  
ATOM   3773  HA  LEU A 240      20.958 -10.987   1.703  1.00  0.00           H  
ATOM   3774  HB3 LEU A 240      19.836 -12.864   3.018  1.00  0.00           H  
ATOM   3775  HB2 LEU A 240      21.414 -13.519   3.355  1.00  0.00           H  
ATOM   3776  HG  LEU A 240      21.777 -13.823   0.895  1.00  0.00           H  
ATOM   3777 HD11 LEU A 240      21.015 -15.917   1.153  1.00  0.00           H  
ATOM   3778 HD12 LEU A 240      20.229 -15.415   2.638  1.00  0.00           H  
ATOM   3779 HD13 LEU A 240      19.330 -15.423   1.140  1.00  0.00           H  
ATOM   3780 HD21 LEU A 240      19.209 -13.740  -0.271  1.00  0.00           H  
ATOM   3781 HD22 LEU A 240      19.288 -12.256   0.652  1.00  0.00           H  
ATOM   3782 HD23 LEU A 240      20.523 -12.618  -0.545  1.00  0.00           H  
ATOM   3783  N   MET A 241      20.297  -9.871   3.830  1.00 12.38           N  
ATOM   3784  CA  MET A 241      19.837  -9.148   5.007  1.00 11.00           C  
ATOM   3785  C   MET A 241      19.022 -10.103   5.887  1.00 10.51           C  
ATOM   3786  O   MET A 241      17.817 -10.245   5.689  1.00 11.38           O  
ATOM   3787  CB  MET A 241      19.056  -7.898   4.559  1.00 11.66           C  
ATOM   3788  CG  MET A 241      18.593  -6.984   5.700  1.00 11.03           C  
ATOM   3789  SD  MET A 241      17.713  -5.510   5.124  1.00 11.74           S  
ATOM   3790  CE  MET A 241      19.108  -4.479   4.619  1.00 11.26           C  
ATOM   3791  H   MET A 241      19.740  -9.742   2.994  1.00  0.00           H  
ATOM   3792  HA  MET A 241      20.705  -8.808   5.569  1.00  0.00           H  
ATOM   3793  HB3 MET A 241      18.189  -8.198   3.973  1.00  0.00           H  
ATOM   3794  HB2 MET A 241      19.681  -7.315   3.889  1.00  0.00           H  
ATOM   3795  HG3 MET A 241      19.443  -6.662   6.299  1.00  0.00           H  
ATOM   3796  HG2 MET A 241      17.941  -7.523   6.384  1.00  0.00           H  
ATOM   3797  HE1 MET A 241      18.775  -3.456   4.457  1.00  0.00           H  
ATOM   3798  HE2 MET A 241      19.874  -4.469   5.392  1.00  0.00           H  
ATOM   3799  HE3 MET A 241      19.546  -4.853   3.699  1.00  0.00           H  
ATOM   3800  N   VAL A 242      19.738 -10.780   6.792  1.00  9.82           N  
ATOM   3801  CA  VAL A 242      19.231 -11.748   7.755  1.00 10.48           C  
ATOM   3802  C   VAL A 242      20.102 -11.649   9.014  1.00  9.99           C  
ATOM   3803  O   VAL A 242      21.288 -11.323   8.918  1.00  9.34           O  
ATOM   3804  CB  VAL A 242      19.278 -13.215   7.230  1.00 10.96           C  
ATOM   3805  CG1 VAL A 242      18.380 -13.417   6.003  1.00 12.50           C  
ATOM   3806  CG2 VAL A 242      20.686 -13.789   6.963  1.00 10.86           C  
ATOM   3807  H   VAL A 242      20.735 -10.619   6.843  1.00  0.00           H  
ATOM   3808  HA  VAL A 242      18.205 -11.485   8.026  1.00  0.00           H  
ATOM   3809  HB  VAL A 242      18.838 -13.831   8.014  1.00  0.00           H  
ATOM   3810 HG11 VAL A 242      18.233 -14.474   5.786  1.00  0.00           H  
ATOM   3811 HG12 VAL A 242      17.406 -12.966   6.173  1.00  0.00           H  
ATOM   3812 HG13 VAL A 242      18.804 -12.950   5.115  1.00  0.00           H  
ATOM   3813 HG21 VAL A 242      20.623 -14.790   6.538  1.00  0.00           H  
ATOM   3814 HG22 VAL A 242      21.241 -13.170   6.258  1.00  0.00           H  
ATOM   3815 HG23 VAL A 242      21.279 -13.873   7.874  1.00  0.00           H  
ATOM   3816  N   ASP A 243      19.482 -11.909  10.175  1.00  8.83           N  
ATOM   3817  CA  ASP A 243      20.084 -11.739  11.502  1.00  8.66           C  
ATOM   3818  C   ASP A 243      20.507 -10.284  11.786  1.00  8.42           C  
ATOM   3819  O   ASP A 243      21.562 -10.046  12.373  1.00  8.38           O  
ATOM   3820  CB  ASP A 243      21.166 -12.792  11.861  1.00  9.40           C  
ATOM   3821  CG  ASP A 243      20.662 -14.235  11.775  1.00  9.83           C  
ATOM   3822  OD1 ASP A 243      19.585 -14.499  12.353  1.00 10.66           O  
ATOM   3823  OD2 ASP A 243      21.400 -15.083  11.229  1.00 12.46           O1-
ATOM   3824  H   ASP A 243      18.502 -12.153  10.169  1.00  0.00           H  
ATOM   3825  HA  ASP A 243      19.250 -11.910  12.173  1.00  0.00           H  
ATOM   3826  HB3 ASP A 243      21.558 -12.634  12.866  1.00  0.00           H  
ATOM   3827  HB2 ASP A 243      22.012 -12.679  11.182  1.00  0.00           H  
ATOM   3828  N   ASN A 244      19.646  -9.339  11.368  1.00  7.57           N  
ATOM   3829  CA  ASN A 244      19.815  -7.897  11.545  1.00  7.31           C  
ATOM   3830  C   ASN A 244      19.256  -7.410  12.900  1.00  7.75           C  
ATOM   3831  O   ASN A 244      18.560  -6.397  12.946  1.00  8.18           O  
ATOM   3832  CB  ASN A 244      19.289  -7.127  10.303  1.00  7.83           C  
ATOM   3833  CG  ASN A 244      17.783  -7.199  10.007  1.00  8.61           C  
ATOM   3834  OD1 ASN A 244      17.118  -8.185  10.307  1.00  8.31           O  
ATOM   3835  ND2 ASN A 244      17.242  -6.150   9.387  1.00  8.89           N  
ATOM   3836  H   ASN A 244      18.787  -9.624  10.915  1.00  0.00           H  
ATOM   3837  HA  ASN A 244      20.883  -7.692  11.589  1.00  0.00           H  
ATOM   3838  HB3 ASN A 244      19.800  -7.494   9.415  1.00  0.00           H  
ATOM   3839  HB2 ASN A 244      19.574  -6.080  10.403  1.00  0.00           H  
ATOM   3840 HD22 ASN A 244      16.260  -6.150   9.154  1.00  0.00           H  
ATOM   3841 HD21 ASN A 244      17.818  -5.352   9.147  1.00  0.00           H  
ATOM   3842  N   TRP A 245      19.595  -8.138  13.976  1.00  7.10           N  
ATOM   3843  CA  TRP A 245      19.167  -7.880  15.348  1.00  7.00           C  
ATOM   3844  C   TRP A 245      20.383  -7.830  16.284  1.00  7.50           C  
ATOM   3845  O   TRP A 245      21.278  -8.670  16.179  1.00  8.28           O  
ATOM   3846  CB  TRP A 245      18.147  -8.959  15.787  1.00  6.94           C  
ATOM   3847  CG  TRP A 245      18.548 -10.401  15.685  1.00  7.13           C  
ATOM   3848  CD1 TRP A 245      18.430 -11.157  14.573  1.00  8.31           C  
ATOM   3849  NE1 TRP A 245      18.935 -12.419  14.805  1.00  7.79           N  
ATOM   3850  CE2 TRP A 245      19.423 -12.539  16.088  1.00  7.83           C  
ATOM   3851  CD2 TRP A 245      19.182 -11.261  16.683  1.00  7.50           C  
ATOM   3852  CE3 TRP A 245      19.585 -11.094  18.028  1.00  8.53           C  
ATOM   3853  CZ3 TRP A 245      20.214 -12.138  18.738  1.00  8.55           C  
ATOM   3854  CH2 TRP A 245      20.451 -13.380  18.116  1.00  8.67           C  
ATOM   3855  CZ2 TRP A 245      20.045 -13.588  16.786  1.00  8.21           C  
ATOM   3856  H   TRP A 245      20.202  -8.938  13.854  1.00  0.00           H  
ATOM   3857  HA  TRP A 245      18.670  -6.912  15.398  1.00  0.00           H  
ATOM   3858  HB3 TRP A 245      17.240  -8.828  15.200  1.00  0.00           H  
ATOM   3859  HB2 TRP A 245      17.851  -8.801  16.822  1.00  0.00           H  
ATOM   3860  HD1 TRP A 245      17.998 -10.799  13.651  1.00  0.00           H  
ATOM   3861  HE1 TRP A 245      18.965 -13.139  14.092  1.00  0.00           H  
ATOM   3862  HE3 TRP A 245      19.415 -10.146  18.517  1.00  0.00           H  
ATOM   3863  HZ3 TRP A 245      20.524 -11.982  19.760  1.00  0.00           H  
ATOM   3864  HH2 TRP A 245      20.951 -14.169  18.656  1.00  0.00           H  
ATOM   3865  HZ2 TRP A 245      20.220 -14.537  16.300  1.00  0.00           H  
ATOM   3866  N   ARG A 246      20.364  -6.859  17.211  1.00  7.24           N  
ATOM   3867  CA  ARG A 246      21.289  -6.764  18.337  1.00  7.85           C  
ATOM   3868  C   ARG A 246      20.800  -7.702  19.470  1.00  8.03           C  
ATOM   3869  O   ARG A 246      19.619  -7.634  19.807  1.00  7.92           O  
ATOM   3870  CB  ARG A 246      21.312  -5.299  18.832  1.00  8.52           C  
ATOM   3871  CG  ARG A 246      22.508  -5.007  19.760  1.00  8.49           C  
ATOM   3872  CD  ARG A 246      22.411  -3.680  20.524  1.00  9.05           C  
ATOM   3873  NE  ARG A 246      23.711  -3.287  21.082  1.00  8.59           N  
ATOM   3874  CZ  ARG A 246      23.915  -2.294  21.962  1.00  9.05           C  
ATOM   3875  NH1 ARG A 246      22.903  -1.547  22.419  1.00  9.12           N  
ATOM   3876  NH2 ARG A 246      25.157  -2.042  22.389  1.00  9.11           N1+
ATOM   3877  H   ARG A 246      19.607  -6.183  17.202  1.00  0.00           H  
ATOM   3878  HA  ARG A 246      22.287  -7.011  17.981  1.00  0.00           H  
ATOM   3879  HB3 ARG A 246      20.373  -5.053  19.328  1.00  0.00           H  
ATOM   3880  HB2 ARG A 246      21.381  -4.623  17.978  1.00  0.00           H  
ATOM   3881  HG3 ARG A 246      23.455  -5.101  19.231  1.00  0.00           H  
ATOM   3882  HG2 ARG A 246      22.513  -5.784  20.523  1.00  0.00           H  
ATOM   3883  HD3 ARG A 246      21.827  -3.873  21.420  1.00  0.00           H  
ATOM   3884  HD2 ARG A 246      21.894  -2.889  19.987  1.00  0.00           H  
ATOM   3885  HE  ARG A 246      24.511  -3.805  20.748  1.00  0.00           H  
ATOM   3886 HH12 ARG A 246      23.089  -0.746  23.014  1.00  0.00           H  
ATOM   3887 HH11 ARG A 246      21.948  -1.752  22.151  1.00  0.00           H  
ATOM   3888 HH22 ARG A 246      25.319  -1.338  23.097  1.00  0.00           H  
ATOM   3889 HH21 ARG A 246      25.932  -2.604  22.071  1.00  0.00           H  
ATOM   3890  N  APRO A 247      21.689  -8.538  20.058  0.50  8.63           N  
ATOM   3891  N  BPRO A 247      21.644  -8.346  20.103  0.50  8.54           N  
ATOM   3892  CA APRO A 247      21.404  -9.276  21.312  0.50  8.87           C  
ATOM   3893  CA BPRO A 247      21.241  -9.158  21.240  0.50  8.74           C  
ATOM   3894  C  APRO A 247      20.977  -8.407  22.514  0.50  8.47           C  
ATOM   3895  C  BPRO A 247      20.912  -8.325  22.491  0.50  8.40           C  
ATOM   3896  O  APRO A 247      21.306  -7.221  22.562  0.50  8.14           O  
ATOM   3897  O  BPRO A 247      21.239  -7.156  22.581  0.50  8.09           O  
ATOM   3898  CB APRO A 247      22.730  -9.998  21.613  0.50  9.46           C  
ATOM   3899  CB BPRO A 247      22.465 -10.047  21.484  0.50  9.22           C  
ATOM   3900  CG APRO A 247      23.409 -10.146  20.264  0.50  9.07           C  
ATOM   3901  CG BPRO A 247      23.593  -9.221  21.001  0.50  8.92           C  
ATOM   3902  CD APRO A 247      23.018  -8.866  19.544  0.50  8.84           C  
ATOM   3903  CD BPRO A 247      23.057  -8.543  19.756  0.50  8.73           C  
ATOM   3904  HA APRO A 247      20.624 -10.006  21.091  0.50  0.00           H  
ATOM   3905  HA BPRO A 247      20.384  -9.774  20.970  0.50  0.00           H  
ATOM   3906  HB3APRO A 247      22.582 -10.959  22.106  0.50  0.00           H  
ATOM   3907  HB3BPRO A 247      22.387 -10.944  20.870  0.50  0.00           H  
ATOM   3908  HB2APRO A 247      23.364  -9.390  22.263  0.50  0.00           H  
ATOM   3909  HB2BPRO A 247      22.577 -10.219  22.554  0.50  0.00           H  
ATOM   3910  HG3APRO A 247      22.985 -11.003  19.738  0.50  0.00           H  
ATOM   3911  HG3BPRO A 247      24.425  -9.870  20.729  0.50  0.00           H  
ATOM   3912  HG2APRO A 247      24.488 -10.293  20.332  0.50  0.00           H  
ATOM   3913  HG2BPRO A 247      23.833  -8.465  21.749  0.50  0.00           H  
ATOM   3914  HD2APRO A 247      23.707  -8.055  19.786  0.50  0.00           H  
ATOM   3915  HD2BPRO A 247      23.537  -7.571  19.643  0.50  0.00           H  
ATOM   3916  HD3APRO A 247      23.029  -9.029  18.466  0.50  0.00           H  
ATOM   3917  HD3BPRO A 247      23.127  -9.232  18.915  0.50  0.00           H  
ATOM   3918  N   ALA A 248      20.273  -9.038  23.472  1.00  8.34           N  
ATOM   3919  CA  ALA A 248      19.860  -8.458  24.756  1.00  8.43           C  
ATOM   3920  C   ALA A 248      21.050  -7.946  25.589  1.00  8.29           C  
ATOM   3921  O   ALA A 248      21.989  -8.701  25.844  1.00  9.69           O  
ATOM   3922  CB  ALA A 248      19.049  -9.500  25.541  1.00  9.22           C  
ATOM   3923  H   ALA A 248      20.043 -10.012  23.345  1.00  0.00           H  
ATOM   3924  HA  ALA A 248      19.197  -7.619  24.551  1.00  0.00           H  
ATOM   3925  HB1 ALA A 248      18.748  -9.113  26.515  1.00  0.00           H  
ATOM   3926  HB2 ALA A 248      18.138  -9.772  25.005  1.00  0.00           H  
ATOM   3927  HB3 ALA A 248      19.622 -10.413  25.711  1.00  0.00           H  
ATOM   3928  N   GLN A 249      20.975  -6.666  25.980  1.00  8.06           N  
ATOM   3929  CA  GLN A 249      21.997  -5.935  26.729  1.00  8.54           C  
ATOM   3930  C   GLN A 249      21.716  -5.994  28.248  1.00 10.06           C  
ATOM   3931  O   GLN A 249      20.571  -6.252  28.628  1.00 10.78           O  
ATOM   3932  CB  GLN A 249      22.011  -4.467  26.229  1.00  8.15           C  
ATOM   3933  CG  GLN A 249      22.305  -4.301  24.723  1.00  8.18           C  
ATOM   3934  CD  GLN A 249      23.690  -4.819  24.328  1.00  8.23           C  
ATOM   3935  OE1 GLN A 249      24.701  -4.329  24.825  1.00 11.22           O  
ATOM   3936  NE2 GLN A 249      23.747  -5.803  23.429  1.00  8.95           N  
ATOM   3937  H   GLN A 249      20.158  -6.121  25.730  1.00  0.00           H  
ATOM   3938  HA  GLN A 249      22.955  -6.403  26.512  1.00  0.00           H  
ATOM   3939  HB3 GLN A 249      22.744  -3.888  26.790  1.00  0.00           H  
ATOM   3940  HB2 GLN A 249      21.054  -3.995  26.454  1.00  0.00           H  
ATOM   3941  HG3 GLN A 249      22.253  -3.244  24.467  1.00  0.00           H  
ATOM   3942  HG2 GLN A 249      21.534  -4.788  24.124  1.00  0.00           H  
ATOM   3943 HE22 GLN A 249      24.640  -6.179  23.146  1.00  0.00           H  
ATOM   3944 HE21 GLN A 249      22.896  -6.206  23.054  1.00  0.00           H  
ATOM   3945  N   PRO A 250      22.743  -5.722  29.095  1.00 11.17           N  
ATOM   3946  CA  PRO A 250      22.586  -5.639  30.565  1.00 12.35           C  
ATOM   3947  C   PRO A 250      21.527  -4.622  31.033  1.00 10.91           C  
ATOM   3948  O   PRO A 250      21.623  -3.445  30.683  1.00 10.35           O  
ATOM   3949  CB  PRO A 250      23.991  -5.254  31.066  1.00 12.52           C  
ATOM   3950  CG  PRO A 250      24.935  -5.758  29.994  1.00 12.69           C  
ATOM   3951  CD  PRO A 250      24.146  -5.517  28.716  1.00 11.87           C  
ATOM   3952  HA  PRO A 250      22.336  -6.639  30.923  1.00  0.00           H  
ATOM   3953  HB3 PRO A 250      24.218  -5.673  32.047  1.00  0.00           H  
ATOM   3954  HB2 PRO A 250      24.099  -4.172  31.139  1.00  0.00           H  
ATOM   3955  HG3 PRO A 250      25.097  -6.829  30.126  1.00  0.00           H  
ATOM   3956  HG2 PRO A 250      25.907  -5.265  30.002  1.00  0.00           H  
ATOM   3957  HD2 PRO A 250      24.280  -4.488  28.380  1.00  0.00           H  
ATOM   3958  HD3 PRO A 250      24.506  -6.186  27.935  1.00  0.00           H  
ATOM   3959  N   LEU A 251      20.540  -5.104  31.810  1.00 12.08           N  
ATOM   3960  CA  LEU A 251      19.446  -4.298  32.363  1.00 12.58           C  
ATOM   3961  C   LEU A 251      19.931  -3.223  33.358  1.00 12.37           C  
ATOM   3962  O   LEU A 251      19.421  -2.106  33.313  1.00 11.74           O  
ATOM   3963  CB  LEU A 251      18.376  -5.226  32.986  1.00 13.70           C  
ATOM   3964  CG  LEU A 251      17.063  -4.524  33.416  1.00 14.29           C  
ATOM   3965  CD1 LEU A 251      16.338  -3.877  32.218  1.00 13.30           C  
ATOM   3966  CD2 LEU A 251      16.139  -5.492  34.185  1.00 15.24           C  
ATOM   3967  H   LEU A 251      20.522  -6.089  32.035  1.00  0.00           H  
ATOM   3968  HA  LEU A 251      18.989  -3.783  31.518  1.00  0.00           H  
ATOM   3969  HB3 LEU A 251      18.812  -5.731  33.849  1.00  0.00           H  
ATOM   3970  HB2 LEU A 251      18.128  -6.016  32.274  1.00  0.00           H  
ATOM   3971  HG  LEU A 251      17.308  -3.727  34.118  1.00  0.00           H  
ATOM   3972 HD11 LEU A 251      15.258  -3.841  32.357  1.00  0.00           H  
ATOM   3973 HD12 LEU A 251      16.672  -2.851  32.065  1.00  0.00           H  
ATOM   3974 HD13 LEU A 251      16.528  -4.425  31.296  1.00  0.00           H  
ATOM   3975 HD21 LEU A 251      15.886  -5.088  35.166  1.00  0.00           H  
ATOM   3976 HD22 LEU A 251      15.201  -5.680  33.661  1.00  0.00           H  
ATOM   3977 HD23 LEU A 251      16.607  -6.463  34.348  1.00  0.00           H  
ATOM   3978  N   LYS A 252      20.927  -3.564  34.198  1.00 14.21           N  
ATOM   3979  CA  LYS A 252      21.584  -2.675  35.168  1.00 16.08           C  
ATOM   3980  C   LYS A 252      20.585  -2.108  36.204  1.00 16.33           C  
ATOM   3981  O   LYS A 252      19.796  -2.881  36.748  1.00 16.99           O  
ATOM   3982  CB  LYS A 252      22.439  -1.611  34.427  1.00 18.41           C  
ATOM   3983  CG  LYS A 252      23.642  -2.202  33.669  1.00 22.51           C  
ATOM   3984  CD  LYS A 252      24.262  -1.173  32.716  1.00 25.10           C  
ATOM   3985  CE  LYS A 252      25.662  -1.528  32.196  1.00 26.30           C  
ATOM   3986  NZ  LYS A 252      26.703  -1.181  33.178  1.00 28.98           N1+
ATOM   3987  H   LYS A 252      21.282  -4.508  34.166  1.00  0.00           H  
ATOM   3988  HA  LYS A 252      22.266  -3.308  35.737  1.00  0.00           H  
ATOM   3989  HB3 LYS A 252      22.842  -0.884  35.134  1.00  0.00           H  
ATOM   3990  HB2 LYS A 252      21.813  -1.041  33.739  1.00  0.00           H  
ATOM   3991  HG3 LYS A 252      23.341  -3.081  33.100  1.00  0.00           H  
ATOM   3992  HG2 LYS A 252      24.386  -2.543  34.389  1.00  0.00           H  
ATOM   3993  HD3 LYS A 252      24.299  -0.217  33.234  1.00  0.00           H  
ATOM   3994  HD2 LYS A 252      23.596  -1.032  31.864  1.00  0.00           H  
ATOM   3995  HE3 LYS A 252      25.873  -0.959  31.290  1.00  0.00           H  
ATOM   3996  HE2 LYS A 252      25.728  -2.584  31.932  1.00  0.00           H  
ATOM   3997  HZ1 LYS A 252      27.612  -1.424  32.813  1.00  0.00           H  
ATOM   3998  HZ2 LYS A 252      26.674  -0.178  33.343  1.00  0.00           H  
ATOM   3999  HZ3 LYS A 252      26.541  -1.667  34.047  1.00  0.00           H  
ATOM   4000  N   ASN A 253      20.635  -0.790  36.469  1.00 17.40           N  
ATOM   4001  CA  ASN A 253      19.772  -0.076  37.417  1.00 22.36           C  
ATOM   4002  C   ASN A 253      18.520   0.443  36.684  1.00 23.75           C  
ATOM   4003  O   ASN A 253      18.349   1.654  36.538  1.00 27.83           O  
ATOM   4004  CB  ASN A 253      20.595   1.061  38.080  1.00  0.00           C  
ATOM   4005  CG  ASN A 253      21.574   0.573  39.154  1.00  0.00           C  
ATOM   4006  OD1 ASN A 253      21.354   0.800  40.341  1.00  0.00           O  
ATOM   4007  ND2 ASN A 253      22.663  -0.086  38.753  1.00  0.00           N  
ATOM   4008  H   ASN A 253      21.291  -0.215  35.961  1.00  0.00           H  
ATOM   4009  HA  ASN A 253      19.472  -0.784  38.193  1.00  0.00           H  
ATOM   4010  HB2 ASN A 253      21.126   1.653  37.332  1.00  0.00           H  
ATOM   4011  HB3 ASN A 253      19.919   1.753  38.586  1.00  0.00           H  
ATOM   4012 HD22 ASN A 253      23.330  -0.416  39.437  1.00  0.00           H  
ATOM   4013 HD21 ASN A 253      22.831  -0.259  37.773  1.00  0.00           H  
ATOM   4014  N   ARG A 254      17.670  -0.491  36.226  1.00 17.99           N  
ATOM   4015  CA  ARG A 254      16.396  -0.205  35.565  1.00 15.34           C  
ATOM   4016  C   ARG A 254      15.334  -1.220  35.996  1.00 13.98           C  
ATOM   4017  O   ARG A 254      15.648  -2.387  36.234  1.00 13.12           O  
ATOM   4018  CB  ARG A 254      16.551  -0.244  34.031  1.00 13.27           C  
ATOM   4019  CG  ARG A 254      17.418   0.884  33.452  1.00 13.25           C  
ATOM   4020  CD  ARG A 254      17.508   0.836  31.926  1.00 11.97           C  
ATOM   4021  NE  ARG A 254      18.377  -0.250  31.460  1.00 10.34           N  
ATOM   4022  CZ  ARG A 254      18.561  -0.615  30.183  1.00  9.20           C  
ATOM   4023  NH1 ARG A 254      17.890  -0.024  29.189  1.00  8.86           N  
ATOM   4024  NH2 ARG A 254      19.438  -1.579  29.889  1.00  8.45           N1+
ATOM   4025  H   ARG A 254      17.879  -1.470  36.373  1.00  0.00           H  
ATOM   4026  HA  ARG A 254      16.046   0.785  35.863  1.00  0.00           H  
ATOM   4027  HB3 ARG A 254      15.561  -0.162  33.579  1.00  0.00           H  
ATOM   4028  HB2 ARG A 254      16.941  -1.213  33.724  1.00  0.00           H  
ATOM   4029  HG3 ARG A 254      18.427   0.755  33.846  1.00  0.00           H  
ATOM   4030  HG2 ARG A 254      17.088   1.870  33.781  1.00  0.00           H  
ATOM   4031  HD3 ARG A 254      17.758   1.806  31.502  1.00  0.00           H  
ATOM   4032  HD2 ARG A 254      16.523   0.568  31.543  1.00  0.00           H  
ATOM   4033  HE  ARG A 254      18.889  -0.749  32.181  1.00  0.00           H  
ATOM   4034 HH12 ARG A 254      18.057  -0.301  28.231  1.00  0.00           H  
ATOM   4035 HH11 ARG A 254      17.226   0.715  29.391  1.00  0.00           H  
ATOM   4036 HH22 ARG A 254      19.588  -1.843  28.921  1.00  0.00           H  
ATOM   4037 HH21 ARG A 254      19.986  -2.030  30.609  1.00  0.00           H  
ATOM   4038  N   GLN A 255      14.083  -0.739  36.030  1.00 14.86           N  
ATOM   4039  CA  GLN A 255      12.881  -1.535  36.246  1.00 16.47           C  
ATOM   4040  C   GLN A 255      12.056  -1.548  34.955  1.00 13.71           C  
ATOM   4041  O   GLN A 255      11.888  -0.501  34.326  1.00 14.28           O  
ATOM   4042  CB  GLN A 255      12.047  -0.915  37.386  1.00 20.58           C  
ATOM   4043  CG  GLN A 255      12.741  -0.969  38.761  1.00 26.38           C  
ATOM   4044  CD  GLN A 255      11.870  -0.419  39.895  1.00 36.19           C  
ATOM   4045  OE1 GLN A 255      10.827   0.192  39.666  1.00 46.40           O  
ATOM   4046  NE2 GLN A 255      12.308  -0.628  41.138  1.00 41.61           N  
ATOM   4047  H   GLN A 255      13.921   0.231  35.800  1.00  0.00           H  
ATOM   4048  HA  GLN A 255      13.138  -2.562  36.515  1.00  0.00           H  
ATOM   4049  HB3 GLN A 255      11.094  -1.444  37.453  1.00  0.00           H  
ATOM   4050  HB2 GLN A 255      11.804   0.120  37.140  1.00  0.00           H  
ATOM   4051  HG3 GLN A 255      13.670  -0.399  38.737  1.00  0.00           H  
ATOM   4052  HG2 GLN A 255      13.010  -2.000  38.995  1.00  0.00           H  
ATOM   4053 HE22 GLN A 255      11.781  -0.279  41.925  1.00  0.00           H  
ATOM   4054 HE21 GLN A 255      13.169  -1.129  41.301  1.00  0.00           H  
ATOM   4055  N   ILE A 256      11.522  -2.730  34.619  1.00 11.38           N  
ATOM   4056  CA  ILE A 256      10.555  -2.910  33.540  1.00 11.31           C  
ATOM   4057  C   ILE A 256       9.154  -2.902  34.174  1.00 10.85           C  
ATOM   4058  O   ILE A 256       8.904  -3.673  35.102  1.00 10.77           O  
ATOM   4059  CB  ILE A 256      10.783  -4.245  32.773  1.00 11.01           C  
ATOM   4060  CG1 ILE A 256      12.198  -4.279  32.143  1.00 12.49           C  
ATOM   4061  CG2 ILE A 256       9.712  -4.500  31.690  1.00 11.26           C  
ATOM   4062  CD1 ILE A 256      12.596  -5.635  31.546  1.00 13.78           C  
ATOM   4063  H   ILE A 256      11.699  -3.544  35.190  1.00  0.00           H  
ATOM   4064  HA  ILE A 256      10.634  -2.091  32.825  1.00  0.00           H  
ATOM   4065  HB  ILE A 256      10.725  -5.064  33.492  1.00  0.00           H  
ATOM   4066 HG13 ILE A 256      12.949  -4.016  32.887  1.00  0.00           H  
ATOM   4067 HG12 ILE A 256      12.273  -3.519  31.366  1.00  0.00           H  
ATOM   4068 HG21 ILE A 256       9.917  -5.411  31.133  1.00  0.00           H  
ATOM   4069 HG22 ILE A 256       8.713  -4.617  32.112  1.00  0.00           H  
ATOM   4070 HG23 ILE A 256       9.679  -3.677  30.974  1.00  0.00           H  
ATOM   4071 HD11 ILE A 256      13.674  -5.789  31.602  1.00  0.00           H  
ATOM   4072 HD12 ILE A 256      12.118  -6.463  32.071  1.00  0.00           H  
ATOM   4073 HD13 ILE A 256      12.316  -5.691  30.494  1.00  0.00           H  
ATOM   4074  N   LYS A 257       8.286  -2.002  33.689  1.00 10.43           N  
ATOM   4075  CA  LYS A 257       6.955  -1.768  34.243  1.00 11.02           C  
ATOM   4076  C   LYS A 257       5.913  -2.367  33.288  1.00 10.87           C  
ATOM   4077  O   LYS A 257       5.961  -2.069  32.097  1.00 11.33           O  
ATOM   4078  CB  LYS A 257       6.706  -0.251  34.416  1.00 12.47           C  
ATOM   4079  CG  LYS A 257       7.857   0.562  35.047  1.00 17.06           C  
ATOM   4080  CD  LYS A 257       8.355   0.087  36.423  1.00 22.79           C  
ATOM   4081  CE  LYS A 257       7.286   0.139  37.521  1.00 27.49           C  
ATOM   4082  NZ  LYS A 257       7.878  -0.106  38.846  1.00 30.44           N1+
ATOM   4083  H   LYS A 257       8.559  -1.408  32.915  1.00  0.00           H  
ATOM   4084  HA  LYS A 257       6.867  -2.237  35.221  1.00  0.00           H  
ATOM   4085  HB3 LYS A 257       5.791  -0.102  34.989  1.00  0.00           H  
ATOM   4086  HB2 LYS A 257       6.508   0.197  33.443  1.00  0.00           H  
ATOM   4087  HG3 LYS A 257       7.537   1.601  35.131  1.00  0.00           H  
ATOM   4088  HG2 LYS A 257       8.702   0.583  34.357  1.00  0.00           H  
ATOM   4089  HD3 LYS A 257       9.204   0.708  36.713  1.00  0.00           H  
ATOM   4090  HD2 LYS A 257       8.749  -0.927  36.347  1.00  0.00           H  
ATOM   4091  HE3 LYS A 257       6.515  -0.608  37.337  1.00  0.00           H  
ATOM   4092  HE2 LYS A 257       6.804   1.117  37.535  1.00  0.00           H  
ATOM   4093  HZ1 LYS A 257       8.284  -1.030  38.869  1.00  0.00           H  
ATOM   4094  HZ2 LYS A 257       8.603   0.576  39.026  1.00  0.00           H  
ATOM   4095  HZ3 LYS A 257       7.162  -0.030  39.554  1.00  0.00           H  
ATOM   4096  N   ALA A 258       4.983  -3.170  33.823  1.00 10.53           N  
ATOM   4097  CA  ALA A 258       3.862  -3.743  33.079  1.00 11.29           C  
ATOM   4098  C   ALA A 258       2.605  -2.875  33.243  1.00 10.53           C  
ATOM   4099  O   ALA A 258       2.357  -2.353  34.330  1.00 11.43           O  
ATOM   4100  CB  ALA A 258       3.609  -5.172  33.586  1.00 11.76           C  
ATOM   4101  H   ALA A 258       4.994  -3.348  34.820  1.00  0.00           H  
ATOM   4102  HA  ALA A 258       4.112  -3.808  32.019  1.00  0.00           H  
ATOM   4103  HB1 ALA A 258       2.781  -5.639  33.052  1.00  0.00           H  
ATOM   4104  HB2 ALA A 258       4.487  -5.800  33.437  1.00  0.00           H  
ATOM   4105  HB3 ALA A 258       3.368  -5.192  34.649  1.00  0.00           H  
ATOM   4106  N   SER A 259       1.819  -2.767  32.162  1.00 10.12           N  
ATOM   4107  CA  SER A 259       0.527  -2.069  32.123  1.00 11.56           C  
ATOM   4108  C   SER A 259      -0.668  -2.961  32.521  1.00 12.16           C  
ATOM   4109  O   SER A 259      -1.801  -2.482  32.518  1.00 14.34           O  
ATOM   4110  CB  SER A 259       0.357  -1.483  30.709  1.00 11.60           C  
ATOM   4111  OG  SER A 259      -0.018  -2.453  29.748  1.00 12.34           O  
ATOM   4112  H   SER A 259       2.105  -3.201  31.293  1.00  0.00           H  
ATOM   4113  HA  SER A 259       0.557  -1.236  32.826  1.00  0.00           H  
ATOM   4114  HB3 SER A 259       1.288  -1.017  30.395  1.00  0.00           H  
ATOM   4115  HB2 SER A 259      -0.402  -0.700  30.716  1.00  0.00           H  
ATOM   4116  HG  SER A 259      -0.938  -2.689  29.896  1.00  0.00           H  
ATOM   4117  N   PHE A 260      -0.391  -4.238  32.813  1.00 13.11           N  
ATOM   4118  CA  PHE A 260      -1.351  -5.315  33.020  1.00 15.48           C  
ATOM   4119  C   PHE A 260      -0.838  -6.211  34.161  1.00 20.68           C  
ATOM   4120  O   PHE A 260       0.356  -6.194  34.471  1.00 16.48           O  
ATOM   4121  CB  PHE A 260      -1.487  -6.080  31.676  1.00 15.69           C  
ATOM   4122  CG  PHE A 260      -0.249  -6.857  31.248  1.00 16.26           C  
ATOM   4123  CD1 PHE A 260       0.835  -6.191  30.631  1.00 15.69           C  
ATOM   4124  CE1 PHE A 260       2.034  -6.857  30.422  1.00 16.63           C  
ATOM   4125  CZ  PHE A 260       2.180  -8.170  30.849  1.00 17.86           C  
ATOM   4126  CD2 PHE A 260      -0.081  -8.196  31.662  1.00 18.56           C  
ATOM   4127  CE2 PHE A 260       1.129  -8.840  31.458  1.00 19.64           C  
ATOM   4128  H   PHE A 260       0.575  -4.533  32.821  1.00  0.00           H  
ATOM   4129  HA  PHE A 260      -2.319  -4.901  33.310  1.00  0.00           H  
ATOM   4130  HB3 PHE A 260      -1.744  -5.376  30.883  1.00  0.00           H  
ATOM   4131  HB2 PHE A 260      -2.328  -6.772  31.735  1.00  0.00           H  
ATOM   4132  HD1 PHE A 260       0.743  -5.155  30.340  1.00  0.00           H  
ATOM   4133  HE1 PHE A 260       2.862  -6.347  29.953  1.00  0.00           H  
ATOM   4134  HZ  PHE A 260       3.117  -8.683  30.706  1.00  0.00           H  
ATOM   4135  HD2 PHE A 260      -0.880  -8.711  32.174  1.00  0.00           H  
ATOM   4136  HE2 PHE A 260       1.257  -9.860  31.791  1.00  0.00           H  
ATOM   4137  N   LYS A 261      -1.750  -7.007  34.744  1.00 28.92           N  
ATOM   4138  CA  LYS A 261      -1.434  -8.003  35.778  1.00 37.07           C  
ATOM   4139  C   LYS A 261      -1.220  -9.393  35.095  1.00 41.58           C  
ATOM   4140  O   LYS A 261      -2.194  -9.829  34.438  1.00 44.54           O  
ATOM   4141  CB  LYS A 261      -2.601  -8.110  36.793  1.00 44.18           C  
ATOM   4142  CG  LYS A 261      -2.818  -6.821  37.609  1.00 50.21           C  
ATOM   4143  CD  LYS A 261      -3.435  -7.049  38.999  1.00 56.26           C  
ATOM   4144  CE  LYS A 261      -4.788  -7.775  38.984  1.00 59.94           C  
ATOM   4145  NZ  LYS A 261      -5.290  -7.985  40.353  1.00 62.28           N1+
ATOM   4146  OXT LYS A 261      -0.089  -9.892  35.287  1.00 49.30           O1-
ATOM   4147  H   LYS A 261      -2.707  -6.994  34.422  1.00  0.00           H  
ATOM   4148  HA  LYS A 261      -0.522  -7.738  36.321  1.00  0.00           H  
ATOM   4149  HB3 LYS A 261      -2.368  -8.916  37.492  1.00  0.00           H  
ATOM   4150  HB2 LYS A 261      -3.534  -8.395  36.305  1.00  0.00           H  
ATOM   4151  HG3 LYS A 261      -3.438  -6.128  37.039  1.00  0.00           H  
ATOM   4152  HG2 LYS A 261      -1.860  -6.321  37.741  1.00  0.00           H  
ATOM   4153  HD3 LYS A 261      -3.553  -6.081  39.487  1.00  0.00           H  
ATOM   4154  HD2 LYS A 261      -2.726  -7.607  39.613  1.00  0.00           H  
ATOM   4155  HE3 LYS A 261      -4.698  -8.750  38.504  1.00  0.00           H  
ATOM   4156  HE2 LYS A 261      -5.522  -7.202  38.418  1.00  0.00           H  
ATOM   4157  HZ1 LYS A 261      -4.624  -8.535  40.875  1.00  0.00           H  
ATOM   4158  HZ2 LYS A 261      -5.418  -7.092  40.807  1.00  0.00           H  
ATOM   4159  HZ3 LYS A 261      -6.173  -8.474  40.318  1.00  0.00           H  
TER    4160      LYS A 261
HETATM 4161 ZN    ZN A 301      14.656  -1.141  15.516  0.75  7.45          Zn2+
HETATM 4162  O   HOH C 100      15.709   1.289  10.325  1.00 24.35           O  
HETATM 4163  H1  HOH C 100      16.356   1.931  10.742  1.00  0.00           H  
HETATM 4164  H2  HOH C 100      15.143   0.876  11.038  1.00  0.00           H  
HETATM 4165  C1  SH7s  900      17.383   2.742  13.836  1.00  0.00           C  
HETATM 4166  C2  SH7s  900      17.028   2.067  15.001  1.00  0.00           C  
HETATM 4167  C3  SH7s  900      15.835   2.389  15.670  1.00  0.00           C  
HETATM 4168  C4  SH7s  900      15.067   3.449  15.210  1.00  0.00           C  
HETATM 4169  C5  SH7s  900      15.403   4.091  14.029  1.00  0.00           C  
HETATM 4170  C6  SH7s  900      16.573   3.761  13.337  1.00  0.00           C  
HETATM 4171  S1  SH7s  900      15.147   1.399  17.017  1.00  0.00           S  
HETATM 4172  O1  SH7s  900      15.515   2.035  18.278  1.00  0.00           O  
HETATM 4173  O2  SH7s  900      13.724   1.251  16.727  1.00  0.00           O  
HETATM 4174  N1  SH7s  900      15.867   0.066  16.727  1.00  0.00           N1-
HETATM 4175  N2  SH7s  900      16.936   4.449  12.147  1.00  0.00           N  
HETATM 4176  C7  SH7s  900      16.807   5.797  11.863  1.00  0.00           C  
HETATM 4177  C8  SH7s  900      17.180   5.930  10.532  1.00  0.00           C  
HETATM 4178  C9  SH7s  900      17.608   4.657  10.149  1.00  0.00           C  
HETATM 4179  N3  SH7s  900      17.453   3.770  11.104  1.00  0.00           N  
HETATM 4180  N4  SH7s  900      17.199   7.084   9.780  1.00  0.00           N  
HETATM 4181  C10 SH7s  900      16.075   7.770   9.495  1.00  0.00           C  
HETATM 4182  N5  SH7s  900      16.348   9.085   9.393  1.00  0.00           N  
HETATM 4183  O3  SH7s  900      14.950   7.266   9.407  1.00  0.00           O  
HETATM 4184  C11 SH7s  900      15.462  10.135   9.112  1.00  0.00           C  
HETATM 4185  C12 SH7s  900      14.346  10.003   8.272  1.00  0.00           C  
HETATM 4186  C13 SH7s  900      13.546  11.112   7.955  1.00  0.00           C  
HETATM 4187  C14 SH7s  900      13.866  12.362   8.518  1.00  0.00           C  
HETATM 4188  C15 SH7s  900      14.967  12.488   9.366  1.00  0.00           C  
HETATM 4189  C16 SH7s  900      15.767  11.385   9.653  1.00  0.00           C  
HETATM 4190 CL1  SH7s  900      12.944  13.786   8.176  1.00  0.00          Cl  
HETATM 4191  C17 SH7s  900      12.354  10.947   7.004  1.00  0.00           C  
HETATM 4192  F1  SH7s  900      12.110   9.666   6.727  1.00  0.00           F  
HETATM 4193  F2  SH7s  900      12.612  11.577   5.859  1.00  0.00           F  
HETATM 4194  F3  SH7s  900      11.241  11.457   7.527  1.00  0.00           F  
HETATM 4195  C18 SH7s  900      16.272   6.785  12.828  1.00  0.00           C  
HETATM 4196  C19 SH7s  900      14.911   7.033  12.737  1.00  0.00           C  
HETATM 4197  C20 SH7s  900      14.267   7.666  13.780  1.00  0.00           C  
HETATM 4198  C21 SH7s  900      14.989   8.200  14.856  1.00  0.00           C  
HETATM 4199  C22 SH7s  900      16.378   8.050  14.874  1.00  0.00           C  
HETATM 4200  C23 SH7s  900      17.023   7.316  13.878  1.00  0.00           C  
HETATM 4201  O4  SH7s  900      14.413   8.866  15.921  1.00  0.00           O  
HETATM 4202  C24 SH7s  900      12.992   8.882  16.080  1.00  0.00           C  
HETATM 4203  H1  SH7s  900      18.280   2.453  13.313  1.00  0.00           H  
HETATM 4204  H2  SH7s  900      17.671   1.266  15.333  1.00  0.00           H  
HETATM 4205  H3  SH7s  900      14.151   3.713  15.719  1.00  0.00           H  
HETATM 4206  H4  SH7s  900      14.702   4.813  13.659  1.00  0.00           H  
HETATM 4207  H5  SH7s  900      16.820   0.066  17.127  1.00  0.00           H  
HETATM 4208  H6  SH7s  900      17.997   4.383   9.178  1.00  0.00           H  
HETATM 4209  H7  SH7s  900      18.086   7.559   9.720  1.00  0.00           H  
HETATM 4210  H8  SH7s  900      17.277   9.375   9.657  1.00  0.00           H  
HETATM 4211  H9  SH7s  900      14.126   9.042   7.833  1.00  0.00           H  
HETATM 4212  H10 SH7s  900      15.211  13.450   9.794  1.00  0.00           H  
HETATM 4213  H11 SH7s  900      16.624  11.515  10.298  1.00  0.00           H  
HETATM 4214  H12 SH7s  900      14.324   6.612  11.934  1.00  0.00           H  
HETATM 4215  H13 SH7s  900      13.193   7.666  13.727  1.00  0.00           H  
HETATM 4216  H14 SH7s  900      16.948   8.455  15.698  1.00  0.00           H  
HETATM 4217  H15 SH7s  900      18.083   7.123  13.946  1.00  0.00           H  
HETATM 4218  H16 SH7s  900      12.667   9.777  16.597  1.00  0.00           H  
HETATM 4219  H17 SH7s  900      12.409   8.885  15.162  1.00  0.00           H  
HETATM 4220  H18 SH7s  900      12.681   8.066  16.727  1.00  0.00           H  
CONECT 4161 1448 1485 1852
CONECT 4162 4163 4164
CONECT 4163 4162
CONECT 4164 4162
CONECT 4165 4166 4170 4203
CONECT 4165 4170
CONECT 4166 4165 4167 4204
CONECT 4166 4167
CONECT 4167 4166 4168 4171
CONECT 4167 4166
CONECT 4168 4167 4169 4205
CONECT 4168 4169
CONECT 4169 4168 4170 4206
CONECT 4169 4168
CONECT 4170 4165 4169 4175
CONECT 4170 4165
CONECT 4171 4167 4172 4173 4174
CONECT 4171 4172 4173
CONECT 4172 4171
CONECT 4172 4171
CONECT 4173 4171
CONECT 4173 4171
CONECT 4174 4171 4207
CONECT 4175 4170 4176 4179
CONECT 4176 4175 4177 4195
CONECT 4176 4177
CONECT 4177 4176 4178 4180
CONECT 4177 4176
CONECT 4178 4177 4179 4208
CONECT 4178 4179
CONECT 4179 4175 4178
CONECT 4179 4178
CONECT 4180 4177 4181 4209
CONECT 4181 4180 4182 4183
CONECT 4181 4183
CONECT 4182 4181 4184 4210
CONECT 4183 4181
CONECT 4183 4181
CONECT 4184 4182 4185 4189
CONECT 4184 4189
CONECT 4185 4184 4186 4211
CONECT 4185 4186
CONECT 4186 4185 4187 4191
CONECT 4186 4185
CONECT 4187 4186 4188 4190
CONECT 4187 4188
CONECT 4188 4187 4189 4212
CONECT 4188 4187
CONECT 4189 4184 4188 4213
CONECT 4189 4184
CONECT 4190 4187
CONECT 4191 4186 4192 4193 4194
CONECT 4192 4191
CONECT 4193 4191
CONECT 4194 4191
CONECT 4195 4176 4196 4200
CONECT 4195 4200
CONECT 4196 4195 4197 4214
CONECT 4196 4197
CONECT 4197 4196 4198 4215
CONECT 4197 4196
CONECT 4198 4197 4199 4201
CONECT 4198 4199
CONECT 4199 4198 4200 4216
CONECT 4199 4198
CONECT 4200 4195 4199 4217
CONECT 4200 4195
CONECT 4201 4198 4202
CONECT 4202 4201 4218 4219 4220
CONECT 4203 4165
CONECT 4204 4166
CONECT 4205 4168
CONECT 4206 4169
CONECT 4207 4174
CONECT 4208 4178
CONECT 4209 4180
CONECT 4210 4182
CONECT 4211 4185
CONECT 4212 4188
CONECT 4213 4189
CONECT 4214 4196
CONECT 4215 4197
CONECT 4216 4199
CONECT 4217 4200
CONECT 4218 4202
CONECT 4219 4202
CONECT 4220 4202
ENDMDL
END   
