# Supplementary material for: 4-(Pyrazolyl)benzenesulfonamide Ureas as Carbonic Anhydrases Inhibitors and Hypoxia-Mediated Chemo-Sensitizing Agents in Colorectal Cancer Cells
Source: J Med Chem. 2024 Nov 17;67(22):20438–54. doi: 10.1021/acs.jmedchem.4c01894 (PMC11613454; doi:10.1021/acs.jmedchem.4c01894)
Supplement: Supplementary file 5 — jm4c01894_si_005.xlsx [file jm4c01894_si_005.xlsx]

## Sheet: Sheet1
PDB	8TTR
compound	SH7f
Space group	P21
Cell dimensions
a, b, c	42.2, 41.5, 72.1
alpha, beta, gamma	90, 104.1, 90
Resolution (Å)	41.5 – 1.45
Resolution-high (Å)	1.47 - 1.45
Rmerge	0.166 (2.175)
Rpim	0.049 (0.630)
CC ½	0.999 (0.556)
I/sigI	13.4 (1.7)
Completeness (%)	100 (100)
Redundancy	12.5 (12.8)
Refinement
resolution (Å)	40.9 – 1.45
unique reflections	40945
Rwork/Rfree (%)	16.3 / 18.7
# atoms	2436
Protein	2213
metal (Zn)	1
ligand	35
water	218
B-factors (Å2)	14.3
protein	15.2
metal (Zn)	7.8
ligand	21.8
water	26.4
r.m.s. deviations
Bond length (Å)	0.011
Bond angle (°)	1.835
